# Supplementary material for: Chloroplast genomes of Rubiaceae: Comparative genomics and molecular phylogeny in subfamily Ixoroideae
Source: PLoS One. 2020 Apr 30;15(4):e0232295. doi: 10.1371/journal.pone.0232295 (PMC7192488; doi:10.1371/journal.pone.0232295)
Supplement: S1 Table — Taxa are ordered alphabetically within tribes. The genes considered at the border between the main regions LSC, IR and SSC are those identified in this study. The distances between genes and junctions are given in bp. IRA is not confirmed the assembly for three species (Mussaenda pubescens, Feretia aeruginescens and Pavetta schumanniana). (XLSX) [file pone.0232295.s001.xlsx]

## Sheet: Table 3 avec Sherbournia
	LSC	LSC	IRB		SSC		IRA
Species Name	---trnH--->	<---rps19---	<---rpl2--	--ycf1-frag-->	<---ndhF---	<---ycf1	-----	---rpl2-->
Coffeeae
Belonophora coffeoides	4	88	148	1	38	4446	1178	150
Coffea arabica	3	89	146	0	9	4477	1147	146
Coffea sessiliflora	3	157	217	91	100	4411	1213	60
Empogona congesta		88	151	15	39	4521	1109	153
Psilanthus ebracteolatus	4	358	415	45	76	4403	1194	153
Tricalysia hensii	4	88	147	1	30	4456	1150	149
Tricalysia lasiodelphys	4	88	145	0	31	4442	1155	142
Tricalysia semidecidua	4	88	147	1	28	4506	1100	149
Coffeeae/Bertiereae
Bertiera breviflora	10	88	148	5	11	4367	1233	83
Bertiera iturensis	4	88	149	1	30	4438	1204	91
Bertiera laxa	1	88	147	4	10	4407	1217	99
Condamineae
Emmenopterys henryi	3	30	91	1	25	4539	1106	91
Pentagonia tinajita	3	88	150	2	3	4462	1165	92
Cordiereae
Alibertia edulis	4	88	153	9	9	4435	1183	95
Gardenieae
Atractocarpus fitzalanii	4	88	147	2	36	4445	1191	89
Euclinia longiflora	4	88	146	1	12	4426	1204	88
Gardenia sp.	4	88	149	1	36	4426	1204	91
Schumanniophyton magnificum	4	88	151	1	30	4408	1198	99
Sherbournia buccularia	4	148	210	1	30	4384	1264	92
Ixoreae
Ixora chinensis	4	88	148	1	15	4423	1204	90
Mussaendeae
Mussaenda pubescens	3	88	146	11	40	4577	-	-
Pseudomussaenda stenocarpa	3	86	148	1	10	4480	1135	148
Octotropideae
Feretia aeruginescens	49	88	149	1	35	4513	-	-
Pavetteae
Leptactina leopoldi-secundi	3	88	150	2	29	4512	1043	92
Pavetta schumanniana	4	88	148	2	33	4403	-	-
Tarenna grevei	NA	88	152	1	30	4491	1091	150
Sherbournieae
Mitriostigma axillare	4	74	137	-16	11	4407	1157	93
Vanguerieae
Vangueria infausta	4	88	148	13	-4	4366	1219	90
