# Supplementary material for: Chloroplast genomes of Rubiaceae: Comparative genomics and molecular phylogeny in subfamily Ixoroideae
Source: PLoS One. 2020 Apr 30;15(4):e0232295. doi: 10.1371/journal.pone.0232295 (PMC7192488; doi:10.1371/journal.pone.0232295)
Supplement: S1 Appendix — (TXT) [file pone.0232295.s005.txt]

>Mitriostigma-axillare-08
ATTCCCCACTCCAGGTCACTTTAAAACGGTTCTACTGTAGCCATGGCCATTCTGTATCTA
TTCCTAGCATCTCCATTTTCAACTGANNNNNNNNNNNNNNNNNNNNNGGCGCTCACTTCA
TAATTTGCAAGAATTCTCGACCANNNNNGCGGCATAGCCTAGCGCAACTTTTAATATATG
ACTGAAATAATCAATGCTAGTGACTATCTTANNGTCTCTACTCGTGTNNNNNNNNNNTTC
GACAANNCTCGGGTGTCTTCACATAGNNNNNNNNNNGATAAGCATTCGCCGTGGCTCTAT
GCTTGGGCGCATGGTTAGTAGAGGCCCGCGAAATGAGTGRGTAACATGTCTGTCNNNATA
GTCCTTCTATTAAAAATGAAAATTTTACCTTCGTAACGGGGGCCAAATAAAAGAGGTAGC
CGTAGTGATTACTCGACCCTTCTTNNNNNNNNNNNNNNNNNNNNNNNNNNNNNNNNNNNN
NNNNGAAATTAATGCACCTGCCCTAATCTTCAAGNNNNNNNNNNNNNTTTTCCCGTTTTT
TACATTTGGGAAAAATTACAGATGCTTAAAGTAAGNNNNNNNNNNNNNAGTCTATCGCGA
GGCTTTTAAACTGGTATTCCGGACCATNGATTNCCATTGGTTCATAATATTNNNNNNNNN
NNNNACCGGTAATANTTACTMAGTGCATGANTTACTNNNGTCGGGGACGGTATGTGGGTA
GTGAATCCGATGCTGCCGGAGGGTTTGGTCTGGGCCCGCCNNCCAACAAAGTCATAAGGC
TATAAAAATCTATCNNNNNNNNNNNNNNNNNCGATGTTGCAAGAGACTTATTGACATAGA
AATTCCGCAGTAACTGTTTGTTTTGCATCCATAGATGTACTAGCATAATCCCTAAGACTG
ATGTAGTTCTGTGAGAGATAACATTGNATNNNNNCTGACCTGATTTCAGTGCTAATACAG
TCATTAAATCTACCACATCGGCCGATATGATCATAGCTAATCGTGGGAAGCCTGGGCACG
AACAACAAGGAAATGACAACATATTCTGCTTTAGTGACGCATATTTATATTGTTTAAACG
AATCACACTGCCGTTTTGCTGTTGGCGACATATACTCTCATTTAGANNNNNNATACTAAT
TGTAACGTCAATCACGGTACTAGNNNNNNNNNNNNTGCAKACGACAAGCTTATGAATATT
TAAGCGTATTGACTATATGNNNNNNNNNNNNNNCCTTTTGATCAGTTCTGATCTTTAGCA
NNNNNNNNNAGCTTCAGCATCTTATCTATATTATGAAAGTATCGGTTACTANTTTNNNNN
NNNNNNNNNNNNNNNNNNNNATTTTCCNNNNAGTGGTTACGATGGTTATTCGGAAATTGN
NNNTTCAACCCTGCARTGGTGAGNNNNTGTGGNNNNNNNNNNNNNNNNNTATATCATATG
AATCNNNNTAGATGAGGTACTGAAGGCAGTACCACCTCAAGCACCACCAAATCGAGGAAA
ATACAGAGTCTCTAATAAGATTCACATTTATCTTTTTAAGCAATCTTCATGATTGAGCTC
GCTAGNATTAGTATGCATTTCNNNNNNNTTATATGTAGCGGTCGGGTGTACTAACGATAT
ACACGGGGTGTCTTTCGCGTCGGGGTCGGTCAGTCCCGAAGTGTGTCCTCACATGTGGWA
TAACGATCGACCCATGTGTANNNNNNNNAGAAACCCCCGATAGTTAAGAGATATAAGATA
CTATAAGTCTAAAGTTCGGCCTAATAATCTTCAATAGGCNTGAACGACGTGATGAATCGT
GAGATACTGTAAGTGGAGAGTGNNNNNNNNNNNNNNNNNNNNNNNNNNNNNTTGACCACT
GATCGAATCAGTCCCTTGGGGAATCAGCGACCTACATTAATCGTCCCCTTCCCTGAGCTT
TRCCCGAAGCCAAAGTATTGTGAATTAGACAGGACCTGGATTACTGGAGCGNNNNNTGAC
CCGAACCACGATTTTCTGGCGCACTTACTCCTTGATATGTTCATATTCATAGGGAGGATC
TNNNNNTCCTGCCNNNNNNNNNNTAAGGACGTTATAATTGCCCAATAGCTAAGTTTAAGG
GTCATATANGACTGCAATGACTTAGACGCCTCATACGGAAAAATGCGAGAATACAAAATT
TAAAACANNNNNNTGATTGCTCAATTACACCAGAATGAAATCAGGTACCCGCAGGCAGCT
CTTAAGAAATATGTCTGCACTTNNNNNNNNNNNNNTGAGACAAAAATAAGAAAGATTNNN
NNNNNATAATNCATTAANNNNNNNNNNNNNNNTACTGAAATAGTAAGTTAAATGATAGTN
AGTCGTATTACAANNNNNNTAACATGANNACTACAANNNNNAGACGCGAGAGATAAGCCT
NNNNNNNNNACCGAAGCAAGTCGCCGANGGATTATTTCGTCTANNNCATACGATACCATA
ATGTTGTTCNNNNNNTAGCGGTCTAAAATGGGCCCAGGCGCATTGTCATTGAACTTTTCG
AAAAGTAGTAAGAGCATTAGAATGCNNACTTATTTCGGACCTGAGGGGANNNNNNNNNNN
NNNNNNNNNNNNNNNNNNNNNNNNNNNNNNNNNNNNNNNNNNNNTANNNNNTAGAGCCAT
CCTTTGGTGGGCAGTGATACCAACAAAAGTATGATGAAGTCAATTCATACTCAGAWTTGT
GTNNCCTCTCGGTAGAGATGACAAGCACGTAATNNNNNNNNTCAATATGTCATKGCAGAG
GACAAGTTGAAANTTGCGTATTACATAATATAGACGAAGANATCCTANAACAGTCTCAGC
TGACGTCCGTTAAGGTTCTACGTGATCCATCGGCATGAATATGTATATATAATGACGCAA
ATACGGTGTACGTAGAGAGAGAAAATANNNNNNNNNNNNNNNNNNNNNNNNNNNNNNNNN
NNNNNNNNNNNNNNNCGAAATGGATGNNNGGGAGACACCTGGACGATTAAGATTTTTGTA
AGGAAATGATTTTATAAACAATGATATACCCAGAAAGTCAAGAATACTATTCATACTACC
AATTANNATTGAGTTAGNNNNNNNNNNNNNNNNNNNNNNNNTTCATTTCTGATATTTTGA
TAGCAATACGGTTTTACNNNNNNNNNNNNNNNNNNNNNNNTCAAGAGTTAGNNNNNNNNG
TGATAGTTTCTTNAAGCTTGTCATGACTAANANNCCGTTGTACGGTTATTATTATTGTCG
TTAATTTCGGATACCTCTACGCCCCATAATGATGGCTCGGGCTTCGGATTTCTGCTGTCA
ANNNNNNGTCTGAATTGTGCTGATAATAAGTTTTGTTGCTACAAATTTTGTTGATCAGGG
TTAGAAGTCGAACGGAGATGAGTCCACATGTTTAAGAGCTTTTATTACATCCATTTAAAT
CANNNCATACAGAACAATCAGTGCATAGATCGACGCTAAGAGTAGTGCAGGGGCCGGAGA
TAAAAGAATTTTTCTATTGGTGTCTTGCGCCAATAAAATGAACCGAGAATATAATACAGC
TCGACACGGGATTGAGCACACACGTCTGCTAGGTATCCAGGNNNNNNNNNNNNTGAACAT
GACAGCCCGCACACATCGACTGCTTTATGANNNNNNNNNNNNNNNNNNNNNATTCGTGAA
TGTTTTTTTTTTTTTATATATGATCTCTAGNNNNNNNTTGCCTTCGGTATACAGGCACNN
NNNNNNNNNNNNNNNNNNNNNACGATATTAAGTATTCCAGATCGTTAANNNNNNNNNNNN
NNAGATGATGATCCGGTNNNNNNTGATGGGTACGACTNNNNNNNNNNNNNNNNNNNNNNN
NNNNNNNNNNNNGTAGTACGATCAAAGGCTGCCACCCAATTCTCTTTTCACATTCATCTT
ACGAATAAAATTGGTTTTATGTCGCAACTTWACTCTGTGGCTGGCTGTACCATCTAACAT
TACTCTGTGATCACCTTGAATGAGTTCAGGCCGGATTCACANNNNNNNNNNNNNNNNNNN
NNNNNNNNNNNNNNNNNNNNNNNNNNNNGCACCGTAACGACCGGATAGCAATGCACTGCA
CACATGNATAAAGCAGATACAATGTAAGATTCAAGCAGTNGATGTANTCTTTTATGCAAA
TATTAAAGCTACGAGTAGGGGGNNNNNNNNNNNNNNNNNTYATAATGCTTCTNNNAANTA
ATACATTAAAAAATCTCAATTTTCATATAAACATGTANNNNNNNNNCACTAGTGTAAAAT
CTTATATGGGTAGCCTGYTTTTACCGGAGTTGAGAAATATACCAGGCATTGCGTTACCNN
CCGCATTTATACTGTGTGAGAGGGAGCGCMTGTTAAACACATAAGATGCACCTAAGATAG
GTAGATAANNNNNNNCAAGATTATCAGCGTTAGAAGNNNNNNNNNNNNNNNNNNNNNNNN
NNNNNNNNNNNNANTCTGTCTCACTAAGAAGAAGAACTCCTAACGACGTGCNNNNNNNNN
NNNNNNNNNNNNNNGGCACGTNNNGACCTTCTAAGACTATTNNNNNNNNNNNNNNNNNNN
NNNNAGGTCTAGAATCATCTNCCGGTGGCTATATTCACCAAAAACTATAAGGCAATCTCC
TCAACGTGTAAAGTTTACAATTTNNAATAGTTATGATGSGGAAAACTTTCGGGTTGTATT
TGGTCAACCATTTCTGCATATCTATGCCGAGCCAATCANNNNNNNAAAAAGTTAAGTGNG
CTTGNNNNNNNNNCCATCTTTGGATCTACAAAANNNNNCACGTCCGGGGGATCGTATTTC
CTTCTTTGCAGTATATCTTTGACATTCCAAAATTCGCCAGAAGGAACNNNNNNAATCANN
NNNNNNNTTAAGTATTGACCGTTTTATCTAACTTCCCTCTATCAGTGTGTGTACTACTCC
CTCCACTATCAAATACCTGAGATTTTTATAGGTGAAAACAAACTAAGTGGATGGTTATCC
TCAGCTGNNNNTCATTGGTAATTCNNNNNNNNNNNNGGTTTGGGACGTTTAAATATGATG
TACTTTTCATACAAGCGTTCNNNACAAATGTTGTAGATTAAAACTCTAACGTAAATAAAC
ACCGAGGTAATTTTACATAAATTTAGCGTTATTGTTTTTCTGNNNNNNNNNNNNNNNNNG
CTGTCCAAGGTCAGAATCTCTGGCNNACTCATATAAATNATGTGAGGTTAAGTGTGCTGA
TCATATTAAAGGACACTAGNNNNNNNNNNNNNNNTNNNNNTGNNNNNNNCNTNNNNNNNN
NNNNNNGNTTNNCCAAAAGCCNGAAATTCTACTTTAGAGGCTGGTATAAATGAAATATNN
NNNNCTTCGCTCACATTTCAATGNNNNNNGATTCGATCTNNNNNNNNNNTGTAAGTTACT
GAGATCTAGTGCAGTGTTTCAGAAGCGCCTTAGAGCAGCNNNNNNATAATCAAAAAGCGC
GTTAGTGAGTATGAAANNNNNNNNNNNNNNNNNGAACAAATGGTTCGAGAATACATCGTA
AGCAGGAGCGTGATTACAGTCAATTATGCGTCTTACTCTGATTCGNNNNNNNNTCAAGAT
ATGTGGATAAGAATCAAACTTCAAACATGACATCTTATGTGCTTCGAGAAAGTTATCGCA
TGTGGTAATACAATAAGCCTNNNGAGTTTTTCTGGGCTTTATTCGGCCTTATTGACTGGG
TTTATTANNNNATCCGACCCTRTATGATTAAGTTTNNNNNNNNNNNNNTANCACNNNNNN
NNNNATAGTTTATCATTATGCGTTGTTTTAAGANGGGATAAGCATACACGACAAATANNN
NNNNCTAACGGAATTATGAAATTAACATACATTCACAGAANNNNNNNNNNTGAGTTCNNN
NNNNNNNNNCACGGTCTACGCGACANTCGGACGNNNNNNNNNNNNNNNNNNGACGTTACA
GAAAATACTGGTGGGCNTANNNNGCGAATRTACGAATATCACAATCTTANNNNNTATTCA
ACGTTGTTGCCGTGTTACTAGGCATAATAGTTGTNNNNNGGCTGCAATTGTACGGTATCG
TCAAGCACTATTAGACAGTACTAATTCCANNNAACAATCAACACGTGTAATNNNNNNNNN
NNGCTTGAACATTCCAAGATGTTTTAATAATATTTATCTTTAAGTTAATTCCCTTTAATT
CCGTGAGCAATGNNNNNTGCNTTAGTTTAGTTNNNNNNNNATTACTACAATCTAGATGGA
NANNNNNNNNNNNNNNNNNNNNNNNNNNNNNNNNNNNNNNNNNNNNNNAAGAACAATGGA
TAAGTCGAATACAAACTNNNTNNNNNNNNGCATCCAGATCGTGAAGTANNNNNACGNACN
NNNNNNNNNNNNNNNNNNNNNNNNNNNNNNNNNNNNNNNNNCTTACTGTGCACGACNNNN
NNGCANTACGNNNNNNNNNNNNGGCCTACGTGTTGGTANNNNATTNCATTTGGGTTAGTC
ATTAGTCNNTTCANNNNNNGATACGACAGAGGACAGCGTGTGCTGTTATAGTACCTCTCG
TCAAGATACATGAGAAACCAAATNNNNNNNTACAANNNNNNNNNACTGTGCCTATGGAGG
TTGAGAGACCTATAAATAAATCANNNAGCAGGANNNNNATAGTNNNNNNNNNNNNNNNAG
TAATGCTCANNNNNCCCAAACANNNNNNNNNNNNNNNNAATAGGGAAGCGTTTTAATTCC
GCAGCTGTTGTCTGAGACCATTCTCGTACCAGATACTTACACATACTGGAACACAGTGCA
TTCRCAGAATACGTGAATTATACCCGTGGCTAGCGATGGAATTTATTTAGAGTTTTGAAT
TATTGTNNNTTACCCCTTATCCGTCCACATGCGTCGACGAGACKATTCAAGCATCAACGG
TRGTNNNNNNNNNNNNNNNNNNNNNNNNNNNNNNNNNNNNNNACTGCAAAATCGTGCCAC
AAGTCGATCTTTCGTGATAAGCGTCAANGTCAGCGCNNNNNNCTAGCGTGGTGCGTATAG
ACCTCGACACAACAGTATCTAATCCCAGTCCTTTTAGGCCAGACGCTAGCCTACTTACAA
ATTAAAATTGTATTTATATATACTAATACTAATTATGCGACGCCCCCTATGNNNNNNNNN
NNNNNNNNNNCCCTGAAAATGGACTTTCTTCTATTTGACGAGCACGAATTCTTGTCGTTA
TCACCTCGTCAGCCGGAGGAGGTGAAGTTAGAGACAATTGAGCSACACCTGNNGGTCAAA
AAGCAGCACACAGNNNNNNNNNNNNNNNGTAGGTTGGGAGCAAACCNNATGTATATATCT
TGCATNNNNNNNNNNNNNNNNNNNNGGCCTTGTGGTTAATAAAAGTACCAGTATTTTCAG
GAGGTGAGGCTGNGTGAAGTGTGACTATCCCTTTTACTGCTGTAAGNNNNNNNNNNNNNA
ACCCACTAAGGTCAGATGTCCGTATAAGTTACTATGGAACTTTGGTCTGAAGATATATGA
CCTTGTATACTTATGTTAAAGAGAGAGAGACCCTATTGGTAGNATGCTATNNNNNNNNNN
NNNNNNACAGCTAAGAAGCTATTAACTATTAATCCTAACATTGAAAAGCACATACATTGA
AGACCAGAATAACTGCAATAAGCTGGCTTTTGGTGTGCTGGTCTTGAGTTTNNNNNNNNN
NNNNNNNNNNNNNCAGAACGTGATTATTCTGCTAGTAAAGNNNNNNNNNGTTTAAGGTCA
GCTACTCATTGGTAACNNNNNNNNNACNCTCTGTTAGCATTTCACAATGACCTANNNNNN
NNNNTCAANNNNTTCCATNNCAGTCAGGAGGTTAGYTCCCGTAGCTNNNNNNNNNNNNNN
NNNNNNNNNCCCTCGACCGGCNNNNNNNNNNNNNNNNNNNNNNNNNNCTTCGCTTTAGTG
CCGAGTGCTTTTTTATATACTACGCATTCGAGTAACATCTTCGACAAGGGANNNNNNNNN
NNNNNNNNGTCNNCCTGACTTCCGGATTACCTTATATGATTTACCGAAAGCAAATCTTTG
TGATTGATGACTGGCTTGTCCCAGGAAGGGGATATAATGGTAGACTATCATTAGGTCCAT
AAGTANNTTCACAGATTGTATTCCAGTAAAAAAGCACTAGATACAAAAGAAGCANNNNNN
NNATAAAGGTAGTTTGCGTAAGGGCGGNNNNNNNNNNNNNNGTGTATGAGCCACCACCCC
TTCCGCTCCCCCCCATGATACANNNNNNNNNNNNNNNNNNNNNNNNNNNNNNNNNNNNNN
NNNNNNNNNNNNNNNNNNNNNNNAACTCACTGCAACGTCAGTTGGAAAGAAGGGGTAAGA
ATAACACTAAGAAACGAAGACGANNNNNNNNNNNNNNNNNAATGTTTTAATGAGANNNNN
NNNNNATGTATTGTGGCCTTCCAANNGACATATAGAATGATACGGAAATAGGAGACAGTG
GTAACAGTTATTACCTTCAATATTGGATCTGTCTGATGTTGAATTAAGCGCGCTAAAAAC
TATCATATGCAAACTTTGCAGATCTGGGGTTGAGCACAATGAAGTTGCNNAAGTTGTATA
TCCGTCAAGGAGGGCCNNNNNNNNNNNATAAATATCGCGATAGCCTGCAATATTAATAYA
AACATCACCTAACGCGGATGAAGCTACGTAACCNNNNNNNNNNNNNNNNNNNNTCGGTNG
TTTTTCGATCACTAACTGAAAAGCGATACACAAAANNACAAAATTACGGTATTTATCCTT
CAAARANNNNNNNNNNNNNANCGCTGTTGGTACTANNNNNNTGNNNNNNNNNNNNNNTNN
NTAACNNNTCACTACCTCCTCTCTATCACTGTGGTGTGAAAGTTAACGTTATAACAATCA
GCGATCTTGCAATGGNNNNNNNNNNNNNNNNNNNNNNNNCAGTCCTAGGAAAACGTAGAA
GTGGGATTGAAAACATTAATGTAGATGATACTATACTGTAAGTAATCTATGATATGGGCG
CAAACGTTCGACGCGGAAGAAGGCAGCGTTTTGCCTAGTTGCCGGCCNNNNNNNNNNNNN
NNNNNNNNCAAATAAGGNNNNNNNNNNNNNTACAAGAACGTCCGATTTTTCACAGACCAT
CGCATTCGGAACTCAGGGAAAANNCTCCACGCGCTCCGAATTAAGATTAAAATTTNNNNN
NNNNNAATAAAGTCGTCTCTATGACAAGAATCGCGAGGAAGTACCAGTAGGATANNNNNN
NNNNNNNNNNNNNNNNNNNNNNNNNNNNNNNNNNNNNNNNATNCATGATTATTGATNNNN
NNNNNNNNNNNNNNNNNNNNNNNNNNTAGCATTGCTCTGTTATGCCGNNNNNNNNCTGTA
AACCCACCTAAACACCGCAANNTCAAGCACCTAATCGNNNNNAAAATCTTNNNNNNNNNN
NNNNNNNNNGYCGCTAGTGRATATCTTGACTTCCTAACCCTCGGTTGTTGTACATTANNN
NNNNNNNNNNNNNNNNNNNNNNNNNNNNNNNNNTTACTTANNNNNNTCTANTTNNNNNNN
NNNNNNNAAAANNGCAGCTCNNNNNNNNNNNNNGTGAAGTGGTGTTAGACTCACAGCAAC
TTTTCTGTTNNNNNNNNNNNNNNNNNNGCGCGGGAATAAGATCTATAACNNNNNNNNNNN
NNNGATCTTACCCTGCAGAACAGGCTATCAATAGCTATTGTCAATACAGGCGTCTGAAGG
ACGGAGGNCNNNNNNNNNNNNNCCGCAACTCCAGTTAGCCTCATCGAACTGYAACGTGTG
CCCCCNNNAAGACCATACAGTTAAGTGTACTATTAATTAAAAACGTNNNNNTCGGCGCTT
TACATTTAGGACCCGAAACTTCGTATTAAATCCAGCGTATACACCTTCATTCCCGATAGN
NNNNCGAACNCTCTGCTTCATGGTTGGCAGAAATTCTCTATTAAACTTACNNNNNNNNTG
TGTGTATAATATTTTGAGCTTYTTGTATCCGGGTTAATGGTAATGTACAGAATCTATTGT
CTACAGCTAATGAAAAGACGCCATACATCTTCCTTCCTGATTACGTGTCTGCGAGGTTCA
TTTCCTTATGTTAATTGGCCGTTTCTGNNNNNNNAGTTTCATGACCCTAATGCAACATAN
NNNNNNNNNNNNNNNNNCTATGTAACANNNNAGAGAAGACCACTGTTATGCAGAGNNNNN
NNNNNNNNNNNNNNNTGTCCGCAGGCTTGCGTCGTTGGATTATATCAAAGCAGCTATGAG
ATAACAGGTGTTTCCTAATCCTAAGGAGGNNNNNNNNNNNNNNAGCTCTAAATTGATTGT
TAGACTTCTCTTTCTCCTACAGAAGTCACCTATATTACCCGCAACCGATTGGTGGNANNN
NNNNTGGGTGAACCTGGATTTGAGANNNGTTTAGACTGAGTATGATATTGGTGTAGANNN
NCCTATGTGAGTCTGACGTGGTCTTTTACCATGAGTTTATATTTTCGAAGTAGTCCTTNN
NNNNNNNNNNNNNNNTCGGTTCTCTGATTNNNNNNNNNNNNNNNNNNCCTACAACTACAT
NNNNNNNNNNNNNNNTTCATAATACTGAGTTGCCTTGANNNNNNTCACGCTGTNNNNNNG
ACCTCAGTGCGATNNGACCTCGGAGATGATAAAATATGACAGATTACTTCTGGGTTGATC
TGCAGCAATCTTNGTATCAACTAGTTGTTTGCTAGNTGGATNNNNNNNTCAGCTCCCATA
ANNNNNNNNNNNNNNNNNNNNNNNNNNNNNNNCGATTTTAAANNNNNNTCAAGTAATTCC
CCTGGTGCAAGAAATCACAAGTACATGTTTGTGATTTTTCATCGATTGACATACCTCCNN
NNCACACAGGACATATGCATTTGGTNNNNNNNNNGATAAATGNNNTTATTCGAAACACAA
AGTACCGTGCTATGCACAAGTAAGTATTTCGTCCATGAGTTANNNNCCTTAGTCTGCACA
GATANNNNNNNNNNNNNNTCTGCCTGAAACAGGACTTCGCCTATCATGAGGAATAGTGGG
ATTGCATAGACTTTTAGCAAAACCTAATTGTAATGTTTAGCNNNNNNNTAAATAAAAGNN
NNNNNNNNNNNCAATNNNATGNNNNCGATAGAAGNTACATTTCTCTTTTTTAACCCGAGG
AATGAGTTNATTGTTGCAAGCTACGGGCGCGTAACTGCAAAATTNNNNNNNNNNNNNNNN
NNNNNCCTTGAGCTCGCGAACATCTGCTCCGCGTGGAAGCCGTATGCCTCAATATATGTA
ACTAGTATTTTAATATCNNNNNNNNNNNNNNNNNNNNNNNNNNNNNNNNNNNNNNNNNNN
NNNNNNNNNCAAGTCTTGATAGGAAACCTTTTGACATAACCAAAGGCACAAGACAGATTA
GGAATAGGATGTGTTTTAGCTTACTAGACTTACCNNNNNNNNNNNNNNNNNNNNTAANAG
CGTAGATAAATTTCGAGGAATATGGCTTGTCCACATAAAGCTATGNCCAACCAAGAATAG
ACTCCGAGCCTTAGGGANCGCTAATCTTTCAACTTGCTCCTTAATCTACGGGNNNNNNNN
NNNANNNNNNNNNNNNNNNNNNNTATCCTCTCACTTCGAACATTAAAGGTATTTTCTGCA
TATTATGATTTTGGCANNNTNNNNATCGAACGGTGNNNTCTGGTGTCTGTGCGNNNNNNN
NNNNNNNNTTAATTGAACGCTGATAACTCAGTGAATGAATNNNNNNNNNNNNNNTAATTT
TAAATTTTGGCCTTAAANCCAGCAACAAAAANNNNNNNNNNGNATACGTGGGAGGCTAAC
GAAGAGAATCGTTTGGACGCAGGTCAACTGACTACGTCGGGGCGCGATCTTCGNNCCCTC
CATCATCATTTATACTTTGCAAAAAGCAGCAGGTTGTTGTGGCCGTACAGTTGATGTAAC
TCGCGNCCCTANNNNYTNAAGATAGATTTNNGGGGAGTANNNTAGTAGCAGNNNNNNNNN
NNNNAANNNGTAGAAGGCTTAAAGCTATTCCACAGGGCATGTTTATCTATTACCNNNNNN
NNNNCTTTAAGGCAACTTAGATAGCATTCAGTGCCTCAGGATAACCAATAAGTGAGAACG
AACTCAGGACGAGATCGGACCACCCGGANNNNNNNNNNATCACGGTATAAAAGTCCATGA
ACATCTCTNNNNNGGACGACGTTTAGTTGTTAAAGCCAYGAATATAGCCCTCTCATAWGG
CGTTGATATTTGTCCGTAGACCGGCCATGATGTTACGATATGTGAGKCGYATCGACGTAA
NNNNNNNNNNNNNGAAGTGNNNNTTTGACAANTATGTGCACAAAAAAGCGTAATNNNNNN
NNNNNNNNNNNNNTAATAGTATTATGAATGCAGACCTGGAGTAAGAGATAACAATGCTGA
ACGGGAATTGGACGTGCGGTAGTCTTGTCCATGGNTNNNNNNNATTGGAAGTTATCGGGG
AGGTCTGCCTNNNNNNNNNNNGCGCACACGGCCTCTTCACTTTCGTCAAATATAGTTACT
GTTANNAAATAGATACTTGCATGGCATANTGGGCANNCAAGCTTGATNNNNNNNNNNNNN
NNNNNCATCTGATATAGTTNTNANNNNNNNNNNNNNNNNNNNNNNATATTGTAAAGCGTA
CGATTGGGGTTAAGCNNNNNNNNNNNNNNNNNNNNTACATAAGGTNNNNNNNNNNNNNNN
NNNNNNNNNNNNNNNNNNNNNNTTAATAACAACTGTTAAGGGAATTTATANNNNACGGNN
NGCAAATCTTNCACGAGTTAATCGACTGCGCGCTAACCACCCCCTGCACCGTTAAGGNGA
ATACAAGTCGACTGATCCATGTAATAAGTGTTNNNNNTTAATAAAATACGAAGCGCTTAA
CATCAGAAATAGGAAAGCGNNNNGATTCARCTTTAGCTCTGTTCATATAACACGTATCAG
AGAACACAAGTAAGGTATGGAAATTAAGTAAAACAGTTACCAACTTTGTCTCGCGGAATT
ATCATGGGGTAGTTACGACTGCCCACANNNNNNNNNNNNNNNNNNNNNNNNNNNNGATTC
TTTGTCTCACTAAATTCACCATAACGCACTGANNNNNNNNNNNNNNNNNNNNNNNTATAC
CAGACTACACACTCGTANNNNNNNNNNNACTTGTTANNNNGCTGTGTTTTCTTTAGGTTC
CATTTTCGNNNNNNNNNNNNNNNAGTTAGGGCACCATTNNNNNNNNNNNNNNNTTGTTAG
TCTTANNNNNNNNNNNNNNNNNNNNNNNNNNATAGTATATGNNNNNNNNNNNNACATATA
TCAACTCTTTTATTGGCGTATTCACNATCAGACTAATATTGCTCTCCGGGATNCTANNNN
NNNNNNNNNNNNNNNNNNNNNGGAGCCAAGCTTCAGTTGCCAAATCATACCYRGTCCCCC
TCCAAATCGCGACTCATCTTTATCTTTTAGGGGACATTAGGTCTGTATTAATCACCTGTT
GCCANNNNNNNNNNNNNNNNNGATCTAAAACAATTAGGNNNNNNNNNNTTGATANNNNNN
NNNNNNNNNNNNNNGATTGTTATGNNNTTTNNNNNNNTGCACTTGTTAATTTCCNNNNNN
NNNCSRGGATCACACGAGACCGAAGGCGTTACATAAACCAAGGCCAATGTCACAAGAGCG
CTCGTTTAGGCGCTTGGAGTCCATGAGAATTAAGCCCAATGGCTCCTATAGAGAAAACCA
TGATCTTAGCTAGTGTGTTGATCAGGCCGTGTCATAGTCCCNNCAATTCAGTTCTGAGNG
ANNNAGCTCGCCCCACATTATGCATTCTTATCATTGAAACCAAGCGTAGTCATTCTCGAT
ACGCAAGTACACCCGACAAGACTACCATCTCATTGTCCANNNNNNNNNNNNTATCAAANN
NNNNNNNCTCTTCCCTCATAGTCCAGTCTTTANNNAGGCAACCATCCAATGTTCTTTCTG
TTTGTGAAGGACACTTGTAGAAAATCCCTATGGCCACGAGACCCAAACTCCGATCAGGAT
ACTATGCCGNNNNNNATTRAACATATTGACCACATCACAGTGACAATAGGGATTAATTGT
CAGCCGGTTTTATCATGAGGCGGNNNNNNNNNNNNNNNNCACGCGTCATAAACAATTGGC
TACTCCTCGTACCAAACAGCTGTTGCGATCATGACTATGANNNNNNNNNNNCCGAGATGA
TGGAATACGTANNNNNNNNNNNNTAAGNNNNNNNNNNNNNNNNCTTTAGGCTTAAGTNNA
AGGGNNNNNNNNNNGATTACTGATTNNNNNNNCGAAGACAGTAAAGGGCCACTAAANNNN
NNNNNNNNNGTGCAGTTCGGTCCCCCTTGACTAATAGCATAAAGAGAAGCGCGACTATGA
NNNNNTAGTCGACTTTNNNNNNNNNNNNNNNNNNNNNNNNNCCCCGAAACCTTACCGATT
NNNNNNCCAATCCGTGATATCCAAGNNNNNNNNNNNNNAATTTCCATCAATANNNNGGNN
NNNNNNNNNNACTTAGNNNNNNNNNNNNNNNAGTNNNNNNNNNTCCACAATACCTTCACC
GGATTATAATATAGGATTANNNNNNCAGTTGGTAAAGATTAGTCCAAGTGTATATANNNC
AGCGNTTNGACGAACATCGCNNNNNNNNNNNNNNNNNNNNNNNNNNNNNNNNNNNNNNNN
NNNNNNNAGAAGAACATTTAATTNNNNNNNNNNNNNNNNNNNNNNNNTATGTAAATGACT
NNNNNTCAAATTAGAACACGGCTGCGGCGGGCTGGTGCGCACCAAGTCTGATGATTGACT
GGTATNNNATGGGTCNNNNNNNNNNNNNNNNNNNNNNNNNNNNNNNNNNNNACAAATTAG
TAGTCCGGTTCCTACCTGGAGCTNTCTAANNCTTCTGCTTCAAGTACATGATACCAATAA
TGTANNNNNNNNNNNNNNNNNNNNNNNNNNNNNNNNNNNNNNNNACAAGTACATAAGAAT
CACTCTTAGCACACNCATTCTAACGTCCTGTTGACCAGTACAGTTTTTTACCACTTCATG
AGTTCTAGACAAATTGTAATCTGCACGGGAGGTATCCAAGTTATCTNNNNNNNNNNNNNN
NNNNNNNNNNNNNNNNNNGANNNNNNNNNNTGAAATTAGNNNNNNNCTGACTTATTACAG
GTNNNNNNNNNNGCTAGATGAAGTACGGGCTAAAGCAGAAGAGTAGGATGAGTCAGATTT
AAANNNNNNNNNNNNNNNNNGTGTTGACTNNAACCCATTAATTATNNNNNNNTCGACTAC
TAACCTCCATGCAATATACACGAGCAGCCATTCCGTGTGCGATTGATTCTANNNNNNNNN
NGCAGTGCCTATTCAAAGAGAGAAGCATAATGAAAATTCTGCTTCAAGTGCATTTCATTC
CATATTTCAAGCGACTCCAGACAGCATATGAAGTGTCGCTAAAATTGGGAGCGAANNNNN
NNNNNNNNNNNNNNNNNACGCNNNNNNNNNNNTTTGTGCGAATATGTATATACAGNGCAT
TATTNNNNNNNNNNNNNNNNNNNNNNCTGCGCAAAGNNNNNNNNNNNNNNNNNTTATTAT
GAGTATTTGCAAGNNNNNNNNNNNNNNNNNNNNNNNNNNNNNNNNNNNNNNNNNNNNNNN
NAGCACCCAGTNAGGGCAATTCTACCGTGTTTAGTCGGTTGGAGAGTGCTGNNNNNNNNN
NNNNNNNNNNNNNNGACGTGAAGGGGGGAACTTCGCTCTCTACACCGNNNNNNNNNNNNN
NNNACTCGGCTAGTGAATATACTATTNNNNNNNNNNNNNNNNNNCCTTTTGAACCATTAT
TTGTTTGCATNNNNNNNNNNNNNNNNNNNNNNNNNNNNTGCAATACTAAATGATATTACT
CCTGTAATCATGTCGATTTCTCGTATCGTTTAATACGGAAACCTTTAAATACATCCTGTC
TGTATCGCTGACCGTCTGGACAATAATTTCTTGTGTTACGCAAATAGAGAGACACATCAG
CTTATATGTAGATTTTTGTTCCATCGGATCTAACGGATGTCGTTTGCATTGTAATAAATC
GTGTCGCAACTACTAACTCGGCATTACACCATGGTTTGACATCAGTCTAATCGGGATACA
GACTACTGAACAGCGCGTNCTAATTNANNNNNNTTCAGTTTCCTACCGCNNNNNNNAAAA
TTATTAAAACTCCGTTAACNCGGCTCATTCTCTGCAGAATGACCTACCATGCGCGAACGN
NNTAAACCCCCAAAGATTTTGNNACCTATGATGAACCTCGCTANNNNNNNNNNNNATGGA
TATTTAATNAGGGCAGGGANCGTAGGTTGTCGAGGGTCGAATTATAACANNTAGACTAAT
TGTTATGGCATAATAGTGTCTTATCCTTAAAACTATGTCACCCGAACATACTTCAGTAGT
AGGCAGATCTCTTGCCATGTATTCANNCGACCCATGTAAGCCAGCGCCGAGAGACTGACA
CGCCCGTGAATGTCCGGGGATTAAATTTTGACTGCGATCTATACTGTATAAATATGTTGG
TTTTCTTCGTGGCACTTATACTCCTTCTCAAGCCCGGATTATGCCGTAATGTNNNNNNNN
NNNNNTGGNGGAGATTATTTTCTTNNNNNNNNGAGAAGGACCAATACATCATTTTAGNNT
NNNNNNNNNNNNNNNNNNGTCCAGGTNNNAGTGCACGAGTCCGATGGCTCCTAGTTCGGN
NGCTTGCCATGGAGGGGACCAGAGTGGGAACGACAGGGTTATAAGATAAATNAANNNNNN
TAAAAGATTCACTGCCGAANNNNNNNNNNNNNNNNNNNNNNNNNNNNNNNTCATTTTTCC
GGCAAGATCAAACCTNNNNNNNNNNNNNNNNNNNNNNNNNNNNNNNNNNNNNNNNNNNNC
CATCAATTTGTTAGCCNNCAATTTTATATATTTAAGTAAATCGGTTCTATAGTTNCGTAG
GTGGAAACNNNNNNNNNNNNCAGCATTACTNNNGAGTAATGAATTTATCTAACNNNNNNN
NNNNNNNNNNNNTTTAATTANNNNNNNNNNAAGCNNNNNNNNNNNNNNNNCTATACTGTC
AGGGCCAGCCTATTCTAGATGATGCCTGACTGGCACTGTCACTTATAGGGGGCTAGTATC
CAATCGYTCAATATAGGTGGAAGTGCATTACTATGTTCCTCAGATGATCGTCCGTGATTT
TCGGGCTCCCCCTCAACGAAGTGAAGTTAGNNNNNNNNNNNNNNNNANGAACTANNNNNN
NNNNNNNNNCGCACTTTAAGAATGTAGCTCGTTTATTTATATGATGCACGACGNNTTTGA
ATATGTCGACGCATTCACCTTATATNNNNNNNNNNNNNNNNNNNNNNNNNNNNNNNNNAG
TCCCTATCCTACAATGCNNNNNNNNNNNNNACNNNNNNNNNNNNNNNNNNNNNNNNNNNN
NNTGCTTGAGAGATGTTGAAATATAACCAGCATTTCATAGTACCCCCTCTCGTGATANNN
NNNNNNNNNNNNNNNNNNNNNNNNNNNNNNNNNNNNTAACAGTTNNGCAACAATGGTCAT
AGGGTTGTTCCTTCCCGTCTAGGCTGTCGGTTCGCGACCGATAAAAGTTCGCTATTCAAA
TTATGATATGTGTTCAGGTGTAAATCCGTCCTGTNNNNNNNNNNNNNNNNNNNNNNNNNN
NNNNNNNNNNNNNNNNNNNNNAGAANNNNNNNNNNNNNNNNNTTGCCAGANNANNNNNNN
NNNNNNNNNNNGGCCTCGAGCGGTAACAACAGACACAATGGTTTATAGNNNNNNNNNNNN
NNNNNNNNNNNNNNGCATTGTACATCNNNNCTGTCGGTGGCTNNNNNNTAGATATACTNG
NACTTTCTATTGGACCAAAGCATATTAAGACCTGTTTGAGTAGGTACATCCAATTCAACT
CCTTCCTATCTTAGTACCTATTCAGTAAGATCATTGCATTCCAATNNNNNNNNNNGGTTG
CGTATGTAGCTTCACGATTAATATGTCATCATNNNNTCCGTCGATGTACATATGTTAAAT
TGGGTCTTATCCATATCTTGTATGCAGATTCCGTTGACATTCGCACACTGAATAACTGTG
AGAAGCACGACCTAGATTTGCTTCCAACTCCAATTCTAACTAAACTGTTCNNNNNNNNNT
AAGCATGTGCAATTTTTGTTTGGAGAAATTAAAAACATAAGAGGAAGGTGGTTTGGTAGC
GTCATAGTATAATGCGATAAACCCATANNNNNNNNNNNNNNNNNNNNNNNNNNTATTTCT
TGTAAACTGTAACACGCCTATAAGAAGGTCAATTCANCANTGCTANNNNNNNNNNNACTT
CAGCCTGCTGTTNNNTACCACTCGAGACGCCTGCTATGGAGACTAAAGAAATNNTATGTA
GTTAGCCAGGGGCTAAGGACNNNNNTAGACGTTCAACTGAGTGTCCCCATNNNNNNNNNN
NNNNNNNNNNNTTGGNNNTAANNNNNNNNNNNNNNNNNAANNTGTATGAAAACACTAAAG
GGAACAGGCCTCATTATTTGGCATTGCAATACATTTCANNNNNTGTACCAGGTTGAGCGC
AAATCGAATAGGTTTTCTGATGATTTGGAACCCAAATGATTATAATTCTCCGGGGAGGNN
TACGCATACAGANNNNNNNNNNNNNNATATATNNNNGACGTACATAATATTNCTNNNNNN
NTTGACANNNNNNNNATGTACTAGCGACCGAACCAAGAAGTGATATATTGAGTATCCATT
AGTGGATAGACANNNNNNNNNNNNNNNNGTNNNNNNNTATTATCNNNNACNNNNNNNNNN
NNNNNNNNNNGGGACTTATTTTTCCCCTTCTGCNNATTTCTATTCCTTGAACGGGATGGG
GTTTTAACTACTAACATTNNNNNNNNNNNGTATATATAANTNNNNNATGACGAGGTAATG
AAGGTTAGACACGTGTGCTCTTCTAGTTGACTTGGTATAGAGGACAAGTATTTATAGTAT
TGGAGCACTGCTTNTGATGTCCATATSAAAATGGTCGNNNNNNNNNNNNNNNNNNGTNNN
NNNTAAAAGTTGGCCTTTCGCGGCGTCCCTCTTTATCGCATTAGATATACCATANNNNNN
NNNNNNNNNNNNNNNNNNNNNNNNNNNNNNNNNNNNNNNNNNNNNNNNNNNNNNNNNNGG
ATTAGATCATCGCACAGCAACCGAANNNNNNNNNNNNGCTCAAGTAGACGTCTAAATNNN
NNNNNNNNNNNNAAAACAAACGAGTGACTGACACGGGCGTTGTTTTGGTAACGTGTCATT
ATACCGCTACGNNNNNNNNNNNTCGGTGCACTGTTATCTCTCATTAAGCGTGGCGCTTAT
ATGTCGTCGCTTTCTATGCGTGATTGGCTCTACAGAACCGGAAATTGAAGCCATGGGCGC
CACATAATACTAAAAATTCAGCAGATGAAGTCGCTAGAGTGAGACCTACCATAAGCATTT
NNNNNNNNNNNNNNNNNNNNNNNNNNNNNNCTACTGCAANNNCGCCGAAATAAATATNTA
GACTGTATGTGTAATATAATAGCCAGAAAAGCAATGTAAGGTCTACTGGAGGTCACCACG
CCCTGTCCACTGGTNNNCATCAGCCTTNNNNNNNNNNNNNNNNNNAAATCTATGATATGC
GACTCTCCACATCATCTCCAGAGCACGTAGCAACAAATAGATATGAGANNNNNGTAAGAA
ATGGTGGCGGACTGGAAGCCAAGTAGAGCGACTGGNNNNNNNNNNNNNNNNNATAATTTT
TCTCATATTCCCCCNNNNATTATCGGCAACGTAAGGACTTGCGAGTGGCACAGTTATCGT
NNNNNTCGCCCAAGCTTTGCATANNNNNNNNNNNNNNNNNTTTCAAGCTGGATTAGAATC
TTAATTCTTAGACGCATGATATTTTAGGTCTATNNNNNNNNNNNNNNNNNNTAATATTAT
ATGGTAGGCNNNNNNNNNNNNNNNNNNNNNNNNNNNNNNNNGTTAGCAATATNNNNNNNN
NNNNNNNNNTGTTCGATACACAGCGAAGAACTCCTGCGATTAGCTTACCAATTTGTAGTG
NNNNNNNNNNTACTTANNNTNNNTATAGAGATTGAGCCAAAACGGGTATTGCCGYTRCRA
AAGNNNNNNNNNNNNNNNNNNNNNNNNNNNNNNNNNNNNNAACCCCTGTGGGATNNNNNN
NNNNNTWATGTGNNNNNNNNNNNNNNNNNNNNNNNNNNNNNNNNNNNNTTGAATTAGANN
GAGTCATCAAGAGATCGAAGGCTANNNNNNNNNNNTAGAGTTTTAAGAAANNNCAGNNGC
ATACTCTTGCCCCCCATGCAANCNNNNNNNNNNNNNTACCTCCACTCCCTGAAGGCACTA
AGCGTCCCTACAAGGCTCAGAGNNNNNNNNNNNNNNNNNNNNNNNACTAAGCAATGCTNN
NNNGCAGGAATTTCGTGAATTATGGGANTTCNTCANNNNNNNNNNNNNNNNNATATCATG
GCTATCGGGCTTTTAANNNNNNNTATTGATATTTCAANNNNNNNNNNNNNNATGTCGNNN
NNNNNNNNNNNNNNNNNNNNNNNNNNNNNNNNNNNNNNNNNCATATAAATATTCTGGAAT
TTTTCTATTTTACAATTTGTATTGTTGTATTTTGTCGCAAAAAACGCANNNNNNNNNNNN
NNNNNNNNNNNNNNNNNNNNNNNNNNNNNNNNNNNNNNNNNNNNNNNNNNCTTTTGGCCG
TCATCGGTGAGTCGTTCTGTGGTATGTGTATAGTCGCTATCGAGATTTGCTACTTTTTAA
TGGTAGAACGAAGAACAAGWCGTAYTTCTTATCCTATTAGCGGAATGAAGCGTTTTGGTA
TTGTGTTTACGTAAGTGATNNNNNNNNNNNNATGGAAAAATCGGTACTAGATATCGAGAC
CTACATGAACTCCACGAGTGGCTCAANNNNNNGNCGGANNNNNNNNNAACTCCAGACCAC
GTCGAAACGCGNNTNGATAAGTTATCTTCTTGATAATAATGCTATACATTTCTGATAAAC
TATTGATNNNNNNNNTGGCCAGCNCATATTCAGNTATTGATAACNNNNNNNNNNNNCCAT
AAAACACGCATATACACAAATGCTTTACCACGTGAATATTTGNNATTGCTTAAAGTNAAA
CGTAAATGGGTCTCAGAGACAAATTCANATGAGCNNNNNNNNNNNNNNNNNNNNNNNNNN
NNNACGATGCCATACTCGTCTTTCGGGATCAAGAAGGTCCAGGCCATTTTCCAGTAACTT
AGAGCTGTCTGGACCGAGATCATAGTGGCGAACNNNNNNNNNNNNNNNNNNNNNNNNTCN
NGCATTGGNAGCCAAGACAGAACTGGGTTTCCTGTAAGCGCAAGATACCCGTGGCCAGAG
CCGGCTTNNNNNNNNNTACANNNNNNNNNNNNNNNNNNNNNNNNNNNNNNNGCATTCCAG
AAGCAAAAAGCATTCATCNNNNNNNNNNNNNNNNCCAGATGCGTGAGGTATCANACCCCA
TGAACAAACAATTTCAGCTTTTTCCCTCGTCATACGCAAAATTACCTTAAGAACACGTTT
TGTTCCCTCCCTCCGAAGGCTTAGCAAGTTCGATCCTTTCCNANNNNCNNTGTTGGGCTC
CAATAGTCCATGAGGCTCTGGTNNNNNNNNNNNNNNNNNNNNACTGGTTAGGAGATAAAC
GGCCCGCTGCGTCCCACCCNNNNNNNTCAGCTNNAAANNNCCTCTCAGACCGCTAGAAAT
TTTATATTAGCTAGTAGGATTAAGAGTGGTGACATGTTATAAGGGTAACTGACTGAGTTA
TTGTAGACGTTTGGGTGGATTCTGCCTTGTGTTATTCAACCGGTACATTCGGGTAGTGCG
TGTCAAGATGACGTGGCGATCGTAGTGGAAACTTNNNNNNNNNNNNNGNNTTACTTTGNN
NNGGAGTTAAAACTAATTGTNNNNNNNNTAATCTNNNNNNTGGTATTCCTGCAATTCACC
ACNNNNNNNTCCATATCTNNNNNNNNNNNNNNNNNNNNNNNNNNNACAAAGAGCTCATCA
CGTGTAATTCTAAGAAATCTAGCCAAAATGACCGTCTATGATGCGNNNNNNNNNNNNNNN
NNTGAACGTGCATGGTTGATAAGNNNNNNNNNNNNNNTGCTCATATNNNNAAACCTAAAT
NAACACCRCTTTGAGTTCCGCTCCCCCTGGAACGNNNNTGACACAGCGGGTCGANNNATA
CATACCTCTTTACTANNNNNNNNTGTATGAGTATGGCAGTCTAAAAGTAGGAAAGAATCT
GAATTTCCTGATTCTCCTCGGTCAGGGGGTTCGGGCGGTCGCTCANNNNNNNGGGAAAAT
AGAGCTGAACACTNTCTGTCAAATGTAGCATGTGACCGGTTTATGAAAGTGCTTCCAAGT
NGCGACGTACAAACGTTCGAAGTCACCCTCCATTCCATTANNNNNNNNNNNNNNNNNNGG
AAGCTATCCGTGGACAGGGTNNTATGACGAATTATTGATTCAGGAGANNAGGACCGTATC
ATCAAATACGGAGCCAAGGCTTCAGATAAGTTTCTGTTTCTGCCTGNNNNNNNNNTGTAG
STCAATATTGGNNNNNNTCTGTTCGACCATATTGGCTNNNNNNNNNNNNNGATTANNNNN
NNNNNNNTACATGGGTTACCACTTTTATGCTCNNNNNNTTCTGTGATATTTTNNCTTATG
GCATCCTATGTCTTTCTGCTCACATTNNNNATTGTTACAATSGTAACAGNNNNNNNNNNC
NAGCTTGCAGTTCGAAAGACTTTATATCACTTAACGTTATCANNNNNNNNNNNNNCCAGG
GTTCTATTGGACTAGAGTACAAAGNNNNNNNNNNNNNNNNNCTTTCGTATGTCACTTCGA
TACGCGAGCATTNNATAGTAGATNNNNNNNNNNNGCAGTACTATCAACGAGTAGAGTAAA
GAAATTCGCTCTGGGTGATAAAAGACGCAACAGCATTCTCGAAATCAATTTATGACTTAT
GTTAAGTTTCCTTAACCAYACTNNNNNNNNNNNNNNNNNNNNAGAAGTCATTCTACNNNN
NNNNNNNNNNNNNCATTAATCACAAGCATTAAAGNNNNNNNNNGGCCCGATCAGACTNNN
NNNNNNNNNNNNNNNNNNNNNNNNNNNNNNNNGATNNNNNNNNNAGCCTGTGGTCGTTGA
ATAAATCNNNNNNNNNNNNNTCAGTTTTGAGCNCTTAGTACACCTATCTCGNNNCCCATT
TGGGCATCACATGTGGNNNNNAGAGCNNCCAATGNNNNNNNNNTGCACTGGATAAACCCA
ANNNNNNNNNNNNNNNNNNNNNNNNNNNNNNNNNNNNNNNCCCAACACTCGGTGTATNNN
NNNNNNNCTGNCGAGCCTCTACAGTTCTATAGNNNNAGATACTCATCGCGCTTCGTTCAC
ATGGCGTCTCAATGCTTTGANNAAGATACTGAGAACTAGGACTACACAAGAAGTCGCACT
TAAGTATGTGCAGGATGCGCGCNNNNNNNNNNNNNNNNNNNNNNNNNNNNNNNNNNNTGC
TNGGATCATGTATATGNNNNNNNNNNNNNNNNNNNGCGAAKATGAGAAATTNNNNNNNNN
ACATAAGTATANNNNNNNNNNNNNNNNNNGATACTCAANNNNNNNNNNNNNNNNNNNNNN
NNNNNNNNNNNNATATAGCGTTTTTCTTATAAGCATTTGTTCACCATGATANNNCTACAT
GTCGGGCCAGCAGCGTTTTTAGNNNNNNNNNNNCGGCTCCGCGCAGATACNTTTAGATTC
GTGTCAATCAGTTAACTTGTATTGTATGYTACTAGGTGGGTRTYTGAGAAYANNNNNGTG
ACCTGTAAANATCAGTATGCAAAACTATAAGAGTGTCACTGTAACTCAGCTTACGTATGC
GGATNTATGGTCACCAATCATTAGTTGCATAAAACAKTCTGCTAGCGNNNNTNNNNNNNN
NNNNAATCCAAGTTTCAGGACNNNNNNNNNNNAAACTATTAACGGACTTTTGTACACTAG
AGAGTATGTATCGCTCTCCTTGGTTTTCTTCCGCCGTCANNCNNAATTTCNNNNNNNNNN
NNNTTCACCGTAACTGTATCACNNNNNNNNTTATATGCCTAGGTCAATTTTNNNNNNNNN
NNAATTATTAGTGTCGAAGATATGACTCAGCATGTCTGATCTTAACTGTGAACGTGAGTT
AAATACATCGCTAAGTACCGCCTTAATAAACAATGTTGTGAATAATTTCCAGCGTTGCGA
ATACCATCGCCGGTGATAATATGGTTATAATTGTTCTTCCCACATATAMCATGCTATGGT
CAGCNTTAARTAGGGNNNNNNNNNNNNNNNNNNNNNNNNNNNNNCNNTCCAATGTTCAGC
TTNCTTTNNTTTACCGTTATACTTCGACATTCCCNNTAGACAGCCATTAGCTCGGTATTG
CGCTTCGCAGNNNNNNNNNNNNNNNNNNNNNNNNNNNNNNNNNNATCGCGAAGTTTGGCC
ATAAGAGCGGTGTAGTTCAATCTGGTTACTTCTTCCTCTCCAGATAATATCNNTGGGACC
AACTAAGCTATGCAGACACTCATCTATTGTNNGGTANACGACAAATCANNCCNACCCTTC
AGTCAAAGAAGCTAATCAGTTTCCAGAATACACTTAATTATAACAGACCNNNNNNTTCTA
TGATGCCGGACGAGACNNNNNNNNGNTNNNNNNNNNCACCATTTAATATTAGNNNNNNNN
NNNNNNNNNNNNNNNNNNNACATAAANNNNNNNNNNNNNNCGTANNNNCAATGGGACTCG
CATCTTCGTGAGCGACGCATAGAGAGCAACGTAATCATNNTAGYCTTATANNNNNACANN
NNNNNNNNNNNNGAAATTNNNNNNNNNACTGTGCAAGTACGAAGAACATGCCGCTTAAGC
TAGCGCGCTAANNNNNNNNNNNNNNNNNNNNNNNNNNNNNNNNNNNNNNNNNNGGATCNN
NNNNNNNNNNNNNNNNNNNNNNNNNNNNNNNNNNNNNNNNNNNTGTACAACCAACAANAA
AAAAACTAGGCGGTCNNNNNNNNNGGATTTGNNNNNNNNNNNNNNNNNCGTGTCCAGATT
TTCGTGNNNNNNNNNNNNNNNNCAAGGTAAACTACCTCAAATTAACTTTGTCCGCAATAT
CATATACTNNNNNTCTGGCTCAGGCGCGCCTCTCGGTGATTGGACCTAGAGTAGTATTCG
CAAGCTTGATATTTTCATGGCTAGANTCTACNTACTTCTCCTACGTNNNNNNTGTNNNNN
NATCNNNNNNNNNNNNNNNNNNNNACATCGATATATATGANNNNNNNNNNNNNNNNNNNN
TGCAGCACCCGCTCGCCTGCGTGTACCAATACGACGGAAAATACAGAATGAGATACTGNN
NNNCCTTATGGACGAGTTACAGAGTNAGCACATGTACACCAACCTAGAGACNAGAGTTAG
ACGGTTCTTTATGNANTACGGATGTGATAGCATGACTCCCTCCNNNNNTTACCTTTGACT
ACCACTCATTTTTCTGACTTACTGAAGAGAAACTAATATTAAGTACTTTACTTGNNNNNN
NCTGTAATAATGGAAAACTCTTCTTGCAGGCCTTGTANNNNNNNNNNNNNNNCACTTACT
TATGGTCGTTNNNNNNNNNNNNNNNNNNNNNNNNTTTGTTTCTGATTAGTNNNNNNNNNN
NNNNNNNNNNNNNNNNNNNNNNNNNNNNNNNNNNNNNNNNNNNNNNNNTCAGAAAACNNN
NNNNNNNNNNNNNNNNTTAATAATATATTGCTACNCGGACTTGTCANNNNNNNNNNNNNN
NNNNNNNNNNNNNNNNNNAACCTAAAAAATCCTTAGTAGTGAGNNNNNNNNNNNNNNNNN
NAAGACCCNNNNNNNNNNNNNNNNNNNNTGTTGGGTTATTANNNNNNNNNNNNNNNNNNN
NNNTTGAGCTGTGNNNNNNNNNCTGCGTATAAGCTTCGTTGNNNNNNNNNNNNNNNNNNN
NNNNNNATTTCAGTTTGATATTTNNNNNNNNNNNNNNNNNNNNNACACTTAATCCGTAAG
CAGCGTAGAAAGTAACCTANNNTGTTNGAAAAGCAATTCTCCTACTTTTTTTTATTTGNN
NNNNNNNNNNNNNNNNNNGCATAAAAACATTTCTCNNNNNNNNNNNNTGTAGAATTTTTC
GCTCTTATGATGTCANNNNNNTAACCTCTTAAGGTGTAATAAGTACAGTTTGNNNNNNNN
NNNNNGAGTAAAAAGAAAYATNNNNNNNNNNNNNNNNNNNNNNNNNNNNNNATCTGTGTA
TCTGAAATTGCTTGAGTGATAAGCTGGATAAGACATATNNNNNNNNNNNAACTTCATTTT
TTGTGCGGTATTAAAGAACAAAGTGAATTCTAGTAGAATTCNGTATTGGATTAGGTCATT
GCGATTCCNNNNNNNNNNNNNNNNNNNNATTTCCTTCGAACAACTGATCTGGTTCAAANN
NNNNNNNNNNNNNNNNNNNNTTTATGATCTNNNNNNAACNNNNNNNNNNNNNNNNNNNTC
TGGTGAGGTGGTTAATTTGCAAACGGTAACCTCAGCTTACGTGGNNNNNNNNNNNNNNNN
NGATTCATGCAGTTTAGACTTTCACCNNNNNNNNNNNGGTGAGTCGTGGGATAGTAGTTT
TCACCCGTCACACCTTNNNNNNATTNNNNNNNNNNNNNNNACNTCTTGATGAGAGTGTAA
AGAGACGGTAATGAAAATTTGTTTATACCGCGGGTCCNNNNCTTCCGGAATTANNNNNGT
ATAATGTGTTGANNNNNNNNNNNNNNNNNNNNNNNCANNNNNNNNNNNNNNNNNTTAGCT
CAGCATTGTTAGCGGTTTAGTGAGAGGATTGTTNNNNNNNNNNNATTTTGTTACTCTGTC
CTGGTANNNGCTTCAGGGTGTATTATTCTGGTCAATTACCCTTTGGCCANNNNNNNNNNN
NNNNNNNNNNNNNNNNNNNNNNNNNNNNNNNNNNNNNNNNNNNNNNNNNNNNNNNNNNNN
NNNNNNNNNNNNNNCAGGCGGTGTACTTTGCAATATGTTAAACACANNNNNNNNNNGATT
TAGCATGCATCTGYCTATACTGACGGTTCTGGTGNNNNNNNNNNNNAGGGCANNNNNNNN
NNNNNNNNNNNNNGATATAGTTTGAATGGTATNNATAATAATACAGCCAAATATAAACGG
ATGTGTNNNNNNNNNNNNNNGCCTATCNNNNNNNTCCCATTCAGCAATAGGATCATTCCC
TTGCGTTAGTAACATTCCTTGCANAGNNNNNNNNNNNNNNNNNNNNNNNNNNNNNNNNNN
NNNNNNNNNNCAAGGTGATCGTTTTTTAGCGACCAACGTTAGGATGAGAACTCATTGGTT
ACGCCATTTGTTGCTTTTCCGGCTGTTAGGTTANNATTAGAATCTAGAGCAGAGACATNT
GCCCANNNNNNNNNNNTCTCACAACTAGNNNNNNNNNNNATCTAACAGCATAACAATGAA
AACTANNNNNNNNNNNNNNNNNNNNNTGCCATNNNNNNNNNNNNNNNNNNNNNNNNNNNN
NNNNNNNNNNNNNNNNNNNNNNNNNNNNNNNNNNNNNNNNNTCTTCTCGCACGNTGCTCA
TTTTCAAGNAGAGAAATCGGATTCTTGNNNNNNNNNNNNNNNNNNNNNNNNNNNNNTAAT
AGAAGTCGAGATTTTATAGGCCNNNNNNNNNNNNATGGCAAACTCACTGTCAGGTATAAG
TCTCTCTCCACAAGAAAAGGGAATGGATACAAGACGTAAAGGGAAGGTAAGACGAGTGGN
NNNNNNNNNNNNNNNNNNNNNNNNNNNNNNNNTTACTTTGGCGTTAACTCTTATATAGAA
AATATTTAAGGCCTGGGCGGTCTGTCTAAAGTNACCAATTCATATATAATCTTAACAATC
GTATGGGCTNNNNNNNNNNNNAAAGAATAACTTCGGNNNNNNNNNNNNNNTTCTACTAGG
ACACAATCTTTTNNNNNNNNNNCAAGCCTCNNNNNNNNNNNNNNNNNNNNNNNNNNNNNN
NNNNNNNNNNNNNNNNNNGAANNNNNNNGATTTCGGCCTCAAGGNNNNNCTGATTTATCA
AAGAGCCCACTGGTTGAAGGCCCGNNNNNNNNNNNNNNNNNNNNNNNNNNNNNNNNNNNN
NNNNNNNNCTTNNNNNNNNNNNNNNNNNNNNNNNNNNNNNNNNNAACATACGCTCAAAGT
AGACCTTAANGANNNNNNNNNNNNNNNNNNNNNNNNNNNNNNNNNNTATACGGGTGCTGA
AGTCCTGACTGACCCTCANNNNNNNNNNNNTCTCAATTCCAATATCTTACNNNNNNNNNN
NNNTGGGGGCAGNNNNNNNNNNNNNNNNNAATTAGCCGAGTTGGNACANTTGTCTTAGTT
GATAACGCAGCATNNNNNNNNNNNNNNNNNNNNTGACGCCTCNNNNNNNNNNNNNNNNNG
TCAAGTTATTAAATAAACAGTCACTACGCGTNNNNNNNNNNNNNNNNNNNNNNNNNNNNN
NNNNNNTAAATNNNNNNACCCCAAGTTGTNNNNNNNNNNNNNNNNNNNNNNNNNNNNTGT
AAGANNNNNNNNNNNACANNNNNNNNNNNNNNNNNNNNNNNNNNNCGNNNNNNNNNNNNN
NNNNNNNNNNNTAAGTKCAACAGGATTATCGTCTNNNNNNNNNNNNNNNNNNNTAAGAAC
TCAATCCANNNNNNNNTGGAATAAGAAATAGTTTTAAAAGGAACGGTCRGTTAAGAGGCT
>Tricalysia-hensii
ATTCCCTACTTCAGGTCACCTTAAAACGGTTCTGCTGGAGCCATGGCCATTCTGTCTCCA
TTCCCTGCATCTCCGTTTCTAACTGANNATGATGTATTCTCTTAGTCGGCGCTCACTTTA
TTATTTGCTAGAATTCTCGGCCANNNCTGCGGCATAGCCTAGCGCAACTTTTAATATATG
ACTGAAGTAATCAATGCTAGTGGCTGCCTTAGAATCTCAACTCGTGTNNNNNNAAATTCC
GACAATNTTCAGGTGTCTTCACANNNNTGTCTTCAAGATAAACATTCACGGTGGCTCTAT
GCTTGGGCGCACGGTTAGTAGAGGCCCGCGAAATGAGTGGATAACATGTCTGNNGGGATA
GTCTTTCTATTAAAAATGAAAATTTTACCTTCGTAACGGGGGCGAAATGGAAGAGGTAGC
TATAGTGATTACTCGACACTTCTTTGGTCTGTAGGTTGTTTTTTGNGGTTCTCATTATTA
TTATAAAATTAATGCACCTGCCCTAACCTCCAAGGATCAAAAGTGATTTTTCCCGTTTTC
TACATTTGGAAAGAGTTACAGATGCGTAAAGTAAGTTCATATTATATTAGTCTATCGCNN
NNNNNNNAAANNNNNATTCCGGACCATTGATTGCCATTCGTTCATAATGTTTTCAGTNGT
TCTGACCGGTAATGATTACTCGGTGCATGAATTCTTNNNGTAGGGGACAATATGTGGGCA
GTGAATCCGATGGTGCTGGAGGGTTTGGTCTGGGCGCGCCACCTAACCAAGTCCTTAGGA
TATAAAAATCTATCCGGGAATCTCGTGACCCCGATGTTGCAAGAGACTTATTGACNTAGA
AATTCCACGGTAACTGTTTGTTTTGCATCCGTCAACGTATTAGCATAATCCGTAAAACTA
ATGTAGTTCTGTAAGAGATAGNNNNNNNNAGCAACTGACCTCATTTCAATGCTAATACAT
TCGTTAAATCTACNNNNNNNNNNNNTATGATGATGRCCAGTCGTGGAAAGCCCGGGCACG
AACAACAAAGAAATGACAACATATTCTGCTTTACGGACTAATATTTATATTGTTTAGTGG
AATCAAACTGCTGTTTTGCTGTTGGTGACATCTACTCTCATTTAGAACCTCAATACTAAT
TGTCACGTCGATGACGGTACTAGTCACCNNNNNNNCACAGATGACAAGCCTATGAATATT
TAACCGTCTTGACTGTATGGGGAACAAATCATGCTTTTTAATCAGTTCTGATCTTTAGCA
GAAAAGNATCACTTCAGCACCTTATCTATATTNTGAATGCATTGGTTACTGTNNNNNNNN
NNNNNNNNNNNNNNNNNNNNATTTTCCATAGAGTRGTTACGATGNNTATTCGGAAAGTGC
GCCTTCAACCCTGCAGTGGTGAGTGCATGTGGNNNNNNATTGGCCGATATACATCATATG
AATCGCTTTGGATGAGGTACTGAAGGGAGTACCATCTCAAGCACCANCAAATCGRTGAAA
ATACAGAGTGTCTAATAAGATTCACATTTATCTTTTGAAGCAATTTTCATGATTGAGCTC
TCTAGGATTAGTATGGCTTCCAACGTANTTATATGTAGCGGTCGGATGTAGTAACGATAT
ACACGGTGTGTCTTTCGGGTCGGGGTCGGTCAGTCCCGAAGTGTGTCCTCACATGTGGCA
TAACGATCGACCCATGTGTGATTGTCGNAGAAGCCGCCGACAGCTAAGAGATATAAGATA
CTATAAGTCTAAAGTTTGGCCTAATAAGCTTCAACAGGCAAGAGCGACGCGATGAATCAC
GAGATACTGTAAGTGGAGAGTGGTATACATCACTGACTCTCAGTCCCNNNNTTAATCACT
GATCGAATCAACCNCTTGGGGAATCAGGAACCTACATTAATCATCCCCTTCCCTGAGCCT
CGCCCGAAGCCAAAATATTGTGAATTGGACAGGCCCAGGATTACTGGGGCGTCTGCTGAA
CCGAACCACAATTTTTCGGCGCACTTACCCCCTGATATGTTCGTGTTCACAGGGAGGATT
TNNNNNTCCTGTCTTACTAGTAATAAGGACGTTATRATTGCCCAGTAGCTANNNNNNNNN
NNNNNNNNNNNNGGTATTGACTTAGAGGTTTCGTNNGGAGAAATGCGAGAATATAAAATT
NNNNNNNACYTCATGATTGTTCAATCACACCTGAATGAAGTCAGGTACCCGCAGGCGGCT
CTTAAGAAATATGTCTGCACCTCGCTCTGGAGACAYGAGACAAAAATAAGAAGGATTACN
CCTGGATAATCCATTNNNNNNNNNNNNNNNNNTACTTAAGTAGCAAGTTAAACGATAGTT
GGTTGTATTACAANNNNNNTAACATGAGAACTACAATATATAGACGCGAGAGATGCGCCT
TAGTAAAACATCGAAGCAAGTCGCCGATGGATTATCACGTGTAGGACATACGACACCATA
ATGTTGTTCTATCGATACCGGCCTAAAATGCGCTCAGTCGCATTGTGGTCGAACTTTCCG
AAAAGTAGTAAGAGCATAACAACACTAANTTATTTCGGACCCGAGAGGACAAAACARTTG
TACCACCTGGTTTTTATTGCATTGTCGGCAAAAANNGGCTRGCAAATTAGGTAGAACCAT
CCTTTAGTGGGCAGTAATACCAACAAAAGTGTGATGANGTCAATTTATGCTCAGANNTGT
GTNNCCTCTCGGTAGAGACATTGAGCACGTARTATAANNNNTCAACATGTTATTGTAGAA
GACAAGTTGAAATTTGCGTATTACATARTATAGACGAGGATATCCTAGAACAGTCTCAGT
TGACGTCCGTTAAGGTTCTACGTGATTCATCAGCGTGGATATGTGTATATAATGACACGA
ATACGGTGNNCGNAGAGAGANAAAATACGAGATGTTCCAGGGAGGAAANNNNNNNNNNNN
CCTACCGTCGTTTAACGAAATGGATGCATGGGAGATACCCAGGCAATTTGGAGTTTTGCA
AGGAAACGATTTTATAAACAAGGATATACCCAGGAAGTCNNNNNNNNNNNNNNNNNNNNN
AATTGNNATTGAGTTAGNNNNNNNNNNNNNNNNNNNNNNNNTCCATTTTTGATATTTTGG
TAGCGATACGGTTTTACACACATACCTAGATTACCGTCATTCAAGAGTTGGNNTTACAAG
TCATCTTTTCTTNGAACTTGCCATGACTAAAAGTCCGATGTATGTTTATTATTACTGTCA
TCAATTTCGANTACCNCTACGCCCCATAATGGTGGCNCGGGCTTTGGATTTCTGCTGTCA
ACGAGGGTTCTGTGTCGTGCTAATAACAAGTTTAGTTGCTACAAATTTTGNNNAGCAAGA
TTAGAAGTCGAACGGAYNNNNGTCCACACGTTTAAGATNNTTCATTACATCCATTTAATT
CGNNNGATATATAACAATCAGTGTATAGATCGACGCTAAGAGTAGGGCACGGGCTGGAGA
TAAAAGTATTTTTATATTGGTGTTTTGCGCCAATAAAATGAACCGAGGATANAATACAAC
GCGACACGGGATWGAGCACTCACGTCTGCTAGAGATCCAAGACGCTCTCTATACGAACAT
GACAGCCGGGAGCGATCGACTGCCTTATGAGCTTGGNNNNNNNNNNNNNNNATTCGTAAA
TGTTTTTTTTTTCCTAAATATAATTTTTAGTCATNNNTTACCTTAGGTATACAAACACTT
ACGAAATAGTTAGATCTCNAAACANTATTGATTATTCCAAATCGTTGAATAAGTTAGTTT
ATAGATGATCATCCGNNNNNNGCTGATGGGTACGACTNNNNNNNNNNNNNNNNNNNNTTA
TTCTATAGAAATGTAGTACGATCAAAGGCTGCCACCCAATTCTTTTTTCACATTCATCTT
ACGGGTAAAATTGGTTTTACGTCGCAACTTAACTTTGTGGTTGGCTGCGCCATCTAACAT
TACTCTATGATCACCCTGAATGGGTTCAGACCGAGTTCATATTCGATAGAAATAAAAAAA
AATTTGTCGTTTTNNNNNNNNNNNNCTAGCACCGTAATGGCCGGATAGCAATGGACTACA
CACACGAATNAAGCAGACACAATGTAAGACTCAANNNNNCGATGTAATCTTTAATGCAAG
TATTAAAGCAACGAGTAGGGGGCTNNTCNATAATTCTATTCATAATGCCTCTTATAATTA
ATACGTTAAAAAATCTCAATTTTCATATAAACATGTATGGGATTGACACTAGAGTGAAAT
CTTATACGGGTAGTCGGTTTTTACCGGAGTTGAGAAATATACCAGGCATTGCGTTACCAT
CCGCATTTACACTGTGTGAGAAGGAGCGCCTGTTAAACACATAAGATGCGCCTAAGATAG
GTAGATNNNNNNNNNCAAGATTATCAGCGTTAAAATGAGGATGTCAAACCGAGGGCAATT
TACTTATTCTTGATTCTGTCTCACTAAGAAGACGAACTCCTAACGACGTGCTNNNNNNNN
NTNGTAATCCAACGGGGATGTGAGGACCNNTTAAGACGATTATTCTNNNNNNNNNNNNNN
NNNNACATCTAGACTCATCTACCGGTAGCTATATTCACTAAAACCTATAAGGCAATCTCC
TCAACATGNNAAATTTGCAATTNNNAATAGTTATGATAGANNNAACTCTCAGGTTGTATT
TGGCGAACCATTTCTGCACTTCTATGCCGAGCCAATCAAACTAGAAAAAAGTTAAGTGAG
CTTGCAGAAGTTAACATCTTTGGATCTACAAAANTGGTTATGTCCGGGGGATCGNNNNNN
NNNNNTTGCAGNANATCTTTGNNNNTCCAAAATCCGTCAGAAGGNNNNNNNNNAATCATA
AAAAAGCTTAAGCAGTGTCCGCTTTATTTAACTTCCCTCTATCAGTATGCGTACTACTCC
CTCCACTATCAAATGCTTGAGATTTCTATAGGTGNNNNNNNNCTAAGTGGAGGGTTGTCC
TTRGCTGNNNCTCATTGGTAATACNNNNNNNNNNNNGGTTTGCTAGGTTTAAACATGATG
TACTNNTCATACAAGCGTTCTTAACAAATGTCGTAGATTAAAACTCTAACGTAAATAAGC
ACCAAGGTAATNTTACATAAATCTAGCGTTATTGTTTTTCTGNNNNNNNNNNNNNNNGTG
CTGTTCAAGGTCAGAATCCCTGGCCAACTCATATAAATTATGCGGGGTTAAGTGTGCTGA
CCATATTAAAGGACATTATNNNNNNNNNNNNNNNNGACTCNGCTCAAAACGTTTTCGTAA
CTTAAAGCTTCTCCACAAGCCNGAAATTCTGCTTTAGAGGCCGGTATAAATGAAACGTGT
TGGCCTTCGCTCATATTTCATTTTNNNNNGATTCGATTTNNNNNNNNNNNGTNNNTTACT
GAGATCTAGCGCAGCGTTTCAGAAGCGATTTNNNGCAGTTAAATAATAATCAAAAAGCGC
GTTAGTGAGTATGAGAGCACACCCAAATACATAGAACAAATGGCTTGAGAATACATCGTA
AGCATGAGCTTGATYACAGTCGATTATGTGTCTTACTCTGATTCACTTTTAACTCTCGAT
CTGTGTATAGRNNNNAAGCTTCAAACATGACATCTTATGTGCTTGGAGAAAGTTATCGCA
TGTGGTANTACANTAAGATTMGGGGGTTATTTTGGTCTTTGTTCGGCCAAATTGATTGGG
TTTAGCAAACTGTCCGATCCTATATTATTANNNNNTAGATACACTTCATAACACGGNNNN
NNNTTCGGTTTGTCATTATGCGCTGTTTTASGTGGSGATAAGCNNNNNCGACAAATATNN
NNNNNNNNCGGAATTATAAAATTAACWTACATTCACAGAATATNGGATACCGAGTTCTGT
ACGCGTAGACAAGGACTACGCGCCACTCGGACGAAATACAAAAAGCCACGAGACGTTACA
GAAAATACTGGTGSGCCTCAATTGTTAATGTACAAATATCACAATCTTATATNNTACTCG
ATGTYGCTGCCGTGTTATTAGGTATAATAGTTGTGATTANGCNGCANNNNNNNNNNNNNG
TCTAGCACTCTTAGACAGTACTAATTCCATGTAACAATCAACACGTGTNNNGCACATCAG
TCGCTTGAACATCCCGGGATGTTTCAATAATATNNATCTGTAAGTTAATTCCCNTTAATT
TCGTGATGGATGNNNNATGCNTTAGTTAGGTTTCTTTTCTNTCACTACANNNNNNNNNNN
NNGCTAACANNNNNNNNNNNNNNNNNNNNNNNNNNNNNNNNNNNNNNNGAGCACAATGGA
CAAGTCTAATACAAGCTCACTGACTGCGAGCATCTACACCGTGAATTAATGTCACGTACG
CCCATACCNNCCCACGAAGAGTAACATNNNNNNNNNNNNNNCTTACTGTGCACGACTCGA
GGGGAGTACGNTTNNNNNNNNNNNNNNNNATGTTCGTANNTCATTNCACTTGGGTTAGTC
ATTAGTCTTTTCATGGAATCATACGACAGAGGACAGTGTGTGCCATTATAGTACCTCTCG
TGGAGATACCTGAGAAACCANNNNNNNNNNTACAACATTATGGAATTGTCCGTATGGAGG
YTGAGGGACCTATAAATAAGTCANNNAGCAGGACGAATATAGTNNNNNNNNNNNNNNNAG
TAATGGTCANGACACCTATACANNNNNNNNNNNNNAAAAATAGTGAAGCGTTTTAACTCC
GCAGCTGTTGTCGGAGACCACTCTTGTACCAAATACTTACACTGACTGAAACACAGCGCA
TTCACAGAATATGTGAATTATACCCGTGGCTAGCAGTGGAACTTATTTAGAGTTTTGAAT
TACTGCAGATTACCCCTTATCCGTCCATATGCGTCGACGAGACGATTCAGGCACCAACGC
TGGTCGAGTGGGAGGTTGGTAGCTAACACTTTCAGGTGATCAACTGCAAGATCGTGCCAC
AAGTCGATCTTTCATGATAAGCGTCANNGTCAGCGCACACTTCTAGCACGNTGCGTACAG
ACCCCKACACAACAGTATCTAATCCCAGTCCTTTTAGNCCAGAAGTCAGCCTACTTACAA
CCTAAAGTTGTATTAATATATRCTAGCAACANNNATGCGACGCCACCTATGTTACATTNN
NNNNNNNNNNCCCTGAAAATGGAGTTACTCATATTTGACGAGCACGAATTCCTGTCGTCA
TCACCTCGTCACTCGAAGGGGGTGGAGTTAGAGACGATTTAGCGGCACCTGTTGGTCAAA
AAGCAATAGAAAGTGTAGTGAAAANTGTGTAGCTTCGGACCAAAACGCGTACGTATATCT
TCCATGCTAAGATCAACAGGCTAAAGGCCTTRTSGTCAATAAGAGTACTAGTAACTTCAA
GAGGTGAGGCTGATTGAAATGTRACTATCCCTTTTACTGTTGTAAGTAGTGAGTGTAAGA
ATCCACTAAGGACAGGTGTCCGTATAAGTTACTATGGAATTTTGGTCTGAAGATATATGA
CCTTGTATACTTATGTTAAAGAGTGAGACACNNNATTGGTAGNACGCTATCGGTTATTAT
ATCTTTACAGCTAAGAAACTATTAACTATTAATCTTAACATTGAAAAGCACATACAGTGA
AGACCAGAATGACTGCAATAAGCTGGCCTTTGGTGTGCCGATCTTGAGTGTATGACANNN
NNNAGACGAGGGACAGAACGTGACTATTCAGCTGGNNAAGAAAGATAATGTTTAAGGTCA
ACGACTCATTGGTAACAGCTTTGATACTCTCTGTTAGCATTTCACAATGACCTAGNNNCA
ACAATCAAATCGTTCCATGTCAGTCAGGAGGTTAGCTCCCCTAGCTAGCTGATTGTGCAA
CGTTCANNNCCCTCGACCGGTAAAATATATGATTCNAACTATGCAACCTTCGCTTTAGTG
CCGAGTGCTTTTCGGTATACTACGCAGTCGAGTAACATCTTCGACAAGGGANNNNNNNNN
NNNNNNNNGTCCCCCCGACTTCCGGATTGGTTCATANNNNNNNNNNNNNNNAAGTCTTTG
YAATTGATCACTGGCTTGTCCCAGGGAGGGGGTATAATGGTAGACCATCATTAAGTCCAT
GAGTAATTTCAAAAATTGTNTTCCNGTACAAAAGCACTAGATACAAGAGGAGCATGTAAC
TTATNNNGGTAGTTTGCGNAAGGGNNNNNNNNNNNNNNNNNNNGTATGAGCTACCACCCC
TTMCGCTCCGACCCGCTATACAGGCCCTTGAAGTATCTGAACAGGTTCATTGGCAAGCAG
CAACTCCCGGTAGTGATGTCGTCAACTCACTGCAATGTCTGTNNNNNNNNNNNNNNNNNN
NNNNNACTAGGAAACGAAGACGATATCTCGCAATGAAGGAAATGTTTTCATGAGGTGTCA
GATCGATGTATTGCGGCCTTCCAATTGTCATTTAGACTGATGCGGAAATAGGAGACAGGG
ATAACAGTTATTACCTTCAATATTGGACCTGTCTGNTGTTGAATTAAGCCCGCTAAAAAC
TATCATATGCAAACNTTGCAGACCTGGGGTTNAGCACAGTGAAGCTGCTTAAGTGGTATA
TCCGTCAAGGAGGACCTTCCAAATCATATAAWTATCGGGATAGCCTGCAATATTAATATA
AACATCACCTAACGCGGACGAGGCTACGTAAACNTAATAAAACRGATATTACCTCGGTNG
TTTNNCGATCACTAACTGAAAAGCGATACACAAAAAAACAAAATTACAGTATTANNNCTT
CAAAAAAGGTACTTGAGATAACNNNNNNGGTACTGAAAAGATATAGCGAGACGTAGTTTG
CTAGCCTATCACTTCCTCCTTTCTATCACTGTGATGTGARAGTTAACATAATAACAATCA
GCGATCTTGCAACGGAATCATCAGATCGTTAATGGGACACAGTCCTATGAAAATGTAGAA
GTGGGATTGAAAACATTAATGTAAATTATACTATACTGTAAGTAATCTATGATATGGGCG
CAAACGTTAGACGCGGAAGAAGGCGGCGTTTTNNNNNNNNNNCGGCCNNNNNNNNNNNNN
NNNNNNNNCTAATGGAGGTATTCACRTTGATACAAGGACGTCCGATTTTTCACAGACCAT
CGCATTCGGAACTCAGGGAAAAGACTCCACGCGCCCAGAATTAAGATTAAAATTCNNNNN
NNNNNAATAAAGTCGACTCTAATACAAGAATCGCGAGGAAGCACTAGTAGGATANNNNNN
NNNNNNNNNNNNNTAATNGACTACAGNNNNNCAGACCTATATACACGATTATNNNNTCAC
TGATATTGGATGAATTGCCAATAMRTTAGCATTGCACTACTGTGCCGNNNNNNNNNNNNN
NNNNNNNNNNNNNGCCGCAAGTTCAANNACCTAATAGAAGCAAAAATCTTGCACATTATA
AACTAGGTAGTCGCTAGTGAATGTCTTGACTTCCTAACCCTNNNNNNNNNNNCATTATCA
TCGACGAGAAANNNNNNNNNNNNNNNNNNNNCATTACTTGCGACAATCTANNNNNNNNNA
TAGCATCAAATGAGCAGCTCASTTGTGTCCGTKGCGAGGTGGNNNNNNNNTCACTGTAAC
TTTTCTGTTNNNNNNNNNNNNNNNNNNGCGCGGKAATAAGACCTTTAACACTGTATTGTG
ACTGATCTTACCCTACAGAACAGGCTATCAATAGCTATTGTCGTTACAGACACCTGAAGG
AAGGAGGTCACTAANNNNNTGCCCGCAACTCTGGTTAGCCACATCGAACTGCAWCGTGTG
CCYCCACAAAGACCATGCTGTTAAGTATATTATCAATTAAAGGCGTNNNNTTCGGTGATC
CACANNNNNNNNCCGAAACTTTATATTAAATCCAGTGTATATACTTTCACTCCCGATAGN
NNNNCGAACACTATGCTTCATAGTTGGCACAAATTCTCTGTTAAACTTACCAATTAGATA
TGTGTATAATATTTTGAGCTTTCTGNATTCGGGTTAATGGTAGTGTACAGAGTCTCCTGT
CTACAGCTAATGAAGAGAAGTCGTACATCTACCTTCCTAATTATGTGTRTGCGAGATTTA
TTTCCCCATGCTGATTGGTCATTTCTGAGAATAAAGTTTAATGACCCTAATGCAACATAN
NNNNNNNNNNNNNNNNNCTATGCAACAGAACAGAGAAGACCMCTGGTATGCAGAGGTGAT
GTTATCGTGTTACATTGCCCGCAGGCTTACGTCGTTGGATNATATGAAAGAAGCTATGAG
ATAACAGGTGTTTCCTAATCCTAAGCAACGCCACTACATTTGGATCTTTAAATTGATTGT
TAGACTTCTCTTTCTCCTACACAAATCACCTATCTTGCCCGCAACCGATTAGTGGNATGT
ATGATGGGTGAACCTAGATTTGAGNNCTGCTTAGTCYGAATATGATATTGGTGNNNNNNN
NCTTATGTGAGACTAACGTGGTCTTCTATCATGAACTTATATTTTCAGAGTAATCCTTCG
CGCTCGCTGGAACGCTCGGTACTCTGANTAATGAAATGATATTTCTTCTTACAAGTACAT
ATWCTTTATGTCAAGTTCATAATACTGAGTTGCCTTGTGTCCTCTCACCCCGTATCGTCG
ATCTCAGTGAGATAGGACCTCGGAGATGATAAAATATGACAGACTACTTCTAGGTTGATC
TGCAGCGGTCTTGGCATCAACTAGTTGTTTACTAGTTGGATTGAGAGATCAGCNNNNGTR
ATTTCCGCRCAAGTTTACAGATGTCCGAAGTATGATTTTAAAGCNTTTTCAAGTAATTCC
CCTGGTGCAAGCAATCACAAGGACATGTTTGTGATTTTTCACCGATTTACACACCTCCAC
TGCAAACAGGACCTATGCATTTGGTAATTGACAAGATAAATGCGTTTATNCGAAACACAA
AATNNNNNNCTATKCATGAGTACGTATTTCGTCCATGAGTTACAGATCTTAGTCTGCACA
GATAATGSTATCTAAAAGTCTGCCTGAAACAGGAGTCTGCCTATCATGAGGAATAGTACG
ATTGCATAGACCTCTAGCAAAACTTAATTGTAATGCGTAGCCCCCGAATAAATNNNNGCC
TTCTATAAGCGCAATTNNATGCGTTCGATAGGAGTTACATTTCTCTTTTTTAGCCCCAGG
AAGGAGTTGATTCTTGCAGGTCACGGGCGCGTAGCTGAAAAATTGGATAGTAGRGCTTAT
AAAATCCTTGAGCTCGCTAACATCTGCGTCGCGCGAAAGAGGTGTGCCTCAATATATGTA
ACTACTATTTTTATATCACAACGGTTAGTGTGGCGATTAATCTTGTGTAGNCGCCATACG
ACTACCACACAAGTCTTGACAGGCAACCTTCTGACATATCCAAAGGTACTAGACAGATTA
GGAATAGGATGCGTTTTAGCTTACTAGACTTGCCGCTGGGACGAGATGCGGTNGNNNNNN
NNNNGATAAATTTCGAGGAATATGGCTTGACCTCGTGAAGTTATNTCCAACCAAGATTAG
ACTCCGAGCCNNNNNNNNCCCTYAYCTCTCAACTGGCTCCTTAATCTACGGGCTAAATAA
ATAACAACNNNNNNNNNNNNNNNTATGCTCACACTTCGAACATTAGAGGTATTTTCTGCA
TATTATGATTTTGATARATNNNNNNTCGAACGGTGTTATCTGGTGTCTATGCGCTATTAC
TGCAAGTTTTAATTGAACGCTGAYAACTCAGTGCATGAATNNNNNNNNNNNNNNTAATTT
TTAATTTTGGCCTTAAANCCAGCAACAAAAATCAACATATGGTATACGTGGGAGGCTAAG
GGCGAAAATCGTTTGAGCGYAGCWCCACTGGCCACGTCGGGGCGCGATCTTCGTTCCCTC
TATCATCATTTATACGTTGCAAAAAGCAGCAGATTGTTTTGGCWGCACAGTAGATGTAAC
TCGCGTCCTTAGAGTCTAAAGATAGATTTGTGGRGAGCAAGATAGTGGGAAGATCGGGGC
AATGAACCTGTGGAAGGCTTAAAACCATGCCACAGGGCATGTTTATCTATTGTCTTGACT
ACTGCTTTAAGGCAGCTTAGACAGCATTCAGTCNNNNNNNNNNNNNNATAAGTGAGAGGG
AATTCAGGACGAGATCGAACCACCCGGAGCTCCCGTACATCACGGTATCAAAGTCCATAA
ACACCTCTTCAAATGACGACGTTCAGTTGTTAAAGCCACAAATATAGCCCTCTCATAAAG
CGTTGATATTTACCCGTAGACCGGCCATGATGTTGCGATATGTGAGCCRTRTCGACATGA
CAGCTTTNNNNACGAAGTNNNNTTTTGACAAGTATGTGCACNNNNNNNNNNNNNNNNNNN
NNNNNNNNNNNNNNNNNNNNNNNNNNNNNNNNNNCCTGGAGTCAGAGAGAACAATGCTGA
ATGGGAATTGAACGTGCGGTAGTCTCGTCCATGGNTTGTCTNNATTGGAAGTAATCGGGT
AGGTCTGCCTTGTGACAGGTCACCCACGCGGCTTATTCGCTTTCATCAAATATAGTTACT
GTCANNAAATAAACACTTGTATGGCATACTGGGCAAATAAGCTTGATCCCRCGACCCTGT
ATACAAATCTGATATGGTTTTTATAGGANNAAACGTATTTCTCGAGTATTGTAAAGCGTG
CGATTGGGGTTAAGCTCCACACNNCNNNGCCAACATACATAAGGTTAAAAAAAAAAAAGA
AATGTTTTTCAAGATANATCCTTTAATAACAACTTTTGAGGGAGCTTATANNNCGCGGAG
TACAAATCTTCCACGCATTAATAGACTGCGCGCTAACCACCCTCTGCACCGTTAAGGCGA
ATACAAGTCGACTGANNNNNNTAANNNNNNNTCTACGTTAACAAAATACGAAGCGCTTTA
CACCAGAAATAGGAAAGTGTTAGGATTCAACTTTAGTTCTGCTCATATAACACGTGTCAG
AGAACACAAGAGATGTATGGAGATTAAGTAAAACATTCACCAACTTTGTCTCNNNNNNNT
ACCATGGGGCAGTAACGACTATCCATAATCGAGTAANNNATATCANAANNNTTTGAATTC
TCTGTCTCACTAGATTCACCATAATGCACTGATTCCTTAANNNNGACTCAGATTTTGTAC
CAGACTACACACTCGTAATGGTAGNNNNACTTGYTAARCTGCTATGATTTCTTTAGGTTT
CATTTTCGACTTTTTCTTTTAGAAGTTAGGGCACCATTNNNNNNNNNNNNNNNTTGATAG
TGTTACNCNATCTTCTGTNNNNNNNCAWATTATAGTATATGCCGGATCGAATTACTTATA
TTAACTCTTTTATTAGTGTATTCACTATCAGAYTAATATTGTTCCCCGGGATTATGAACC
NNNNNNNNNNNNNNNNNNNNNGGAGCCAAGCTTCGGTTGCCAAATCATACGCAGCCACCC
TCCAAATCGCGACTCATCTTTCTCTTCTAGGGGACATTAGGTCTATAGTAATCNCCTGTT
GTCANNNNNNNNNNNNNATGGGNTCTAAAACAATTAGACGAGCACATNTTCATGAACCAT
GATCATAATATTGAAATTATAATGTCTTTTCGGATATTGCACTTGGTAATTTCCCAACCC
CGCCGGAGATCACACGAGAACGAAGGCGTTACATAAACTAAGGCCAATGTCATAAGGGCG
CTCGTTTAGGCGCTGAGAGTCCAGAAGAGTTAAGCGCAATGGCTCCTATAGAAAAAACTA
TGATCTTAGCTAGTGTGTTGATCAGAGCGTGTCATAGTCCCAACAATTCAGTTCTGAGTG
ATATATCTCGTCCTACATTATACRTTCTTATCATTGTCACCAAGCGTAGTTGTCCTCGAT
ACGCAAGTAGACCCGACAAGACTACCGTCTCATTATCCAANNNATATTNNNTATCAAAAC
ATGACNNCTCTTCCTTCATAGTCCAGTCTTTANAAAGACAATCATCCAATATTCTCTCAG
TTTGTGAAGGACACTTGTAGAAGGTCTCTATGGCCACGAGACCCAAACTCCGATCAGGAT
ATTGTGCCGTATTTGTTTGAACATATTGACCACATATCAGTGACAATAAGGATTAATTGT
CAGCCGGTTTTATCAGGAGGTGGCACCGTGGCTGTCTTGCACGCGTTGTAAGCAATTGGC
TGCGCCTCGTATCAAATGACTGTTGCGATTGCGACTATGNNNNNNNNNNNNTCAAGCCGA
GGGAATACGTATCGGGAGGNNNNNNNNNNNNCCTGTAATGCGGCTTTAGGCCTAANNNNN
NNNNNNNNNNNNNNAATTACTGATTCCGTACGCGAATACAGTAAGGGGCTACTAAAACGC
TCGTATATNNNNNAGTTCGGTCNNNNNNNNNNNNNNNNAAAAACAGAAGCGCGACTATGA
ACGGACAGTAGACTTTGTCCTNNNNNNNNNNNNNNNNNNNNCCCCGAAACCTTACCGATA
ANANTCCCAATCCGTGATATCCAAGACAACGTTATGCCNNNNNNNNNNNNNNNNNNGGCG
AATGTCTGTTACCNTTTAGTCTATGACTTANAGTAATGGTTGGTCCCCAATACTCTCACC
CGGTTATAATATAGGATTGCTTGGACAGTTGACAAAGAGTAGTCCGAGTCTATATACCAC
AGCGATTAGACGAACACCGCTAACGTTTTTGTCATCATTTGCCACTCCCCNNNNNNNNNN
NNNTGCCAGGAGGACATTTAATTGGAAACCCCGTATAGCATACGTTTTATGAAAACGACT
CTTGTTCTAATTAGAACACGGCTGCGGTGAGCTGGTGCGCACCAAGCCTGATGATTGACT
AGYATAAGATGGTTCTAATCGTCTACACAATCTATTGACGCNCCGCGGTCTACGAATTAG
TAGTCCGGTCCCTACCTGGAGCTTTNNNNNNNTTCTGCTTCAAGTACATGATACGAMTAG
CGGANNNNNNNNNNNNNNNNNTCTTTTTTCCTCTCCCTGGCGTCACAAGCACANNNGAAT
CACTTTTAGAACACTCGTTGCAACATCTTGTTGGCTGGTACATCTTTTTACAACTTCATG
AGTTCTAGACAAATTGTAGTCTGCACGGGAGCCATCCAAGTTATTCCATGTTTTTAAGCC
TATTTGTTAATTNCNNNNNNATATTGACTATGAAATTCGTCAACTCCTGACTTATTACGG
GTNNNNNNNNNNNNNNNNNNNNNNNNNNNNTGAAGCAGAAAAGNNNNGTGAGGCAGATTT
AAANNNNNNNNNNNNNNNNNGTGTTGACTNNTACCCATTAATTATGTATCTATCGACTAC
TAACCCACATGCAATATACATGAGTAACCATTCCGTGCGGGATTAATTCTGNNNNNNNNN
NTCAGTGCCTATTCAAAGAGGGAAGTATAATGAAAATTCTGCTTCAAGTGCATTTCATTC
CATATCTCGAGCGACTTCTGATAGCATAAGAAGTGTCGCTAATATCGGGAGCGAAAAAGC
GTAGCGTGCGCTACNNNATGCCGTAAACTTATTTTGTGCGAATATGTATATACAGTGTAT
TATTCCTCTTAAAATATGTRTCTGGNTTGCGTAAAGATGAGAAGTACCTTATTTTATTAT
GAGTATTCGCAAGCCNNNNNNTAAAATTAATAANCTAAAAAGTACCGGCAGTNNNNNNNN
NTGCATCAACTNNNNNNNNNNNNNCCGTGYTTGGWCGATTCGAGAGTGCTTGAGAGGGGG
ATAACGTTTTCGTAGACGTGAAAGGGGGAACTTCGCTCTCTACACCGGATGATTTGCCGG
GANACTCGGCTAGTGAATATACTATTACTACCAGTGTACGGTATCCTTTTGACCCATTAT
TTGTTGGCGNNTTTTAGGAATGATATATGAATATATCNTGCAATACTAAATCATATGACT
CCCGTAATCGTGTTGATTTCTCATTTTNNTCAATACTAGAACCTTTAAATACATCCTGTC
TGTATCGATCACCGTCTGGATATNNNNNNNNNNNGTTACGCAAATAGAGAGACACATCAG
CTTATATATAGATNTTTGATCCATTGGATCTGACGGATGTCGCTTGCATTGTAATAAATC
GTGTCACTCCTANNNACTTGGCNNNACACCATGGTCTGACGTCAGTCTAATCGAGATACA
GACTACTGAACAGCGCATACTAATTCAACTNAATTCATTTTCCTATCGCNNNNNNTAAAA
TTATTAAAGTCCCATTGACNCTGCTCATTGTCTACAGAATGGCATACNNNNNNNNNNNNN
NNNNAACCCCCAAGGATTTTGCAACNTANGATGAACCTCGCTANNACATTTATTGTTGGA
TATTTAATAAGGRCAGGGAACGTAGGTKGTCGAGGGTCGAATTATGACNNNTAGACTAAA
TGTTACGGCATAATAGTGTCTTATCCTTAAATTTATGTCANCCGCACATACTCCTGTAGT
AGGCAGTTCTCTTGCCATGTAGTCATCCGCCCCATGTAAGCCTGCGCGGAGATACTGACA
CGCCCRTGAATGGCCARGGATCAAATTTCGACTGCGATGTATACTGTATATATTTGTCGG
TTTTCTTCGTGGCACCTGTACNNNNNNNNAAGGCCGGATTATGCCGTAATGTTGAGTTTT
GGATATGGNGGNGANNNNTTTTTTNNNNNNNNGATAAGGACCAACACACCGTTTTCGCTT
GGGGTAAGATTCAAATATGTCCAGGTTTCTGTGCACGGGTCCGATGGCTCCTTGTCTGGC
TGCTTGCCATAGAGGGGACCAGAGTAGGAATGACAGGATTATAAGCTAAATGATATGGCT
AAAGAGATTCGCTGCCGAATCACATCGTCCCTGAGCCAGATCCCATTTGTGCATATTTCC
GGCAGGATCAAACCTACTACTAAGAAAAGATGCATTTACCGCTATCTCAATACTTTCAAC
CACCAAGTTGTTAGCCTGCAATCTTATATATTTAAGNAAATCAGTTCAATAATTTCGTCG
GTGGAAACNNGGCGAAGAACCAGNNNNNNNTCCGAGTAATGAATGTATCCAACACAAGGT
GAAKGGTNNNNGGTCAATTAGTACTTTAAGNNNNNNNNCAAATANNCTGCCTATAACGTT
AGGGCCATCCTATTCTAAAAGATGCCTGACTGGCACTGTCACTTATAGGGGGCTRGTATC
GTATAGTTCAGTATAGGTGGAAGCGCATCACTATGTTCCTCAGAYGATCGTCCGTTGTTT
TCGGGCTCCCCCTCGACAGAGCGAAGTTAGAGTAAAATATTTGCNNNTGAACNATANNNN
TATGGATGGCGCACTTTAAGAGYGTAGCTCGTTTATTTATATGATGCATGAGGNNNNNNN
NNNNNNNNACGTATTCACCTTATATATNNNNNNNNNNNNNNNTTGTGGCGAAANNNNNAG
TCCCTAACCTACAATGGCACNNNNNTCGGAACCGCTTTNTCATCCTATCNNNNNNNNNTG
ATTCATTGAGAGATGTCGAAATATAACCAGCATTCCATAGTATCCCCTCTCGTGATANCA
TCTTCACCTCGATAGTCCCACGATGACCGTTTTTAGAAACGGTTNNGTGACAATGGTCAT
AGGATTGTTCCTTCTCGTCTAGGCTGTCGGTTCGCAACCGATAATAGTACACTATTCAAA
TTACGCTNNNNNNNNNNNNNTAAATCCGTCCTATNNNNNNNNNNNNNNNNNACCGCGGAT
TAGAAACGTAMGTSATCTYTTACAACTTGCATAGCTTACGAGTTGCCAGACCACATTAGA
GGTAAGTCNNTGSCCCCGAGCAGTAGCTACTGCTGCAATGGTTTATAGAATTTCTTGACN
NNNNNNNCGGCAATGCATTGTAAATTTCCGCCTTCGGTGGCTCCTTAANNNNNATGCNNN
NACTTTCTATTTGAACAAAGCATATTAAGACCTGTTTAAGTAGGTACATCCACTTCAACT
TCTTCCTATCTTAGTATCTATTTAGTAAGATCATCGCGTTCGAATATCAAGAGATGGTTG
CGTATGCAGCTNTANNATTAATATAACATCATTTCTTTCCTCGATATAGGTGAGTTAAAA
NGGGTCTTATCCATATCTTGTATGCAGATTCCGTTAACGTGCGCGTACTGAAGAACTGTG
AGATGCACGACCTAGATCTGCTTCCAACTCCAATTCTAACTAAACCNNNNNNNNNNNNNT
AAGCATGTACAATTTTTGTTTGGAGARGTTAANNNNNNNNNNNNNNNGTGGTTTAGTAGC
GTYRTAGTRTAATGCGATATACCCATATGGCAGCTACNNNNNNNATCTAATNATATTTCT
TGTAAACTGTAGCACGCGTATAAAAAGGTCGATTCACCAGTACCATGTAGTAGAGGACTT
CAGCCTGCTGTTTAATACCACTCGAGACGCGTGTTAAGGAGACTAAAGTCGTAATATGTA
GTTAGCAGGGGGCTTTGGACACGGATAGGCGTTCAACTGAGTGTCRCCAYATNNNNNNGG
TNAAGGAAAGCTNNNNNNNGAGGCACTAGTATTTCGATAAACTGTATGAAAACGCTAAAG
GGAACAGGCCTCATCATTTCGCACTGCCGTACATTTCAAGGCACAGACCTGGTCGAGTGC
TTATCGAATAGGTTTTCTGATGATTTGGAACCGAAATCATTATAATTCTCCGAGGAGGTA
TACGCCTACAGANNNNNNNNNNNNNNATATATACATGACGTACCTAATATTCCTCAAGAG
ATTGACANNANNNNNNNGTACTAGCAACCGAACCAAGAAGTGACATATTGAGTATCCATT
TGTGTATAGATGAGCGAGATCGGAGGGAGTAGAGGTATATTATCAAGGACCACANNNNNN
NNNNNNNNNNAGGACTTATTTTCCCCCTTATGCNNNNNNCTANNCCTTRAGCGGGATGGG
GTTTTGACTACTAACCTCYTGATCGAATCNNNNNNNNNNNNNNNNNATGTCGAGATAAAG
GGGGTTAGACACGCATGCTCTTCCAGTTGTCTTAGTATGGAGGACATGTATTTATAGTAT
TNCGGCACTGCTTTTGATATCCATATCAAGATGGCTGANACATRNACTCTAAATCGTTGT
TTCTAAAAGTCGGCCTCTCGCGGCGTCCCTCTATATCGCATTAGACATGCCATATAGNNN
NNNNNNNNNNNNNNNNNNNNNNNNNNNNNNNNNNNNNNNNTCTGTCCATAGACCCCGAGG
CTTAGATCATCACACAGCTCCCGGAAAGCACTGCTCTACTCAAGTAGACGTCTAAATTTC
TGTTTTTTTAAYAAAACAAACGAGNNNNTGACACAGGCGTTATCTTGGTAACGTGTCATT
ACACCACTACGAATCACTCTCGTCGGTGCACTGTTANCNNNNNNTGNNNNNNNNNNNNNN
NNNNNNTTGTTTGCTANNCGTGATCGGCTCTACAGAACCGGAAATTGAAGCCATGAGCGC
CCCGTATTATTAAAAATTCAGTAGATGAAGCCGATAGAGTGAGAACTACCATAAGCGTTT
TGTTTTGCTTACATTTNNNNNNNNNNNNNNCCACTGCANNANCGCCAAAATGAATATRTA
GACTGTGTGTGTAATATAACAGCCAGAAAAGCAATGTAAGGTCTACTCGAGGTCACCACG
CCCTATCCACCGGTCTCCATCATCCTTCTTTTGCCTGCRACNNNGATATTTATGATATGC
GACTATCGACATCGTNNCCAGAGCATGTGGCAACAAATAGATACGAGATACTCGTAAGAA
GTGGCRGCGGACTGGAGGCCAAGTAGAGCGACTGGCTCGTRGTCCGAATTTTATAATTTA
TCTCATATTCCGCCTATNATCGTCAGCAACATAAGGACTTGTGAGTGGCACAGCTATCGT
TAGGATCGCCCAAGCTTTGCATAAGACGANNNNNNNNNNNTTTCGAGCTGGATTAGAGTC
ATAATTCTTAAACGCATGATATTTTAGGTCTATCGCCTTCAGTAACCTGATTAATAATAT
ATGGGAGGTCCCCATGGAGCCCTACTTCGNNNNNNNNNNNNATTAGCAATATTAAGNNNN
NNNNNNNNNTGTTTGATACACAGCGCAGCACTTCTGCGATTAGCTTACCCATTTGTAGTG
ACTACATTCANNNNNNNNNNNNNTATAGAGATTGAGCCAAAGYAGGTATTGCCGTTACGG
AATNTTATGCATATCTTACCAGAGATGTCNCTTCATTCAAAACCCCTGTCGGATGTTGAG
AGCGTTTATATGAGTTTTATTTAAGATTTTCTCGAAGCTTGAGATGTTNNNNNNNNNNNN
GAGTCATCAAAAGATCGAAGGCTANNNGGAATCATTGGAGTATGAAGAAAAACCAGTTGC
ATATTCTTTCCCCCGATTCAACCTAGCACAAACACGTACCTACACTCCCTGAAAGCGTTA
AGTGTCTCTACAAAGCTCAGARAGGCCTCCGTAGCAAAACATTTCACGAAGCAATGCCAA
CTAGCACAAATTTCGTGAATTATGGGACTTAGTCANNNNNNNNNNNNNAGACATGTTATG
GTTATCGGGCTTTTAATGACATATACTGATATTTCAANNNNNTAATGTATTATGTCGAGA
GGGGTAGGATATATCTTGGAGCAGCGATTGCTTAAAAGTTGCATATAAATATTCTAGAAT
TTTTCTATTTTACAATCTGTATTGTTGTATTTTGTCGCAGNAAATGCACTACCAGGAGCC
AAGGGTGCAGGAAACCGATACCGTTACCGGCCGGNNNNNNNAGTGAAGCACTTTTGGCCG
TCATCGGTGAGTCGTTCTGTAGTATGTGTTTAGTCGCTATCAACATTTGTTACTTATNNA
TGGTAGAACGAAGAANNNNNNNNNNNNNNNNTCCAAAAAGCGGGATGAGCCGTTTTGGTA
TCATATTTGTGTAAGNNNNNNNNNNNNNNNNATGGAAAAATCGGTACTGGATATCGAGAC
TTACACGAACTCCACGAGTGGCTCTAGGCCTTGCCGGAGTGGACTTTAACTTCAGACCAC
GTCCAGACGCGGATTGATAAGTTATAGTCCTGNNNNNNNNNNNNNNNNNTTCCGATAAAT
TATTGTTNNNNNNNNAGGCCAGCNNNNNNNNNNNTATTGATAACGCGCGCACGAGACTGC
AAAATACGCATATACACAAACCCTTTACCAGATGATTATTTGGNATTGNNTAAAGTNAAA
CATAAATGAGTCTCGGAGACAAATTCATACGAGNTAGCTCAGGNNNNNNNNNNNNNNNNN
NNNACGACGCCGTACTCGTCTTTCGTGATCTAGMAAGTCCAGGCCATCTTCTAGCAATGT
AAAGCTGTCTGGACCGAGATCATAGTGGCGAACCCTAGTATGATGCCTGGAAAAGTGNNN
NNNNNNNNNNNNNNNNNNNNNAYTGGGTCTCCTGTAAGCACAAGATACCCATGGCCAGAG
TCACCTTGGTTATGAGTNNNCCCATAGGCNNNNNNNNNNNNNNNNNNNNNNGCATTCCGG
AAGAGAAAAGCATTCATCGCTCTTTCCGAAGTCACCAAATGTTTGGGGTCCCACATTCCG
TGNNNNAACAATTTCAGCTTTTTCCCTTATCATACGCCAAATTACCTCAAGAACACGTTT
CGTTCCCTCCTTCCGAAGGCCTAGCAAGTTTGATCCTTTCGAAATGCCTCTGTTGGGCTC
CAATAGTCCATGAGGCTCTGATNNNNNNCAGANTATTCTTNNNNNNNNNAGGGGATAAAC
AGCCCGCTGCGTCCCAACCTAANNNNCCAACNNAAAAACCCCTCTTAGACCGCTAGAAAT
TTTATATCAGCTGGTAGGATTGCGAGTGGTGCCATGATATAAGGNCAACTGACCGCATTA
TTGTAGACGTTTCGGTGAATTCTACCTTGAGNNNNNNNACCGGTACATTTGGGTAGTGCG
TGTCAAGRCGTCATGACGATCGTAATGGAAACTANNNNNNNNNNAGAGNNTTACTTTGAG
CTGGAGTTAAAATCATCTGTNNNCTTTGTAATCTNNNNNNTGGTTTTCCTGCATTGCTCC
ACTGCTTCAGCTATATCCCCATTCACAGTTAGTCAGACCTNNCTAACAAAGAGCTCATAA
CGTGTAATTCTAGGAAATCCAGCCAAAACAACCATTTATGATGCGGRTATAAATTTCTAC
CATGAACGTGCATAGTTGATNNNAGTGTCACTAGTCCTGCTCACATATTCAAACCTANNN
NNNNNNCTCTTTRAGTTCCRCTCCCCSTGGAACGAGANNNNNNNNGCGGATCGAACAACG
CACACCTCTTTACTTCCACTCTTTGTATGAGTATGGCAGTCTAAAAGTAGGAACGAATCT
GCATTTCCTGATTCTCTTCGGGCAAGCCGTTCGGGCGGTCGCTCACRRGCGCGGGAGAAT
AGAGCTGAACAGTGTTCGTCAAATGTAGCATGTGACCGGTTTGTGAAAATGCTTCCAAGT
TACGACGTACAAATGTTCGAAGTCACCCTCCATACCATTAGCAGTGTGTGTACTGTGCGG
AAGCTACCCGTGGACAGGGTAGTATGACTAACTATTGATTCGGGAGACGAGGACCGTATC
ATCAAATACGGAGCCAAGGCTTCAGATAAGTTTTGGTTTCTGCTTGCCGCANATATGNAG
GTCAAGATTCNNNNNNNTCTGTTCGACCATATTGGCTTCTGAGCTAACCAGATTATCAAN
NNNNNTCTACGTGAGTTGTCACACTTATGCTCTTGGTTTTCTGTGATNNNNNTCCATACA
GCATTTTATGTCTTTSTGCTCACANNNNNNATTGTTACATTGGTAACGTNNNGTGGATCC
TAGCTTGGAGTTCGAAGGACTTTATGTCACNNNNNNNNNNNNNNNNNNNNNNNNNCCAGG
GTTTTATCGCACTAGCCTATAAAGCAAACTAATGCAATACTCTTTCGTATGTCGCTTTGA
TTCGCGAGCAATNNATGGTATATTATCCGTGANAGCGGTTTTATCAACGAGTAGAGTNNN
GATATTCACACTGGGTGACAAAAAACGCAACAGCATTCTCGAAAYCAATGTATNNCTTAT
GTTANGTTTCSTTARCCGTACTCRTTATTGGCCATTGTGGCAGGAAGTCATTCTACNNAC
YGCTCCCCGGGAACATTGATTACAAGCATTAAAGCGTCTGTNNAGCCGGATCAGACTTNN
CNGATTAKTAGAATTGNNNNNNNNNNNNNNNNCATCTTCTGTAGAGCCGGTGGTTGTGGA
CTAATTCACGATATATTTGATCAGTTTTGGGCACTTAGTACACCTATCTTGCTCCACATT
TGGGCGTCACATGTGAGTAGGAGAGCCACCKATGNNNNNNNNNTGCACCGGATAAAAGCC
ATAACACATCAAGAGCCCCACGCCACGTAAAAGTTATCATCCCAACACTCGGTGTTTGTA
CTACGAGCCGNCGAGACTCTTCAGTTCTGTAGTCCCAGATTCTCGTCCTGCTTCGTTCAC
ATGCCGTATCAATGCCTTGAGTAAGATACTGAGAACTACGACTACACGATCAGTCGCATT
TAAGTATGTGCAGGACGCGTGCTGNCGGCAGAGTGTGGTTTGCGACATACCATTTATTGC
TCGGATGATATATATGNNNNNNNNNNNNNNNNCCTGGGAANANGAGAANNNNNNNNNNNN
NNNNNNNNNNNAATCACGTAGTTTGATATGTTACTCAACGGACTAAATCAGCGAACTGAG
AAAGATGTTGTGGTATAGCGTTTTTTTTATAAGCATTTGTTCACCATGATAATTCTACAT
GTCAGGCTAGCAGCGTTTTTAGGCACAAATCTTNNNNNNNNNNNNNNNNNTTTTAGATTC
GTGTTAATCAGTTAACTTGTTTCGTATGTTACTAGGTGGGTANNNNNNNNNNTATTGGTG
ATCTCANNNNATCAGTTTGCAAGACTATAAGAGTATCGCTGTAACTCAGTTTAAGTATGC
GGATATACTGTCACCAATCAGTAGTTGCGTGAAACAGTCYGNNNNNNNNNNTNGACATGG
CGGTAATCCAAGTTTCGGGTCTTCTCTATATGAATCTATYAACAGACTTTTGTATACTAG
AGAGTATGTATCGCTCTCGTTGGTTCTCTTCCGCGTTCGCTCTCAATTNCCCTGAAATGT
CCTTTCACTGTAACTGTATCAACATATGGTTTATTTGCCAAGGTCAATTTYGANNAAANN
AAAATCATCAGGGTCTAAGCTATGACTCAGCATGTTTGRTTTTAACTGTGAACGCGAGTT
AAATATATCACTAAGTACCACCTTAATAAATAATGTTGTKAGTAATTTCCAGCGTTACGA
TTCCCATCGCTGRTTATAATATTGTTAWAATTGTTCTGNNNNNNNNNNMCMKGTTATGGT
CATTATTAAGTAGGGNTCTTCAGTTTTCTTTTACYCTCTCTGCCNNCTTCAAKCTTCAGC
TTNNNTTCGTTTACCGTTATACATCGACGTTCCCAATAGCCAGCCATTAGCTCGGTATTG
CGCTTCGCAGCGTCCACACGCCTGACAGGCAATAAANATCTCCCATCGCGAAGTTTGGCC
ATAAGAGCAGTGTAGTTCAGTCTGGTTATTTATTCCTCTCTGGACAAAATCTATGGGACC
AACTAAGCTATGCAGACACACATCTATTGTGTGGTAGACGACTAATNNNNNNNNNNNNNN
ATTCCAAGAAACTAATCAGTTTCCAGAATACACTTAATTATGACGGACCCAAGGTNNNNN
GGATGCCAGACGAGTCNACGCTTGGNTAAGTACACTCACCATTTAATATTAGCGTGATTC
TGAGTCCCGCCCCCCCCGCACATATATGTGCATAGTCGTTCATAGAGTCAATGGGGCCCG
CATCTTCGTGAGCGACGTATAGAGAGCAACGTAATNNNNNNNNNNNNNNNNNNNNNNNAT
TGATTATATTATGAAATTGCATATCAGACTATGCAAGTACGAAGAATATGCCGATTAGAC
TAGCACGCTAGTGTGTGAGAAATGTTGAAGTAAGGTACTCTTTTAAGGCATNTGGATCTA
AATCGTTTTAGTCGGACTTCCCTGTTAGTTAGCAGAAGCGTCATGTGCAATCAATAAGAA
AAAAACTAGTTGGTCAATNNNNNNGGATTTGGGTCTGCAATGACTCTGCGTGTTCAGATT
TTCGTGNNNNNNNNNNNNNNNNCAAGGTTAAGTACCTCGAATNNACTTTGTCCGTAATCT
CATATACTGTCCTTCTGGCTCAGGCSCRCATCTKGGAGATTRGCCCTAGAGTAGTACTCG
CAAGCTTGAAATTTTTGTGGCGAGATTCTACATACATCTCCTACGTAATGTTTGTNTCAC
AANCAATAATANNNNNNNNNNNNNACATCAAGGTATATGACAGGACCGCCCCCGTAGGGG
TGCRGCAMCCGCTCGCCTGCGTGTACCAATACGACGGAAAATACAGAATGAGATACTGGA
ACACCTTACAGASGAGTTACAGAGTTAGCCCATGTACACCAACCTAGAGACAAAAGTTAA
GCAATTCTTTATGAACTACGGATNTGATAGCATGACTCCTTCCTTACTTGGCCTTTGACT
AACACCCATTTTTCTGACTTACTGAAGGGAAACCAATATTAAGTATTTTACCTGTCTCCC
CCCGTAATAATGAAAAACTCTTCTTACNNNNNNTGTACAGTCAATGAKCAATAACTTACC
TANNGTCGTTGTCCTGTTTAGAGNNNNNNNNNNNTTTGCTTCTGATTAGTAAGGACGAGG
ACTTAATTAGAATTTGGGGTTACGATATNNNNNNNNNNNATTAGACAATCAGTCAAACGT
CACCCCTACGCATTCATCAATAATATCGTGCTACTCGTACTCGTCTGCTCTGGGGAAACG
AGATAATGGAGCGGTGGCGACCTAAAAAATCCTTAGTAGTGAGGTTTACCGACTATTGTG
TAAGACCCNNNNNNNNNNNNNNNNNNNNTGNNNNNNNNNNNNNNNNNNNNNNNNNGTCAT
ACGTTGAGCTGGGCTTGCGCGACTGCATATGAGCTTTGTTGCGAACTAATCCTATGAGTT
CGGANNATTTCAGTTCGATACGTAAGTTAAGGAAAGGTTTTAGTATACTTGATCCATAAG
CAGCGTAGAAAGTAACCTATGATGTTGGAAACGCAATTCTCCTACTTTTTTTTATTTGTG
CTACCCCAATGAGTGTTAGCATAAAATCCTTTCTCGCGTCGCTCAGTTGAGGAATTTTTC
GCTCTTATKATGTCAGGGATCTAGCCTCTTAAGGTGTAGTAGGTACAGTTTGGAGCATCA
TGCATTGGTAAAAAGAAATGTGTGTTTTCGCTTTTAGCTCGACCCTATACTATCTGTGTA
TTTGAGATAACTTGAGKAATACAATGGATGAGACATATATTCCGAGACTAACTTCATCTT
ATGTGCCGTATTGAAAAACAAAGTGAATCCTAGTAGAATTCTGTATTGGATTGGGTCGTC
GTGGTTCCCGTACAACTTCGATACTGGTATTTCCTTCGGACGATTCATCTGGTTCRAATM
GCGTTGACRGGCATTGATAATTTATGAACTCGAAAAAACTNNNNNNNNNNNNNNNNNNTC
TGGTGAGGCGATTAATTTGCANACAGTAACCTCAGCTTACGTGGGTTTTNNGAATTCAGC
AGATTCATGAAGTTTAGACTCTGACTCTATACTAGTTGGTGAGTCGNGGGGNAGTAGTTT
TAACCCATCACAGCTTTTGNNNNNNGTCAGACTGTCGCAGACGTCTTGACGAGAGTGTAA
AGAGAAGTTAATGGAAATTTGGTTATACCACGGATCCTTTTCTTTCGGAATTACTTGTNN
NNNNNNNNNNAAATAATGTTNNNNNNNNNNTTGACGAATGTGGGAAACCATTTGTTAGCT
GAGCACTGTTAGCGGTTCAGCGAGAGGATTGCTAACATAAGATAATTTTGTTACTCTGTC
CTGGTAAGCGCTACAGAGCGAGTTATTCTGGTCAATTACACTTTGGCCGCGTTACGCTCA
AGAAAAACCACTCTTGGCCGAGATGTCCTACAAGAATGAACCATATGTTTAATATGAACA
AAATAGAGGATAAACAGGCGGCGAACTTTGCAATACGTCAAACACAATANNNNNNNGATT
TAGCATGCATCTGTTTATACTGACGCTTCCGGTGGCTGCCAGCTTGAGAACACAGAAGAG
CGCGTACGGGNCGGATATAGTCAGAATGGTATCTACAATGATACAGCTAAATATAACCGA
ACGTGTACAAACTAAGTTCTACCTATCGCAAAAGTCCCATTCGGCAATGGGATCATTTCC
TCGAGTTAGTANNNNNNNNNNNNNNNCCAAATATATCACCCTATTTTNGACCCGNNNNNN
NNNNNNNNNNCAAGGTGATCGTTTTTTAGCGACCAATTTTAGGATAAGAACGCATTAGTT
AGGCCAATCGTTGCTTTTCCGGCTGTTGGGTTATCATTAGAATCTAGATCAGAGGCAGNT
GCCCAGTCCTGCAAGTTCTCATGCCTAGTTTGGTCTGTAAACTGACAGCATAACTATGAG
CACTATGTTATAAACATTACCGCGTATGCCGTTTATCTTTGACCATAGGTGGNAAAACGC
CCGCANNGGGNNATATTCACCTGAAAGTTAATTGCCACNNNNNNNNNNNNACGGTGCTCA
TTTTAAAGAAGAGAAATCGGATTCTTGGGGCTCCACACCTATATGAGTGNAATTTGTAAT
AGAAGTCGAGATTTTATAGGCCAATGTANNAACTATGGCAAACTCACTGTTAGAGATAAG
TCCCTCTCCACAGGATAAGGGAATGGATACGAGACGTAGAGCGAAGGTAAGGCGAGTGGC
ACCCCACGGCTAAGCTCCCACGATCTATGTAATTGCTTCGGTATTAACTCTTATATAGGA
TATATTTAAGGCCTGGGTGCTTTNNNTAAAGTTACCAATTTGTATTTAACCTNAACAATT
GTATGGGATAGTTATAGATAAAAAGAATTANTTCAGTGCTAATCGTGAGCTTCTATTAGG
CCACAATCATTTAATATAAAGTTAAGCCCCNNNNNNNNNNNNNNGGCTCAGTCTGGGGCG
TGTAACGTCACTCATGATGAATACANNAGAATTCGGCCTCAGCGTCTCACTGATATATCA
AAGTGCCCACTGGTTGAAGGCCCGCTTCTATGTGGATCATTCACTCAAGCTTNNNNNNNA
CTCTAGTCACGAGCTNNNNNNNNNCTAGTAATGATAGTCAGCGTAACATACGCTCAAAGT
AGACATTAAGGATCGTTAAGCAAGAAATAGAAAAAGCTTTTTCTTTTATACGGGTGCTGT
AGCCCTGACTGGTCCTCAAGAGCGATCNNNTGTCAATCCCAATATCTTACNNNNNNNNNN
NNNYGGGGGRCGGACCTCGTCACAATATCAATTAGCCGAGTTGGAACANTTATCTTAGTT
GATAACACAGCATCCTATAATNNNNNNNNNNNNCGACGCCTNNACGCGTACTTCTAACGA
TCAAGTGATTAAACAAACGGTCNNNNCGCATTGAAACGGGATGACAACTCGTACCATAAT
GTTATNTAAATTTTNNNACCCCAAGTTGTAAGAATGNNNNNNNNNNNNNNNNNNNNNTGG
AAGANNNNNNNNNNNACAATCTTCATCTAAGTTTCAACNNNNNNNCGTCAACAGATTAGG
NNNCGAGACTTTAAGCGCAACAAGATTATCGTCTNNNNNNNNNTTTACTGAGATAAGAAC
TCAATCCANNNNNNNNCAGAATAAGAAATAGTCTTAAAAGGAACGATCCGTNNNGAGCCN
>Schumanniophyton-magnificum
ATTCNNNACTTCAGGTCACTTTAAAACGGTTCTACNNNNNNNATGGCCATTCTGTCTCTA
TTCNNTGCANNNNNNNNNNNNNNNNANNNNNNNNNNNNNNNNNNNNNGGCGCTCACTTTA
TAATTTGCAAGAANNCTCTGCCANNNNNNNNNNNNNNNNNNNNNNNNNNNYYAATATATG
ACTGAAATAATCAATGCTAGTGACTNNNNNNNNGTCTCTACTTGTGTNNNNNNAAATTTC
GACAANNTTCGGGCGCCTTCACGTAGNNNNNNNNNNGATAANNNNNNNGGGNNNNNNNNN
NNNNNNGCACACGGTTAGTAGAGGCCNNNNNNNNNNNNNAGTAACGTGNNNNNNNNATCA
GTCNNNNNNTTAAAAATGAAANNNTTATCTTCGTAACNGGGGCCAAAGAAAAGAGGTAGC
CGTAGTGATTACTCGACCCTTCAANNNNNNNNNNNNNNNNNNNNNNNNNNNNNNNNNNNN
NNNNNNNNNTAATGCACCTGCCCTAACCTTCAAGNNNNNNNNNNNNNTTTTGCCGTTTTT
TACATTTGGGAAAANNNNNNNNNNNNNNNAGTAAGTTCANNNNNNNNTAGTCTATTGCNN
NNNNNNNNNNNNNNNNNNTCGGACTATTGATTGCCATTGGTTCATAATATTNTTANTNGT
TCTGACCGGTAATNNNNNNNNNNNNNNNNNNNNCCTNNNNNNNNNNNCGGTAATTGGGTA
GTGAATCCNNNNNNNNNNNNNNNNNNNNNNNNNNCCCGCCACCCANNNNNNNCSTWNNNN
TATAAAAATCTATCCAGGAATCTCATGACCCCGATGTTGCAAGAGACTTATTGACNTAGA
AATTCCGCAGTAACTGTTTGTTTTGCATCCGTCNNNNNNNNAGCATGATCCCTAAGACTA
ATGTAGTTCTGTGAGACATAGNNNNNNNNNNNNNNNNNNNNNNNNNCNATNCCAATACAT
CCGTGAANNNNNNNNNNNNNNNCGATATCATCATGACTAATCGTGGAAAGCCTGGGCACG
NACAACAAAGAAATGACAANNNANNNTGCCTTAGTGACTCATATTTATATTGTTTAAACG
AATANNNNNNNTGTTTTGCTGTTGGCGACATATACTCTCATTTAGAACCCCAATACTAAT
TGTAACGGCAANNNNNNNNNNNNNNNNNNNNNNNNTGCAGATGACAAGCTTATGAATATT
TAGCCGTTTNNNNNNNNNNNNNNNNNNNNNNNNCCTTNNNNNNNNNNNNNNNNNNNNGCA
NNNNNNNNNAACCTCAGCAGTTTGTCTACATNATNNNNNNNNNNNNTANNNNTTTGCAAT
AAGGAAAGNNNNNNNNNNNNATTTTCCATAGAGTAGTTACGATGGTTATTCGGAAAGTGC
ACCTTCAATCNNNNNNNNNNNAGNNNNNNNNNNNNNNNNNNNNNNNNNNTATNNNNTATG
AATCTCTTNNNNNNNNNNNNNNNNNNNNNNNNNNNNNNNANNNCCACCAAATCGAGGNNN
NNNCANNGTCTCTAATAAGATTCMCATTTATCTTCTTGAGCAACTTTCANNNNNNNNNNN
NNNNNNNNNAGNNNNNNNNNNNNNNNNNNNATATGTAGCAGTCGGNCGTACTAACGATAT
NNNNNNNNNNTCTTTCGCGGCGGGGTCGGTCAGTCCCGAAGTGTGTCCTCACATGTGGTG
TTAGGATCGACCCATGTGTGATTGTTGAAGTAACCCCCGANNNNNNNNNNNNNNNNNNNA
NNNNNNNNNNNNNNNNNNNNNNNNNNNNNNNNNNNNNNNNNNNNCGATGTNNNNNNNNNN
NNNNNNNNNNNNNNNNNNNNNNNNNNNNNNNNNNNNNNNNNNNNNNNNNNNTTAATCACT
GNTTAAGTCNNNNNNTTGGGGAATCAGTGACCTACATTAATCGTCCCCTTCCCTGAGMTT
TRCCCGAAGCCAAAGTATTGTGAATTGGACAGGACCTGGATTACGGGAGCGTCTNNTGAA
CNNNNNNNNNATTTCTCAGCGCACTNNCCCCTTGATATGTTCATATTCATAGGGAGGATC
TNNNNNTCCTGTCTAACNNNNNATAAGGACGTNNNNNNTGCCCGATAGCTAAGTTTAAAG
GTCATANNNNNNNNNNNNNACTTAGACGTCNNNNNNGGAAANNNNNNNNNNNACAAAATT
TAAAACANNNNNNNNNNNNNTCAATTGNNNCTGANNNNNNNNNNNNNNCCGCAGGCAGCT
CATAAGAAATATNNCTGCACTTCGCTCTGGAGACATGAGACAAAANNAAGAAAGATTATN
CCCGGATAATCCATTNNNNNNNNNNNNNNNNNTACTTGAATAGTAANNNNNNNNNTAGCT
AGTTGTATTNNNNNNNNNNNNNNNNNNNNNNNNNNNNNNNNNNNNNNNNNNNNTAAGCCT
TGGTAAAACACCGAAGCAAGTYRCCGATNNNNNNNNACGTCTNTGACATACGACACCATA
ATNNNGNNCNNNNNNTACCGGTCTNNNNNNNNNNNNGTCGAATTGTGANNNNNNNNTCTG
AAAAGTAGTAAGAGNNNNNNNNNNNNNANTTATGTCGAACCTGAGGGGACAAAACANNNN
NNNNNNNNNNNNNNNNNNNNNNNNNNNNNNNNNNNNNNCTAGCNNNNNNNNTAGAGCTAN
NCNNTNNNNNNNNGTGANACCAGCAAAAGTATGATGNNNNNNNNNNNNNNNNNNNNNNNN
NNNNCCTCNNNGTAGAGATAACAAGCACGTANNNNNNNNNNTCAATATGTCATCGTAGAG
GACAAGCTTANNNNNNNNNNNNNNNNNNNNNNNNNNNNNNTATCCTAGAACAGTCTCAGT
TGACGTCCGATAGGGTTCTACGTGATCCATCGGCATGAATGTGTATATATAATAACACRA
ATACGGTGTACGAAGAGAGAGNNNNNNNNNNNNNNNNNNNNNNNNNNNNNNNNNNNNNNN
NNNNNNNNNNNNNNNCGAAATGGATGNNNNNGAGACACCTGGAAAATTAAGATTTTCGCA
AGGAAATGCTTTTATANNNNATGATAAACCCAGAAAGTCAAGAATACTATTCGTACTGCC
AATTANNNNNNNNNTAGNNNNNNNNNNNNNNNNNNNNNNNNTTCNNNNCCNNNANNNNNN
NNNNNNNNNNNNNNNNNNNNNATATCCAGATTACTGTCATTCAAGAGTTAGATCTACAAG
TGATAGTTTGTTTAAACTTGTCACGACTAAAANNNCGTTATATGGNCATTNNTATTGTCA
TTAATTTCGGATACCTCTATGCCCCATAATGATGGATCGGGCTTTGGATTTCTNNNNNNN
NNNNNNNTTCTGTATTGTGCTGATAACAANNNNNNNNGCTACAAATTTCGTTGAGCAAGA
TTAGAAGTCGAACGGAGNNNNGTCCNCATGTTTAAGATNNNTTTTTACATCCATTTAAAT
TANNNGATACATAACAATCAGTGCATAGATCGANNNNNNNAGTAGTGCAGGGGCTAGAGA
TATAAAAATTTTTATATTGGTGTTTTGCGCCAATAAAATGTACCGAAAATACAATACAAC
GCGACACGGGATTGAGCNNNCACGTCTGCNNNNNNNNNNNNACGCTCTATATANNNNNAT
GACAGCCAGCACAGATCGTCTGCTTTATGAGCTTGGNNNNNNNNNNNNNNNATTCGTAAA
TGTNNNNNNNNNNNNNNNNNTAATNNNNNNNNNNNNNTTACCTTCGGTATACAANCANNN
NNNNNNNNNNNNNNNNNNNNNACGATATTGATTACTTAAAATCGTTAANNNNNNNNNNNN
NNNNNNNNNNNNNNNNNNNNNNNNGATGGGTACGAMTNNNNNNNNNNNNNNNNNNNNNNN
NNNNNNNNNNNNNNNNNNNNNNNNNNNNNNNNNNNNNAANNNNNNNNNNNNNNNCANNNN
NNNNNNNNNNNNNGTTTTACATCNNNNNNNNNNNNNGTGSCTKGCTGTACCATCTAACAT
TACCCTGTGATNNNNNNNNNNNAGTTCAGACCGGGTTCACANNNNNNNNNNNNNNNNNNN
NNNNNNNNNNNNNNNNNNNNNNNNNCAAGCACCGTAACNNNGGGATAGCAATGCACGGCA
CACACGNNNNNNNNNNNNACAATGTAAGATTNNNACAGTCGATGTAATCTTTTATGCAAA
TATTAAAGCNNNNNNNNNNNNNNNNNNNNNNNNNTCTATTCATAGTGMTTCTNNNAATTA
NTNNNNNNNATAATCTCAATTTTCATATAANNNNNNNNNNNNNNNNNNNNNNNNNNNNNN
CTTATACGGGTAGTTAGTTTTTACCGGANNNNNNNNNNNNNNCAGGCANNNNNNNNNNTT
CCGCACTTATNNNNNGTGAGAAGGAGCGCCTGTTAAGCANNNNNNNNNNNNCTAAGATAG
GTANNNNNNNNNNNNCAAAATTATCAGCNNNNNNNNNNNNNNNNNNNNNNNNNNNNNNNN
NNNNNNNNNNTGATTCTGTCTCACTTAGAAGACGAANNNCTAACGACGTGCNNNNNNNNN
NTGGTGATCCAATGNNNNNNNNNNNNNNNNNNNNNNNNNNNNNNNNNNNNNNNNNNNNNN
NNNNAAGTCTATACTCATCTACNNNNAGCTNNNNNNNNNNAAAACTANNNNGCAATCTCC
TTAANNNNNNNNNNNNNNNNNNNNNANNNNNNNNNNNNNNGNNAACTTTCGGGTNGTATT
TGGCGAACCNNNNNNNNNNNNNNNNNNNNNNCCAATCANNNNNNNNNNNAGTTAAGTGAG
CATGCAAAAGTTACTATCTTTGNNNNNNNNNANNNNNNNNNGTCAGAGGGATCGTATTTC
CTTCTTTGCGGTATNNNNNNGCCATTCCGAAATCCGCAAGAAGGAACTTTNNNNNNNATA
ANAAAGCTTAANNNNNNNNNNNNNNNNNNAACTTCGCTCTATCNNNNNNNNNNNNNNNNN
NNNNNCTATCGARTACCTGAGATTTCTNNNNNNNNNNNNNNNCCGAGTGCAGGGTTATTN
NNAGCTGGTGCTCATTGGTAATACNNNNNNNNNNNNGGTTTGGGAGGTCTNANNNNNNNN
NNNNNNNNNNNNNNNNNNNNNNNACAAATGTTGTAGATTNAAATTCTAACGTAAATAAGC
ACCNNNGTAATNNNACATAAATTTAGCGTTATTGTTTTTCTGNNNNNNNNNNNNNNNNNG
CTGTTCAAGGTCAGAATCTCTGGCCAACTCATANNNATTATGTGGGGTTTAGTGAGCTGA
TCATATTAAAGGACATTAANNNNNNNNNNNNNNNNNNNNNNNNNNNNNNNNNNNNNNNNN
NNNNNNNNNNNNNNNNNNNNNNNNAATNCTGCTTTGGAGGCTGGNNNNNNNNNAACNNNN
NNNNNNNNNNNNNNNNTTCAATTNNNNNNGATTNNNNNNNNNNNNNNNNTGTAANTTACT
GAGATCTAGTGCAGTGTTTTGGAAGTGCCTTAGAGCAGCCAAATAATAGTCANNNNNNNN
NNNNNNGAGTATGAAANNNNNNNNNNNNNNNNNNNACAAAAGGNNTGAGAATACATCGTA
GGCAGGAGCTCAATTACAGTCAATTTTGCGTCTTACTCTGATTCANNNNNNNNNNNNNNN
NNNNNNNNNNNAATCAAGCTNNNNNNNNNNCATCTTATGTGCTTCGAGAAACTTATCGCA
CGTGGTAATACRATAAGATTAGGGAGATTTTTTGGGCTTTGTTCGGCCTTATTGATTGGG
TTTAGCANNNNNTCTCATCCTATATTATTAAGTTTNNNNNNNNNNNNNTAANNNNNNNNN
NNNNNNNNNNTATCATTATGCGTTGTNTTNNNNNNNNNNNNNNATACNNNNNAAATATTC
CCCACTAACGGAATTATGAAANNNNNNNACATTCACNNNNTATCAGATACCGAGATTTGT
NNNNNNNNNNNNNNNNNNNNNNNNNNTGGGACANNNNNNNNNNNNNNNNNNGATGTTACA
GAAAATATTCGTGGGNNNNNANTCTGAANNTACNNNNNNNNNNNTCTTATNNNNNNNNNN
NNNNCATTGNNNNNNNNNNNNNNNNNNNNNNNNNNNNNNGGCTGCAATTGNNNNNNNNNG
TCAAGCTCTATTAGACAGTACTAATTCCANNNNACAATTAACATGTGTAATNNNNNNNNN
NNGCTTGAATATTTCAANATGTTTCAATANNNNNNNNNNNNNNNNNNNNNNNNNNNNNNT
CTGTTNNNNNNNNNNNNNNNNNNNNNNNNNNNNNNNNNNNNNNNCTNNNNNNNNNNNNNN
NNNNNNNNNNNNNNNNNNNNNNNNNNNNNNNNNNNNNNNNNNNNNNNNGAGAACAACGGG
CNNNNNNNNTACGATCTCNCTGANNNNNNNNNTCCANNNNNNNNNNNNATGTCACGTACG
CCAATNNNNNNNNNNNNNNNNNNNNNNNNNNNNNNNNNNNNCCTACTGTGCACAACNNNN
NNNNNNNNNNNNNNNNNNNNNNNNNNNNNATGTTCGTGNNNNNNNNCATNTGGGTNNNNN
NNNAGTCTCTTCANNNNNNNNNNNNNNNNNGGACAGCGTGTGNNNNTATAGTACCTCTCG
TCAAGATACATGAGAAACCGNNNNNNNNNNTACAACATCATGGNACTGNNNNNNTGGAGG
TTGAGAGACNNATAAATANNNNNNNNNNNNNGATGAATATAGTAAGAAATAGTTGCNNAG
TAATGCTCAAGACANNTAAACAGTNAACTTGGANNNNNNNTANNGAACCGTTTTAACTCC
GCAGCTGTTNNNNNNNNNNNNNCATGTACCAAATACTTACANNNNNNNNNNNNNNGTGCA
TTNNNNNNNNACGTGAATTATACCCGTNNNNNGCAATGGNNCTTATTTAGAGTTTTTAAN
NNNNATAAATTNCCCCTTATCNNNNNNNNNNNNNNNNNNNGCCGATTCAAGCATCAACGG
TGGTCGAGCGGATGGTTNNNNNNNNNNNNNNNNNNNNNNNNNACTGCAAGATCGTGCCAA
AAGTCGNNNNTTCGTGATAAGNNNNNNNNNNNNTGCACATTCCNNNNNNNNNNNNTATNN
NNNNNNACACAACAGTATCTAATCNNNNTCCTTTTAGGCCAGACGCTAGCCTACTNNNNA
ATTAAAATTGTNNTTATACATACTACAANNNNTTACGCAACGCTCCTTACGNNNNNNNNN
NNNNNNNNNNCCCTGAAAATGGANNNNCTTACATCTGACGAGCGCGAATTTCTNTCGTCA
NNNNCNCGCCAGCCGAAGGGGGTGAAGTTAGAGNNNNNNNNNNNNNNNNNNNNNNNNAAA
AAGCGATACGAAGNNNNNNNNNNNNNNNNNNNNNNNNNNNNNNNNNNNNNNNNNNNNNNN
NNCATNNNNNNNNNNNNNNNNNNNNNNNNNNNNNNNNNNNNNNNNNNNTAGTANNNNNNN
NNNNNNNNNNNNNGTTAAGTGTGACTATCCCTNNNNNNNNNNTAAGTAGTGNNNNNNNNN
NNNNNCTAAGGTCAGGAGTCCGTATANNNNNNNATGGAATTTCGGTCTGANNNNNNNNNN
NNNNNNNNNNNNNNNNNNNNNNNNNNNNNNNCCTNNNGGTAGNATGCCTTNNNNNNNNNN
NNNNNNACAGCTAAGAAACTATTAACTATTAANNNNNNNNNNNNNNAACACATACAGTGA
AGACCANNNNNNNTGCAATAAGCTGGCTTTTGGTGTGCTGGTCTTGAGTATNNNNNNNNN
NNNNNNNNNNNNNCAGAACGTGACTANNNNNNNNNNNNNNNNNNNNNNNNTNNNNNNNNN
NCCACTCATTGGCAACNNNNNNNNNNNNNNNNNNNNNNNNNNNNNNNNNNNNNNNNNNCA
ACAATCAAATTGTTCCATGTNNNNNNNNNNNNNNNNNNNNNNNNNNNNNNNNNNNNNNNN
NNNNNNNNNCCCTCGANNNNNNNNNNNNNNNNNNNCNNNNNNNNNNCCTTCGCTTTAGTG
CCGAGTGCNTTTTTGTATGCNNNNNNNNNNNNNAACATCTTCGACAAGGGANNNNNNNNN
NNNNNNNNGTCCNNCTGACTTCCGGATTAGNNNNNNNNNNNNNNNGACAGCAAGTCNNNN
NNNNNGATGACCGGCTTGTCCCNNNNNNNNGATACAATNNNNNNNNNNNNTTACANNNNN
NNNNNNNNNNNNNNNNNNNACTCCAGTAAAAAATCACTAGATACGAAAGAANNNNNNNNN
NNNNNNNNNNNNNNNNNNTAAGGGCNNNNNNNNNNNNNNNNNNNNNNGAGCAACCACCCC
TTYAGCTCWGNNNNNNNNNNNNNNNNNNNNNNNNNNNNNNNNNNNNNNNNNNNNAAGCGG
CANNNNNNNNNNNNNNNNNNNNNAACTNNNNNNNNNNNNNGTTGGAAAGAAGGAGTAAAA
ATAACACTAAGAAACGANNNNNNNATCTNNNNNNNNNNNNAATNNNNNNNNNNNNNNNNN
NNNNNNNNNATTGTGGCCTTCCAATTGACATTYAGACTGATACNNNNNNNNNNNNNNGAG
GTAACNGTTGTTACCTTCNATATTGGATNNNNNNNNNNNNNNATTAAGCGCGCTAAAANN
NNTCATATGCAANCTTNNNNNNNNNNNNNNNNAGCACAATGAAGMTGCTTAAGTAGTATA
TCCGTCAAGGAGGGCCNNNNNNNNNNNACAAATATCGGGATNNNNNNNNNNNNNNNNNTA
AMCATCATCTAACGCGGACGNNNNNNNNNAACCNNNNNNNNNNNNNNNNNNNNNNNNNNN
NNNNNNNNNNNNNNNCTGAAAAGTGNNNNACGAANNNNNNNNNNNNNNNNNNNAGTTCTT
CAAAAANNNNNNNNNNNNNNNNNNNGTCNNNNNNNNNNNNNNNNNNNNNNNNNNNNNTTG
TAAGCCTANNNNNNNNTCCTCTCTATCANNNNNNNNNNAAAGTTGACATTANNNNNNNNA
GNNATCNTGCAACGGNNNNNNNNNNNNNNNNNNNNNNNNNNNNNNNNNNNNAACGTAGAA
GTGGAATTTAANNCATCAATGTAGATGATACTATACTNCAAGTANNNNNNNNNNNNNNNN
NNNNNGTTCGACGCGGAAGAGGGTGNNNNNNNNNNNNNNNNNNNNNNNNNNNNNNNNNNN
NNNNNNNNNNNNNNNNNNNNNNNNNNNNNNTACAAGGACGTCCGATTTTTCACAGACCAT
CGNNNNNNNNACTCAAGGAAAAGCCCTCACGCGNNNNNNNNNNNNATTAGAATTTNNNNN
NNNNNNNNNNNNNNNNNNNNNNNNNNNGAATCGCGAGGGAGTACTAGNNNNNNNNNNNNN
NNNNNNNNNNNNNNNNNNNNNNNNNNNNNNNNNGANNNNNNNACATGATCANNNNNNNNN
NNNNNNNNNNNNNNNNNNNNNNNNNNNNNNNNNNNNNNNTTAGGCCGNNNNGTCCCCGTA
AACCCAGCTAANCNNNNNAAGTTCAAGCACCTAATAGNNNNNAAGATCTTNNNNNNNNNN
NNNNNNNNNGTCGCTAGTGNNTATCTTGACTTCCTAACNNNNNNNNNNNNNNNNNNNNNN
NNNNNNNNNNNNNNNNNNNNNNNNNNNNNNNCATTACTNNCGACAATCTATTTCGGTTAN
NNNNNNNAAAWRAGCAGCTCNNNNNNNNNNNNNGTGAAGTGRTGTTAGACTCACANNNNN
NNNNNNNNNNNNNNNNNNNNNNNNNNNGCGCGGGAATAAGATCTTTAACACTGTATTGTA
ACGNNNNTCACCCTANAGAACAGGCCNNNNNNNNNNNNNGTTGTTACNGNCGCCTGNNNN
NNNNNNNNNNNNNNNNNNNNNNCCGCAACNNNNNNNAGCTNCANNNNNNNNNNNNNNNNN
NNNNNACAAAGACCATACTGTTAACTGTATTATTAATTAAAGATGTNNNNNNNNNNNNNN
NACNNNNNNNNNCCGAAACTTCGTATTAAATCCAGTGTATACAACTTCATTCCCGATANN
NNNNNNNNNNNNNNGCTTCNNNNNNNNNNCAACTTCTNNNNNNNNNNNNNNNNNNNNNNN
NNNNNNNNNTATTTTNNGCYTTCNNNNNNNNNNTTAATGGTAGTGTTCAGTATCTANTGT
CTANNNNNNNNNNNAAGAAGTCATACATCTTCCTNNNNNNNNNNGTGTCTGCGAGATTCA
TTTCCTTATGYTAATTGGTCGTCTCAGNNNNNAAATTNNNNNNNNNNNNNNNNNNNNNNN
NNNNNNNNNNNNNNNNNCTATGTAACNNNNNNNNNNAGACCACTGNNNNNNNNNNNNNNN
NNNNNNNNNNNNNNNNNNNNNNNNNNNNNNNNNNNNNNNNNNNNNNNNAGCAGCTATNAG
ATAACAGGTGTTTCCTAATCCTAAGTANNNNNNNNNNNNNNNNNNNNNTAAATTGGTTGT
TGGGCCTCTCTTTCTCCTACAGAANNNNNNNNNNNNNNNNNNNNNNNNNNNNNNNNNNNN
NNNNNNNNNNNNNCTGGATNNNNNNNNNNCNNAGANNNNNNNNNNTANNNNNNTAGANAN
GCNNNNNNNNNNNNNACGTGGTCTTTTATCATGAACTTATATNNNNNNNGTAGCCCTTCG
CACTTNNNGGAACGCTCGGTNNNNNNNNNNNNNNNNNNNNNNNNNNNNNNNNAACTGCNN
NNNNNNNNNNNNNNNTTNNNNNTACNGANTNNNNNNNNNNNNNNTCATGCNNNNNNNNNG
ACCTCAGTGTGNNGAGACCTCTGAAATGATAAAANNNGACAGATTACTTCTGGACTGANC
TGCAGCGATCTTGNNATGGACTAGTTGTTAGCTAGTTGAACNNNNNNNNNNNNTCCTNNN
NNNNNNNNNNNNNNNNNNNNNNNNNNNNNNNNTGATTTTAAAGTNNNNTCAAGTANNNNN
NNNNNNNNNNNNNNNNNNNNNNNNNNNNNNNNNNNNNNTCACCGATTGATGTATCTCCNN
NNNNNNNNNNNNNNNNNNNTTNNNNNNNNGACGTGATAAATGCGTTTATTCGANNNNNAN
NNTACCGTGCTATGCATAAGTAANNNNNNNGTCNNNNNNNNNNNNNTCTTAGTCTGCACA
TATANNNNNNNNNNNNNNTCTGCCTGAAACAGGACTCCGCCTGTCATGAGGAATAATAGG
ATTGCATGGACCTTTAGNNNNNNNTAATTGTAATGATTAGCNNNNNNNTAAGTNNNAGNN
NNNTATAAGCGNNNNNNNATGCGNGNNNNNNNNNNNNNNNNNNNNNNYTTTAACCCGAGG
AAGGAGTTNNNNNNNNNNAGCTACGGGTGCGTAACTGTAAAATTNNNNNNNNNNNNNNNN
NNNNNCCNNNNNNNNGCTAACATGTGCTTCNNNNNAAAGACGTGTGCCTCAATATTTGTA
ACTAGTATTTTAATATCACGACGGATAGTGTGGCTCNNNNNNNNNNNNNNNNNNNNNNNN
NNNNNNNNNCAAGNNNNNNNNGGAAACCTCCTGACAAATNNNNAGGCACTAGACAGATTN
NNNNNNNNNNNNNNNNNNNCTCACTAGACTTACCNNNNNNNNNNNNNNNNNNNNNNNNAG
CGTAGATAGATTTCGAGGAATTTGGCTTGTCCACGTAAAGTTATGTCCANNNNNNNNNNN
NNNNNNNNNNNNNNNNNNNNNNNNNCTCTCNNCTTGCTCCTTAGTCTACNGGCTAAATAA
GTAANNNNNTTCTCCCAACCGTGNNNNNNNNTACTTCNNNNNNNNNNNNNNNNNNNNNNN
NNNNNNNNNNNNNNNNNNNNNNNNATCGAACGGTGNNNNNNNGTGTTTGTGTGCTATTAC
TGCAAGTTTTGATTGAACGCTNNTAACTCAGTGAATNNATTAATTTTTAATTTTGGCNCA
NNNNNNNNNNNNNNNNNNNNNNNNACAAAAATCAACATGTTGTATACGTGGGNNNCTAAC
GAAGAAAATCGTTTGAACGCAGGTCCACTGNCTACGTCGGGGCACGATCTTCGNNNNCTC
TATCATCATTTGTACANNNNNNNNNGCAGCAGGTTGTNNNNNNNNTACAGCTGATGTAAC
TCGCATCCCTANNNNCTAAAAATAGATTTATGGAGAGTAAGGTAGTAGCAGGATCAGTTC
AATGAACCTNNNNNNNNNNNNNNNNNNNNNNNNNNNNNNNNNNNNNNNNNNNNNNNNNCT
ACTGCTCTAGGGCAACTTAGATAGCATTCNNNNNNNNNNNNNAACCAATAAGTGAGAGNN
NATTCAGGACGTGATCGAACCACCCGGAGCNNNNNNNNATCACGGTATAANNNNNNNNNA
ACATCTCTTCAAANNNNNNNNNNNAGTTGTTAAAGCCACGAATATAGCCCNNNNNNNNNN
CGTNNNNNNNNNNNNNNNNNNNNNNNNNNNNTTTACGATANNNNNNCCGTATNGACGTAA
NNNNNNNNNCTATGAAGTGGCTTTTTGACAANNATGTGCACNNNNNNNNNNNNNNNNNNN
NNNNNGAAAAGTTTAATAGTATTATGAATGCAGACCTGGAGTAAGWGANGACAATGCTGA
ANNNNNATTGGACGTGCGGTAGTCTTGTNNNNNNNNNNNNNNNNTTGGAAGTAATCGGGG
AGGTCTGCCTTGCGACWGGTCACNNNNNNNGCTGCTTCACTTTCATCAAATATAGTTACT
GTCANNAAATAAGTACTTGCATGGCACANNGGGCAAANNNNNTTGANNNNNNNNNNNNNN
NNNNNGATCTNNNNNNNNNNNNNNNNNNNNNNNNNNNNNNNNNNNGNNNNATAAAGCGTA
CGATTGGGGNNNNNNNNNNNNNNNNNNNNNNNNNNNNNNNNNNNNNNNNNNNNNNNNNNN
NNNNNNNNNNNNNNNNNNNNNTTTAATAACANNNGTTAAGGGAATTTANNNNNNNNNNNN
NNNAAATCTTCCACGCGTTAATCNNNNNNNNNNNNNNNNNCCCCTGCACCGTTAGGGCGA
ATACAAGACGACNNNNNNNNNNNNNNNNNNNNNNNNNNNNNNNNNNNNNNNNNNNNNNNN
NNNCAGAAATAGGAAAGTGTAAGGATTCAACTTTAGCTCTGTTCGTATNNNNNNNNNCAG
AGAACACAAGTAAAGTATGNNNNTTAAGTAAAACANNNNNNNNNNNNNNCTCNNNNNNNT
ATCATGGGGTAGTAACGACTRTCCATANNNNNNNNNNNNNNNNNNNNNNNNNNNNNNNNN
NNNNNNNNNNNNNNNNNNNNNNAACGCACTCGNNNNNNNNNNNNNNNNNNNNNNNTATAC
CTGNNNNNNNNNNNNNNNNNNNNNNNNNACCTGTCGNNNNGCTATGTTTTCTTTAGGTCC
CATTTTGGNNNNNNNNNNNNNNNNNNNNNNNNNNNATTNNNNNNNNNNNNNNNNNNNNNN
NNNNNNNNNNNNNNNNNNNNNNNNNCATATTATGGTATATGNNNNNNNNNNNNNNNNNNN
NNNNCTCTTTTATTNNNNNNNNNNNNNNCAGACTAATATTGCTCTCTGGGGTTATGANNN
NNNNNNNNNNNNNNNNNNNNNGGAGCCAAGCATCAGTTGCCAAATNNNNNNNNNNNNNNN
NNNAAATCGCGACTCATCTTTCTCTNNTCGGGGACATTAGGTCTGTATTAGTCNNNNNNN
NNNNNNNNNNNNNNNNNNNNNNNNNNNNNNNNNNNNNNAGAGGACATNTTGATGANNNNN
NNNNNNNNNNNNNNNNNNNNNNNNNNNNNNNNNNNNNNNNNNNNNNNNNNNTCCNNNNNN
NNNNNNNNNNCACAGNAGATCGAAGGCGTTACATANNNNNNNNCCNATGTCACAAGAGCG
CTAGTTTAGGCGCTNNNAGNCCGTAAGAATTAAGCCCAATGGCNNNNNNNNNAAAAACTA
TGATNTTAGCTAGTGTATTGNTTNGGCTGTGTCATAGTCCCAANNNNNNNNNNNNNNNNN
NNNNNNNNNGCCCGACATTATGCGTTCTTATCACTGCAACCAAGCGTAGTCACTCTCGAT
ACGNNAGTACACCCGNNNNNNNNNNCATCTTATCATNNNNNNNNNNNNNNNNNNNNNNNN
NNNNNNNNTCCTCCCTCATAGTCCAGTCCTTAAAAAGGCANNNNNNNNNNNNTCTTTCTN
NNNGTCAAGGACACTTGTGAAAAGNNNNNNNNGCCACGAGACCCAAACTCCNNNNNNNNT
ATTNTGNNNNNNNNNNNNNNACATNNNNNCCACANCACAGTGACATTAAGGATTAATCNN
CAGCCGGNNNNNNNNNNNGGNNNNNNNNNNNNNNNNNNNCACGCGTCGTAAACAATTGGC
NNNNNNNNNNNNNNNNNNACTGTTGCGATACCGACNNNNNNNNNNNNNNNNNNNNNNNNN
NNNNNNNNNNNNNNNNAGGAATATAAGNNNNNNNNNNNNNNNNCTTTAGTCTTANNNNNN
NNNNNNNNNNNNNNNNNNNNNNNNNNNNNNNNCGANNACAGTAAGGGNNNNNNNNNACGC
TCANNNNNNNNNNNNNNNNNNNCCCCTCGGCCGATAGCATAAACAGAAGCGCGACNNNNN
NNNNNTAGNNNACTTTNNNNNNNNNNNNNNNNNNNNNNNNNCCCCGAAACCTTACCGANN
NNNNNNNNNATCCGNNNNNNNNNNNNNNNNNNNNNNNNNNNNNNNNNNNNNNNNNNNNNN
NNNNNNNNNNNNNNNNNNNNNNNNNNNNNNNNNNNNNNNNNNNNNNNNNNNNNNNNNNNC
GGGTTATAATATAGGATGANNNNNNCAGTTGGTAAAGATTAGTCCAAGTGTATNNNNNNN
NNNNNNNNNGCGAACACCGCTAACCTCTTTGTCNNNNNNNNNNNNNNNNNNNNNNNNNNN
NNNNNNNAGGAGGGCATTAAATTNNNNNNNNNGGATAACGAACGTTCTANNNNNNNGACT
NNNGTTCTNATTANNNNNNNNNNNNNNNNNNNNNNNNCGCACTAGGNNNNNNNNNNNNNN
NNNNNNNNNNNNNNCNNNNNNNNNNNNNNNNNNNNNNNNNNNNNNNNNNNNACAAATTAG
TANNCCGGTTCTTACCTGGAGCTTTCTAAAANNNNNGCTTCAAGTACGTGTTACCAATAG
CGGANNNNNNNNNNNNNNNNNNNNNNNNNNNNNNNNNNNNNNNNACAAGNNNNNNNNNNN
NNNNNNNNNNNNNNNTATTCTAACATCCCGTTGNNNNNNACNNNNNNNNNNNNNNNNNNN
NGTTCTAGACAAATTGTAATCTGCACNNNAGCGNTCCAANNNNNNNNNNNNNNNNNNNNN
NNNNNNNNNNNNNNNTACGGANACTGACTATGAANNNNNNNNNNNNNNNNNTTATTACAG
GTNNNNNNNNNNNNNNNNNNNNNNNNNNNNTAAAGCTGAAAAGTGNNNNNNNNNNNNNNN
NNNNNNNNNNNNNNNNNNNNGTGTTGACTNNTACCCATTAATTGTNNNNNNATCGACTAC
TAACCTCCANNNNNTATACAAGAGCAGCCATTCTGNNNNNNACTGATTCTGNNNNNNNNN
NTYAGTSCCTATTCNAAGAGAGAAGTATAATGAAANNNNNNNNNNNNNNNNNNNNNNNNN
NATACTTNNNNNNNNNNNNGACAGCNTATGNNNNNNNNNNNNNNNNNNNNNNNNNNNNNN
NNNNNNNNNNNNNNNNNACCCCATAAACTTATTTTGTGCAAATATGTATTTACAGNNNNN
NNNNNNNNNNNNNNNNNNNNNNNNNNCCACGCAAAGGTGAGAGGTACCTTATTNNNNNNN
NNNNATTTNNNNNNNNNNNNNNNNNNNNNNNNNNNNNNNNNNNNNNNNNNNNNNNNNNNN
NNNCACCAAGCNNNNNNNNNNNNNCCGTGTTTAGTCGGTTGGAGAGTNNNNNNNNNNNNN
NNNNNNNNNNNNNNGACGTGAAGGGGGGAACTTCACTCTCTACACCANNNNNNNNNNNNN
NNNNNNNNNNNNNNNNNNNNNNNNNNNNNNNNNNNNNNNNNNNNCCTTTTGAACCATTAT
TTNNNNNNNNNNNNNNNNNNNNNNNNNNNNNNNNNNNNTGCAATACTAAATCATATNNNT
CCTGTNATCGTGTCGATTTCTCATATTTTTTAATACGGAANNCTTAAAATACATCCTNTC
TNTATCGNNNNNNNTCTGGANNNNNNNNNNNNNNNNNNNNNNNNNNNNNNNNNNNNNNNN
NNNNNNNNNAGATCTGTGATCCATNNNNCCTNNNNNNNNNNGCTTGCATTGTAATAAATC
GTNNNNNNNNNNNNNNNNNNNNNNNNNNNNNNGGTTTGACNNNNNNNTAATCGGGATACA
NNNNNNNNNNNNNNNNNNNNNNNNNNNNNNNNNNNNNNNNTCCNACCGCGATAAAYGAAA
TTAWTGNNNATCCGCTAACNCTGCTCATTCTCTACAGTATGTCCTACCATGAGCGAACNN
NGTAAACCCCCAAAGATTTTNCAACCTATGANGGACCTCGNNNNNNNNNNNNNNNNTGGA
TATTTAATAAGGGCAGGGAACGTAGGTTGTNNNNNNNNNNNNNATGACNNNTAGNNNNNN
NGTAACGGCATAATAGTGTCCTATCCTTAAATTTANNNNNNNNNNNNATACTTCAGTAGT
AGGTAGATCTCTTGCCATGTATTCNNNTGCCCCANNNAAGTCAGCGCCGAGAGACTNNNN
NNNCCGTGNATGGCCAGGGATTAAATTTTGACTGCGATATATACTGTANNNNTTTGTTGG
TTTTCTTCGTGGCACTTGTACNNNNNNNNNNNNNNNNNNNNTGCCGNNNNNTNNAATTTT
AGATANNNNNNNNNNNNNNNNNNNNNNNNNNNGAGAGGGNNNNATACACCATTTTCGCTT
GGGGTAAGATTCACGTACGTCCAGGTTTNNGTACACNAGTCCAATGGCTCCNNNNCCGGC
TGCTTCCCATAGAGGGGACCAGCGTGGNNNNNNCGGGATTATAAGATAAATNNNNNNNNN
CAAAAGATTCNCTGCTGAANNNNNNNNNNNNNNNNNNNNNNNNNNNNNNNGCATANNNCT
GGCAGGATCAAACCTNNNNNNNNNNNNNNNNNNNNNNNNNNNNNNNNNNNNNNNNNNNNC
CACCAATTTGTTAGTCTGCAATTNNNNNNNNNNNNNNAAATNNNNNNNNNNNNNNNNNNN
NTGGAAACNNNNNNNNNNNNCAGCATTACTTCTGAGTAATGAATTTATTCAACACAAGTT
GAATGGTANNNNTTTAATTANNNNNNNNNNNNNNNNNNNNNNNNNNNNNNCTATACTNNN
AGGGNCAGCATATTCTAGATGATGCCTGACTGGCACNNNNNNNNNTNNNNNGCTAGTATN
CAGTAGNTCAATATAGGTGGAAGTGCATCACTATGTTCCTCAGACGANNNNNCCTGATCT
TCNNNNNNNNCCTGAACGGAGTGAAGTTAGNNNNNNNNNNNNNNNNATGAGCTATANNNA
CATGAATGGCGCACTTTAAGAACGTAGCTCGTTTATTNANNNNATGCACRATGNNNNNNN
NNNNNNNNNNNNNNNNNNNNNNNNNNNNNNNNNNNNATTAGTTTGTGGCAGNNNNNNNAG
TCCCTAACCTACAATNNCAAGCGGAACGAAACAACTATNNNNNNNNNNNNNNNNNNNNNN
ATTTCTTGAGAGATGTTNNAATATAACCAGCANNNNATAGTACCCCCTCTCGNNNNNNNN
NNNNNNNTTCGNTAGTCCCANNNNNNNNNNNNNNNNTAACAGTTNNGTAACAATGGTCAT
AGGGTCGTTNNNNNTCGTCTAGGCTGTCAGTTCGNNNNNNNNNNNNNNNNNNNNNNNNNN
NNNNNNTNNNNNNNNNNNNNTGTATCCGTCCTGTNNNNNNNNNNNNNNNNNNNNNNNNNN
NNNNNNNNNNNNNNNNNNNNNACAANNNGCACAGCTTACGAGTTGCCAGACNATATTAGA
GGNNNNNNNNTGGCCYCGAGNNNNNNNNNNNNNNNNNNNNNNNNNNAGAATTTCTTAACN
NNNNNNNNNNNNNNGCATTGTAAATTTCCGCCGTCGATGGCGNNNNNNNNNNNNNNNNNN
NNNTTNNNATTTGACCANNNNNNNNNNNNNNNNNNNNNNNNNNNNNNNNNNNNNNCAACT
TCTTCCTATCTTAGNNNNNNNNNNGTAAGANNNNNNNNNNNNNNNNNNNNNNNNNTGTTA
CNNNNNNNNNNNNNNNNNNNATATGTCATCATTTCTTCCGTCGATTTANATAAGTTAAAA
TGGGTCTTATACATATTTTGTATGCAGATTCCGTTAACATGTGCACACCGAAGAACTGTG
AGAAGCACGANNTANNNNNNNNNNNNNCTCCAATTCTAACTAAATCGCTCTGGTTATTAN
NNNNNNNNNNNNNNNNNNNTTGGAGAAGTTAANNNNNNNNNNNNNNNNNNNNTTGGTAAC
GTCATAGTATAATGNNNNATACCCATANNNNNNNNNNNNNNNNNNNNNNNNNNTATTTCT
TGTAANCTNNNNNNNNNNNNTAAGAAGGTCAATTCCNNNNNNNNNNNNNNNNNNNNACCT
CAGCTTGCTATTNNNCACCACTCGAGACGCGTGCTATGGAGANNNAAGTCGTAATNNNNN
NNNNNNNNNGGGCTATGGNCACAGATAGACGTTCAACTGAGTGTNNNNNNNNNNNNNNNN
NNNNNNNNNNNNNNNNNNNGAGATACTAGTATTTCAATAANNTGTACGAAANNNNNNAAG
GGAACGGGNNNNNNNNNNNNGCANNNNNNNNNATTTCAAGGCATAAACCAGGTTGTGTGC
NTATCNNNNNNGTTTTCTGATNNNNNNNNNNNNNNNNNNNNNNAATTCTNNNNGGAGGTA
CACGCATACAGANNNNNNNNNNNNNNATATATNNNTGNCGTNAATAATATTCCTNNNNNN
NNNNNNANNNNNNNNNNGTACTAGCGACTGAAYCAAGAAGTGACATATTGAGTATCCNNT
TGTGGATAGAAGAGCRAGMTCGGGGGGAGTAGGGGTATATTANNNNNNNNNNNNNNNNNN
NNNNNNNNNNGGGACTTATTTTCCCCCTTCTGCNNATTTCTATTCCTTGAACGGGNNNNN
NNTTTAACTACTAACATNNNNNNNNNNNNNNNNNNNNNNNNNNNNNATGACGAGATAATG
GAGGTTAGACACGTGTGCTCTTCTAGTTGACTTGGTATAGAGGACAAGNNNNTATAGTAT
TGGAGCACTGCTTNNNNNNNNNNNNTCGAAGTGGTCNNNNNNNNNNNNNNNNNNNNNNNN
NNNTAGAAGTCAGCCTTTCGCGGCATCCCTCTTTATCGCANNNNNTATGCCATANNNNNN
NNNNNNNNNNNNNNNNNNNNNNNNNNNNNNNNNNNNNNNNNNNNNNNNNNNNNNNNNNNN
NNNNNNNNNNNNNNNNNNNACCAANNNNNNNNNNNNNNNNCAAGTAGACGTCTAAATNNN
NNNNNNNNNNNNAAAACAAACGAGTRACTAACACGCGCGTTGTTTTGTTAACGTNNNNNT
ATACCGCTACGNNNNNNNNNNNNNNNNNNACTGTCATCNNNNNNNNNNNNNNNNNNNNNN
NNNNNNNNNNTTNNNNNNNNNNNNNNNNNNNNNNNNNNNNNNNNNNNAAACCATGGGCNN
NNNNNNNNNNNNNNNNNNCAGCAGATGAAGCCACCAGAGTGAGAACNNNNNNAACCATCT
NNNNNNNNNNNNNNNNNNNNNNNNNNNNNNCTACTGCANNNNNGCCAAAATGAATATNTA
GACTGTATGTGTAATATATCAGCCANNNNNNNNNNNNNNNNNNNNNNNNNNNTCACCACG
CCCTATNNNNNNNNNNNNNNNNNNNNNNNNNNNNNNNNNNNNNNNAAATTTATGATATGN
NNNNNNNNNNATCAACTCCAGAGCACGTAACAACAAATANNNNNNNNNNNNNNNNNNNNN
NNNNNNNNNNNNNNNNNNNNNNNNNNNNNNNNNNNNNNNNNNNNNNNNNNNNATAATTTT
TCNNNNNNNNNCCCNNNNATTATCGGCAACTTAAGGGCTTGCGAGTGGCACAGYTATCGT
CAGTNNNNNNNNNNNNNNNNNNNNNNNNNNNNNNNNNNNNTTTCAAGCTGGNNNNNNATC
TNNNNNNNNNNNNNNNNNNNATTTTAGTTCTGTNNNNNNNNNNNNNNNNNNNNNNNNNNN
NNNNNNNNNNNNNNNNNNNNNNNNNNNNNNNNNNNNNNNNNACTAGCAATATNNNNNNNN
NNNNNNNNNNNNNNNNNNNNNNNNNNAGCACTCCTACGATTAGCTTACTCATTTGTAGTG
NNNNNNNNNNNNNNNNNNNNGATTATRGAGATTGAGCCAAAGCAGANNTTGCAGTTACAA
AGGNNNNNNNNNNNNNNNNNNNNNNNNNNNNNNNNNNNNNAACCCYTGTAGGGNNNNNNG
AGTGATTATGTTNNNNNNNNNNNNNNNNNNNNNNNNNNNNNNNNNNNNNNGCAATAGATC
NNNNNNNNNNNNNNNNNNNNNNNNNNNGGAATCATTGAAGTTTGAAGAAANNNNNNNNNN
NNNNNNNNNNNNNCCANNNNNGCTAGCACAAACACGTATCTCCACTCCCTGAAGGCATTA
AGCGNNNNNNNNNNNNNNNNNNNNNNNNNNGTAGCNNAACRTTTYACTAAGCAATGCCNN
NNNNNNNNNNNNNNNNNNNTTATGNNNCCTCGTCANNNNNNNNNNNNNAGACATATTATG
GTTATCGGGCTTTTAANNNNNNNNNNNNNNNNNNNNNNNNNNNNNNNNNNNNNNNNNNNN
NNNNNNNNNNNNNNNNNNNNNNNNNNNNNNNNNNNNNNNNNNNNNNNNNNNNNNNNNNNN
NNNNNNNNNTTACAATTNNNNNNNNNNNNNNNNGTCGCAAAAAATGCANNNNNNNNNNNN
NNNNNNNNNNNNNNNNNNNNNNNNNNNNNNCCGGNNNNNNNNNNNNNNNNCTATTGGCCG
TCATCGGTGAGTNNNNNNNNNGTATGTGTATAGACGCTATCAAGATTTGTTGCTTTTTAA
TGGTAGAATGAAGANNNNNNNNNNNNNNTTGTCCANNNNNNNGGGCGAACCGTTTTGGTA
TCGNNNNNNNNNAAGNNNNNNNNNNNNNNNNNTGGAAAAATCGGTACTGGATATCGAGAC
CTANNCGAACTCNNNNNNNNNNNNNANNNNNNNNNNNNGTGGACTNNNACTTCAAACCAC
GTCCAANNNNNNNNTGATAAGTTATCGTNNNNANNNTANNNTTATGCATTTCAGATAAAT
TATTAATNNNNNNNNTGGCCAGCNCATATTCAAANATTGATAGCNNNNNNNNNNNNTCGT
AAAACACGCNTANNNNNNAATCCTTTANNNNNNNNNNNNNNNNNNNNNNNNNNNNNNNRA
YRTAAAAGAGTCTCGGAGACAAANNNNNNNNNNNNNNNNNNNNNNNNNNNNNNNNNNNNN
NNNNNNNNNNNNNNNTCGTCTTTCGGGATCAAGANNNNNNNNNNNNNNNNNCNNNNNNNN
NNNNNNNNNNNNNCCGAAATCTTAGTAGCGAACCTTAGTNNNNNNNNNNGAAGAGCGTCA
TGCATTGGTAGCTAAGACAGAACTGGGTNTCCTGTAAGTGCAAGATGCCCGTGGTCANNN
NNNNCTTNNNNNNNNNNNNNNNNNNNNNNNNNNNNNNNNNNNNNNNNNNNNGCATTCCAN
NNNNNNNNNNNNNNNNNNNNNNNNNNNGAACTCACCAGATATGTGNNGTANNNNATTCNN
NNNNNNNNNNNNNNNNNNNNTTTCCCTTGTCATCCGCCAAATTACCTTAAGAACACGTNN
NNNNNNNNNNNNNCGNNNNNNNNNNNNNNNNNNNNCTTNNNNNNNNNNNNTGTCGGGCTC
CAATAGTCCATGAGGCTCTGTTATTTGACNGATTATTCTTNTACTAGTTAGGGNNNNNNN
NGCCCGCTACGTCCCAGCCNNNNNNNNNNNNNNNNNNACTTCTNNCAGACCGCTGGCAAT
TTTATANNNNNTAGTAGGANNNNGAGTGGTGCCATGTTACAAGGGCAACTGACCGCATTA
TTGTAGACGTTTGGGTGGATTCTGCATTGTGNNNNNNNACCGGTACATTCAGGTAGTGCG
TRTCAAGACTACACGGCGATCGTAGTGGAAACTTNNNNNNNNNNNNNNNNNNNNNNNNNN
NNNGAGTTAAAACCAACTGTNNNNNNNNTAATMTNNNNNNTGATCTTCCTGCAATGCACC
ACTGCCTCAGCCANNNCTNNNNNNNNNNNNNNNNNNNNNNNNNNNACAAAAAGNNNATCA
CGTGTAATTNNAAGAAATCTAGCCAAAACAACCANNNNNNNTGCGNNNNNNNNNNNNNNN
NNNNNNNNNNNNNNNNNNNNNNNNGANNNNNNNNNNNNNNNNNNNNNNNNNNNNNNNNNN
NNNNNNNNNNNNNNNNNNNNNNNNNNCTGGAACTNNNNNNNCACANNNNNNNNNNNNNNN
NATGCCTCCTTACTTNNNNNNTTTGTATGAGTATGGCAGTCTAAAAGNNANNNNNNNNCT
GNNNNNNCTGATTCTCTTCGTGCAGGCGGTTCGGGCGATCGCTCATNNNNNNNNNNNNAT
AGAGCTGAACACTGNNNNNNNNATGTAGCATGTGACCGGTTTATGAAAATGCTTCCAGGN
NNNNNNNNNNNNNNNNNNNNNNNNNNNNNNNNTTCCNNNNNNNNNNNNNNNNNNNNNNNG
AAGCTANNNNNGCACAGGGTNNNNNNNNNNATTATTGATTCGSGAAAGAAAGACCGTATT
ATCAANNNNGGAGCCAAGGCTTCAGATATGNNNNNNNNNNNNNNNNNNNNNAATATGNNG
GTCAATATTGNNNNNNNTCTGTTCGACCATATTGGCNNNNNNNNNNNNNNNNNNNNNNNN
NNNNNNNTANGNNNNNNNNCACNNNTCTGCTCNNNNNNNNNNNNNNNATTTTNNNNNNNN
NNNNNNNNNNTCTTNNNNNNNCCATTAACCACTGNNNNNNNNNNNNNNNNNNNNNNNNNN
NNNNNNNNNNNNNNNNNNNNNNNATGTAACTNNNNNNNNNNNNNNNNNNNNNNNNNNNNN
NNNNNATTGGACTAGAATATANNNCAANNNNNNNNNNNNNNCTTTCGTNNNNNNNNNTGA
TACGCGAGCAAGAANTAGTAGANNNNNNNNNNNNGCAGTTCTATCAACGAGTAGAGTAAA
GAAATTCACACTGGGTGANNNNNNACGCANCANNNNTCTCGAAATCAATTTANNNCTTTT
GTTAAGATTCNNNNNNNNNNNNNNNNNNNNNNNNNNNNNNNNAGAAGTCATTCTACNNAC
CGTTCCCCNNNNNNGTTAATTACAAGCATTAANNNNNNNNNNNGGCCTGATCAGACTNNN
NNNNNNNNNNNNNNNNNNNNNNNNNNNNNNNNNNNNNNNNNNNNAGCCAGNNNNNNNNNN
NNNNNTCNNNNNNNNNNNNNTCAGTTNNGAGCNNNNNGTACATCTGTCTCGTTTCACATT
TNNNNNNNNNNNNTGGGTAGGAGAGCNNNNNNNNNNNNNNNNNNNNNNNNNNNNNNNNNN
NNNNNNNNNNNNNNNNNNNNNNNNNNGCGNAAGTTACCACCCCACTACTCGGTGTATNNN
NNNNNNNNNNNNNNGACTCTTCAGTCCTATAGTCCTAGATACTCATCGTGCTTCGTTCAC
ANNNNNNNNNNNNNNNNNNANNAAGATACTGAGAACTCGNNNTACACAAGAAGTCGCATT
TAAGNATGNNNNNNNNNNNNNNNNNNNNNNNNNTGTGGCTTACTACTAAACNNNNNNTGC
TCGGATCATCTATATGNNNNNNNNNNNNNNNNNNNGGGAAAATAAGTAANNNNNNNNNNN
NNNNNNNNNNNGATCACGTAATTTNNNNNNNNNNNNNNNNNNNNNNNNNNNNNNNNNNNN
NNNNNNNNNNNNNNNNNGCGTTTTTCTTANNNNNNNNNNNNNNNNNNNATAGTTCTACAT
GTCGGGCTGTCAGCGTTTTTAGACGCAAATTTTCGGCTCCGCGCAGATACNNNNNNNTTC
GTGTCAATCAGTTAACTTGTATCGNATGTTACTRGGTGGGTANNNGAGAACTNNNNNGTA
ACCTGAAAACNNNNNNNNNNNNNNNNNNNNNNNTATCACTGTAACTCAGCTAANGTATGT
GGATATATGGTCACCAATCATTGGTTGCATAANAYGGTCTGNNNNNNNNNNNNNNNNNNN
NNNNNNNNNNNNNNNNNNNNNNNNNNNNNNNNAATCTNNTAACAGANNNNNGTACACTAG
AGAGTATGTATCGCTCTNNNNNNNNNNNNNNNNNTTTTACTCTCAATTNNCCTGAANTGT
NNNNNCACTGTAACTGTATCACNNNNNNNNNNNNNNNNNNNNNNNNNTNTTGNNTAAAGG
AANNTTATTAGGGTCAAAGCTATGACTCANNNNNNNNNNNNNNNNNNNNNNNNNNNNNTT
AAANNNNTCACTNNGTACCACGTTAATAGANNNNNNNGTAANNNNNTTCCAGGGTTGCGA
TTTCCATTGCNNNNNNNNNNNNNNNNNNNNNNNTTCTTCCCACATACACCAGGCTATGGT
CNNNNNNNNNNNNNNNNNNNNNNNNNNNNNNNNNNCTCTCTGCNNNNNNNNNNNNNNNNN
NNNNNNNNNTTTACCGTTATACTTNNNNNNNNNNNATAGACAGCCATTAGCTCNNTNNNG
CGCTTCGCAGCGTCCACNNNNNNNNNNNNNNNNNNNNNNNNNNNNNNNNNNNNNTTGGCC
AGAAGAGCGGTGTTGGTCAATCTNNTTATTNNNNNNTCTCCAGNNNNNNNNNNNNNNNNN
NACTAAACTATGNNNNNNNNNNNNNNNNNNNNNNNNNNNNNNNNNNNNNNNNNNNNNNNN
ACTCTAAGAAACTAATCNNNNNNNNNNNNNNNNNNNATTATNNNNNNNNNNNNNNTTCTA
GGATACCGGACGAGTCTACGCGTGGNTARGTACACTCACCATTTAATATTARNNNNNNNN
NNNNNNNNNNNNNNNNNNNNNNNNNNNNNNNNNNNNCGTTNNNNGAGCNNNNNNNNNNNN
CATCTNNNNNNNNNNNNNNNNNNNNNNNNNNNNNNNNNNNNNNNNNNNNNNNNNNNNNNN
NNNNNNNNNNNNNNNNNNNNNNNNNNNACTGTGCAAGTACAAAGAATATGCNNNNNNNNN
NNNNNNNNNNNNNNNNNNNNNNNNNNNNNNNNNNNNNNNNNNNNNNNNNNNNTGGAANNN
AATNNTTTTAGTCGGACTTCCNNNNNNNTTAGCAGAAGCATCNNNNNNNNNNNNNNNNAA
AAAAACTAGTTGGTNNNNNNNNNNGGATTTGNNNNNNNNNNNNNNNNNNNTATCCAGTTT
NNNNNNNNNNNNNNNNNNNNNNCAAGGTAAAGTATCTNNNNNTAAYKNNNNNNNNAATAT
CATGNNNNNNNNNTCTGGCTCAGNNNNNNNNNNNNNNNNTTGGACCTAGAGTAGNNTTCG
TAAGCTTGATANNNTGGTGGCTAGANNNNNNNNNNNNTTCCTACGTTANNTTTGTATCAN
NNTCNNNNNNNNNNNNNNNNNNNNNNNTCGATATATATGACAGGACCGCCCCCGTAGGGG
TGCGGCGCCCGCTCGCCTGCGTGTACCAATANNNNNGAAAATACNNNNNNNGATACTGGA
ACACCTTATGGNNNNNNNNNNNNNNNNNNNNNNNNNCACCAACCTNNNNNNNNNNNTTAG
ATGGTTCTTTATNAACTACGGATGTGATAGCATGATTCCTCCCNNNNNNNNNNNNNNANN
ANNACTCATTTTTCTGACTTACTGNNNNNNNNNNNNNNNTAAGTACTTNNNNNNNNNNNN
NCTGTNATAATGAAAAANNNNNNNTGCTGGCCTTGTANNNNNNNNNNNNNNNCACGTNNN
NNNNGTCGTTNNNNNNNNNNNNNNNNNNNNNNNNTTTGCTTCTGATTAGTANGGACGAGN
NNNNNNNNNNNNNNNNNNNNNNNNNNNNNNNNNNNNNNNNNNNNNNNNNNNNNNNNNNNN
NNNNNNNNNNNNNNNNTTAATAATACTTTGCTANNNNNNCNTGTCCNNNNNNNNNNNNNN
NNNNNNNNNNGCGGCGGCGACCTAAAAAATCCTTAGGNNNNNNNNNNNNNNNNNNNNNNN
NNNNNNNNNNNNNNNNNNNNNNNNNNNNTGTTTGGTTATTGNNNNNNNNNNNNNNNNNNN
NNNTTGAGCNNNNNNNNNNNNNCTGCATATAAGCTTCGTTGAGAACTANNCCTACGAGTT
CGGAAANNNNNNNNNNNNNNNNNNNNNNAAGGAAAGGTTTTAGTNNNNNNNNNNNNNNAG
CNNNNTNNAGAGAGACCTANNATGTCGGAAACGCAANNNNNNNNNNNTNNNNTATTTGNN
NNNNNNNNNNNNNNNNNNNNNNNNNNNNNNNNNNNNNNNNNNNNNNNTGAAGAATTTTTC
GCTATTATGATGTCANNGATNTAACCNNNNNNGGTGTAATAAGTACAGTTTGNNNNNNNN
NNNNNNNNNNNAAAGAAATGTNNNNNNNNNNNNNNAGCTCGACTCTATNCTATCTGTGTA
TCTGAGNNNNNNTGAGTGATANNNNGGATAAGACATATNNNNNNNNNNNNNNNNNNNNNN
NNNNNNGGTATTGAAGAGCAGAGTGNATCTTAGTAGANNTCTNNNNNNNNNNNNNNNNNN
NNNNNNNNNNNNNNNNNNNNNNNCTGGCATTTCCTTNGAACAATTGATCCAGTTCGAANN
NNNNNNNNNNNNNNNNNNNNNNNNNGNNNNNNNNNNAACTNCANNNNNNNNNNNNNNNTC
TGGTGAGGCGGTTAATTTGCNNNNNNNNNNNNNNNNNNNNNNGGNNNNNNNNNNNNNNNN
NAACTCATGAAGTTTAGACTCCCACTNNNNNNNNNNNGGTNNNNNNNNNNNNAGTAGTTT
TCACCCATCNNNNNNNTTGNTCATTNNNNNNNNNNNNNNNNCNTCTTGACGAGGGTGTAA
ACAGATGTTAATGGAAATTTGTTTGTACCRCGGATCCTTTTCTTTCGGANNNNCTTGTGT
ATAATATGNNNNNNNNNNNNNNNNNNNNNNNNNNNNNNNNNNNNNNNNNNNNTGTTAGNN
NAGCATTGTTAGCGNNNTAGTGAGAGGATNNNNNNNNNNNNNNNNNNNNNNNNNNNNGTC
CTNNNNNNNNNNNNNNNNNNNNNNNNNNTGGTCAATNNNNNNNNNNNNNNNNNNNNNNNN
NNNNNNNNNNNNNNNNNNNNNNNNNNNNNNNNNNNNTAAAACATGTGTTTAATATGGNNN
NNNNNNNNNNNNNNCAGGCGGYGTACTTCGCAATGCGTCAANNNNNNNNNNNNNNNNNNN
NNNNNNNNNNCTGTCTATACTGAYGGTTNNNNNNNNNNNNANNNNNAGAGCANNNNNNNN
NNNNNNNNNNNNNGGTATAGTTAGAATGGNNNNNACAATAATACAGCTAAATATAANNNN
NNNNNNNNNNNNNNNNNNNNNCCTATCGCAAAAGTTCCATTCGAAAAYAGGATCATNNNN
NNNNNNNNNNNNNNNNNNNNNNNNNNNNNNNNNNNNNNNNNNNNNNNNNNNNNNNNNNNN
NNNNNNNNNNNNNNNNGATCGTTTTTTAGCAACCAACGTTAGGATGAGAACTCATTAGTT
TAGCCAATTGTTGCTTTTCCGGCTGTTGGGTTANNNNNNNNNNNNNNNNNNNNGGCAGNN
NNNNNGTCTTGCNNNNTNNNNNNNNNNNNNNNNNNNNNNATCTCACAGCATAACAGTGAN
NNNNNNNNNNNNNNNNNNNNNNNNNNTGCCATNNNNNNNNNNNNNNNNNNNNNNNNNNNN
NNNNNNNNNNNNNNNNNNNNNNNNNNNNNNNNTGCCACNNNNNNNNNNNNACGNNNNNNN
NNTCNANGNNGAGAGACTGGATTCTAGNNNNNNNNNNNNNNNNNNNNNNNNNNNNNTAAT
AGAAGTCGAGATTTTATAGGCCATTNNNNNAACTNNNNNNNNNNNNNNNNNNNNNNNNNN
NNNNNNNCNACAAGAAAGGGGAATGGATACAAGACNNNNNNNNNNNNNNNNACGAGTGGN
NNNNNACGGCTAGGATCCCATGATGTANNNNNTTACTTTGGTATTAACTNNNNNNNNNNN
NNNNTTTAATGCNNNNNNNNNCTGTCTGAAGTTACCAATTCATAAATANNNNNNNNNNNN
NNNNNNNNNNNNNNNNNNNNNNNNGAATTACTTCGGNNNNNNNNNNNNNNTTCSACTAGG
CCACAATCTTTTAATATGCANNCAAGCCTCNNNNNNNNNNNNNNNNNNNNNNNNNNNNNN
NNNNNNNNNNNNNNNNNNGANNNNNNNNNNNNNNNACCTCAAGGTCTTACTGATAWATCN
NNNNNNNNNNNNNNTGAAAGCCCANNNNNNNNNNNNNNNNNNNNNNNNNNNNNNNNNNNN
NNNNNNNNAYTCTRGCCATGAACTNNNNNNNNNNNNNNNNNNNNNNNNNNNNNNNNNNNN
NNNNNNNNNNNNNNNNNNNNNNNNNNNNNNNNNNNNNNNNNNNNNNTATACGNNTGCTGG
AGCCCTGACTGATCCTCANNNNNNNNNNNNTCNNNNTTCCAATATCTTACNNNNNNNNNN
NNNTGGGGGCGGNNNNTCGTTGCAATATCAATTAGCCGAGTTGGNNNNNNNNNNNNNNNN
NNNAACGCAGCATNNNNNNNNNNNNNNNNNNNNCGACGCCTCNNNNNNNNNNNNNNNNNA
TCGAGTGATTGAACAAACAGTCACCGCGCATTAAAACGGGATGACAACTCNNNNNNNNNN
NNNNNNNNAATTTTCTTACCCCAAGNNGTNNNNNNNNNNNNNNNNNNNNNNNNNNNNTGT
AAGANNNNNNNNNNNACTNTCTTCATCTAAGTTTCAANNNNNNNNNNNNNNNNNNNNNNN
NNNNNNNNNNNNNNNNNNAACANNNNNNNNNNNNNNNNNNNNNNNNNNNNNNNTNNNNNN
NNNNNNNNNNNNNNNNTGGAATAAGAAATAGTCTTAAAANNNNNNNNNNGTNNNNNNNNN
>Bertiera-iturensis
ATTCCCTACTTCAGGTCACTTTAAAACGGTTTTACTGTAGCCATGGCCATTCTGTATCTA
TTCCGTGCATCACCATTTCCAACTGAAAATGATGTATTCTCTTAATCNNNNNTTACGTTN
NNNNNCGCAAGAATTCTCGGCCANNNCTGCGGCATAGCCTAGCGCAACTNNNNATATATG
ACTGAAATAATCAATGCTAATGACTATCTYAGAATCTCTACTCGTNNTCGACGAAATTTC
GAMAATNTTCGAGTGTCTTCACGTAGNTGNCCTCAAGCTAAGCATTTACGGTGGCTCTAT
GCTTGGGCGCACGGTTAGTAGGGGCCCGCGAAATGAGTGGRTAANNNNTCTGNNNNNNNN
GNNTTTCTATTAAAAATTAAAATTTTACCTTCGTAACGGGGGCCAAATGAAAGAGGCAGC
CATAGTGATTACTCGACCCTTCTTTGGTNNNNNNNNNNNNNNNNNNNNNNNNNNNNNNNN
NNNNGAAATTACTGCACCTGCCCTAACCTTCAAGNNNNNNNNNNNNNTTTTCCCGTTTTT
TACATTTGGGAAAAATTACAGATGCATAAATTAAGTTCATCTTATATTAGTCTATCGCGA
GGCTATTAAACTGTTTTTCCGGACCTTTGATCGCCATTCGTTCATAATATTNNNNNNNNN
NNNNACCGGTAATTNTTACTCGGTGCATGNATTCCTCGANCCGGGGACGGTAAGTGGGTA
GTGAATCCAATGGTGTTGGAGGGTTTTGTCTGGGTGCGCCGCCCAACCAAGTCGTAAGGA
TATAAAAATCTATCCGGGAATCTCGTGACCCCGATGTTGCAAGAGACTTATTGANNTAGA
AATTCCGCAGTAGCTGTTTGTTTTGCCTCCGTCGGCCTACTAGCATAAACCCTAAAACCA
ATGTAGTTCTTTGAGAGANARGATTGAATAGCAACTGACCTCATTTCAATGCTAGTACAT
TCGTTAAATCTACCACATCGNNNNNNNNNNNNNNNNNNNNTCGTGGGAAGCCTGGGCACG
AACAACGAAGAAATGACAACATACTCTGCTTTAGTGACACATATTTATATTGTTTAAACA
GATTATACNGCTGTTTTGCTGTTTGCGACATATACTCTCATTTAGAACCTCAATACTAAT
TGTAACGTCAATGACGGTACYAGTNNNNNNNNNNNTGCCGACGACAAGCTTATGAATATT
TAACCGTTTTGACAATATTGGGAAAAAATAATGCCTTTTAATCAANNNNNATCTTTAGCA
NNNNNNNNNAAGTTCAGCATTTTATCTATATTCTGAATGTATTGGTTACTANNNNNNNNN
NNNNNNNNNNNNNNNNNNNNATTTTCCATAGAGTGGTTACGATGGTTGTTCGGAAAGTGC
GCCTTCAACCCTGCAGTGGTGAGTGCATGTGGGGAGGCATTGGCCGATAGATATCATATG
AGTCGCTTTAGATGAGGTACTGAAGGCAGTACCATCTCAAGCACCACCAAATCGAGGAAA
ATACAGAGTCTCTAAAAAGATTCACATTTATCTTTTTRAGCAATTTTCANNNNNNAGCTC
GTTAGNATTAGTATGGGTTCCNAAATGGTTATATATAGCGGTCGGGCGTACTAACGATAT
ACGCGGTGTGTCTTTCGCGTCGGGGTCGGTTAGTCCCGAAGTGTGTCCTCACATGTGGCA
TAACGATCGACCCATGTGTGATTGTCGAAGAAGCCCCCGATAGTTNNNNNNNNNNNNNNA
CTATAAGTCTAAAGTTTGGCCTTATAAGCTTCAACAGGCATGAANNNNNNGATGAATCAC
GAGATACTGTAAGTGGAGAGTGNNNNNNNNNNNNNNNNNNNNNNNNNNNGATCAACCACT
GATCRAATCAATCNCTTGGTGAATCAGCAACCTACATTAATGGTCCCCTTCCCTGAGCYT
TGCCCGANNNNNNNGTATTGTGAATTGGACAGGACCTGGATTACTGGGGCGTCTGCTGAA
CTGAACCNNNATTTTCCAGCGCACTTGCCCCTTGATATGTTCATATTCATAGGGAGGATC
TNNNNNTCCCGTCNNNNNNNNNNTAAGGGCGTTATAATTGCCCAAAAGCCAAGTTTAAGG
GTAATATANGACTGTAATGACTTAGACGTCACGTACGGAAAAATGCGAGARTATAAAATT
TAAAACAACTACATGATTGCTCAATTACACCTCAATAAAATCAGGTACCCGCAGGCACCT
CTTAAGAAATATGTCTGCACCTCGCTCTAGAGACATGCGACAAAAATGAGAAAGATTACC
CTCGGATAATCCATTAAGCTCATGGNNNNNNNTACTTGAATAGTAANNNNNNNNNNNNNN
NNNNNNNNNACAANNNNNNTAACATGANNACTACAATATATAGACGCGAGAGATAAGCCT
TAGTAAAACACCGAAGCAAGTCGCCGATGGATTATTACGTCTATGACATATGATACCATA
ATGTTGTTCTATCGATACCGGCCTAAAATNNNNNNNNNNNNNTTGTCATTGNNCTTTCCG
AAAAGTAGTAAGAGCATTACAACCCTAAATTATTTCGGACCCGAGGGGANNNNNNNNNNG
TACCACGTGGTTTTTATTGCATTGTCNNNNNNNNNNNNNNNNCNAATTAGGTAGAGCCAT
CCTTTAGTGGGCAGTGAGACCAACAAAAGTATGATGAAGTCAATTYATACTCAGATTTGT
GTCACTTCTCGGTAGAGACATCAAGCACGTAATACGATGNNTCAATATGTCATGGTAGAG
GACGAGTTGAAATTTGCGTATTACATAATATAGACAAGGANNNNNNNNAACAGTCTCAGC
TGACGTTCGTTAAGGTCCTACGTGATCCATTGGCGTAAATATGTAAATATAATGACACAA
ATACGGTGTATGTAGAGAGAGGATATATGNNNTGTTCCAGGGAKGAANNNNNNNNNNCAC
YCTACCGTCGTTTAWCGAAATGGATGCANGGGAGACACCCGGGCAATTAAGATTNNNNNN
NNNNNNTGATTTTATAAACAAWGATATACCYAGAAAGTCAAGAATACTATYCGTACTACC
AATTANNATTGAGTTAGNNNNNNNNNNNNNNNNNNNNNNNNTTCATTTCTGATATTTCGA
TAGCGATACGGTTTTACACACATACCTAGATTACCATCATTCAAGNGTTAGNNNNNCAAG
TGATAGCTTCTTTAAACTTGTCATGACTANNNNNCCGATGTATGTTTATTATTATTGTCA
TTAATTTCGGATACATCTACGCCCCATAATGATGGCTCGGGCTTTGGAATTCTGCTGTCA
ACGNNNNTTCTGTATCGTGCCGATAACAAGTTTAGTTGCCACAAATTTCGTTGAGCAGGA
GTAGAAGTCGAACGGAAGTGAGTCCACACGTTTAAGATCTTTTATTACATCCATTYAAAT
CMNNNGATACATAACAATCAGTGCATATATCGACGCTCAGAGTAGTGCAGGGGCTGGAGA
TAAAAGAATTTTTNNATTGGTGTTTTGCGCCAATAAAATGNACCAAGNNNNNAATACAAT
GCGCCACGGGATTGAGCTCGCACGTCTGCTAGGGATCCAAGNNNNNNNNNNNNCGAACAT
GACAGCCAGCACAGATCGACTGCTTTATGAGCTTGGNNNNNNNNNNNNNNNATTCGTAAA
TATTTTTTTTTTTTTAAAAATAATCTCTAGNNNNNNNTTACCTTGAGTATACAAACAGTT
ACGCAATAGTNNNNNNNNNNNNNAGCATTGATTATTCCAAATCGTTAAATAAATTAGCTT
ATAGATGATGATCCGGCNNNNNNNGATGGRTACGACTNNNNNNNNNNNNNNNNNNNNTTA
TTCWACAGAAATGTAGTACAATCAANNNNNNNNNNNNAATTCTCTTTTCACATTCATCTT
ACGAATGAAATTGGTCTTATGTCGCAACTTAATTTTGCGGCTGGCTGTACCATCTAACAT
TACTCTGTAAGCACCTTGAATGAGTTCAGACCGAGATCACATTCAATAGAAATANNNNNN
NNNNNNNNNNNNNNNNNNNNNNNNNCAAGCACCGTAACGACCGGATAGCAATGCACTGCA
CACACGAATAAAGCAGATACAACGTAAGATTCAAACAGTCGATGTAATCATTTACGCAAA
TATTAAAGCNNNNNNNNNNNGGCTTATTTATAATTGTATTCATAATGCCTCTNNNNATTA
NTACATTAATAAATCTCAATTTTCATATAAACATGTATNNNNNNNACACTAGAGTAAAAT
CCTATACGGGTAGTCGGTTTTTACCGGAGTTGAGAAANNNNNCAGGCACTGCGTTACCAT
CCGCATTTATACTGTGTGAGAAGGAGCGCCTGTTAAACACATAAGATGCACCTAAGATAG
GTAGATAACATTGTCCAAGATTATCAGCGTTAAAAGNNNGATGTCAAACCGAGGGCAAAT
TACTTATTCTTGATTCTGTCTCACTAAGAAGACGAACTCCTAACGACGTGCNNNNNNNNN
NTGGYGATCCAACGGGGACATGAGGACCTTCAAAGACTANNNNNNNNNNNNNNNNNNNNN
NNNNACATCTAAACTCATCTACCGGTGGCTATATTCAACAAAAACTATAAGGCAATCTCC
TCAACGTNNNAAGTTTACAATTTCCAATAGTTATGATGGGGAAAACTTTCGGGTTGTATT
TGGCGAACCATTTCTGCATTTCTATGCTGAGCCAATCANNNNNNNAAAAAGTTAAGTGAG
TTTGNNNNNNNNNCCATCTTTGGATCTACAAAANNGGACGTGTCCGAGGTATCGTATTTC
CTTCTTTGCAGTATATCTTTGCGATTCTGAAATCCCCCAGAAGGAACTTNNNNAATGATA
AAAAAGCTTNAGCGTTGTCCGTTCTATTTAACTTCCCTCTATCAGTATGCGCACTACTCC
CTCCACTATTGAATACCCGAGATCTCTATAGGTGAATACAAACTAAGTGGAGSGTTATTY
TCAGCAGGTGCTCATTGGTAATACNNNNNNNNNNNNGGTTTGGGAGATTTAAACATGATG
TACTCCTCACACAAGCGTTCTGAACAAATGTTGTAGATTGAAACTCTAACGTAAACAAGC
TCCGAGGTAATTTTACATAAATTTAGCGTTATCGTTTTTCTGNNNNNNNNNNNNNNNNNG
CTGNTCATGATCAGTATTTCTAGCCAACTCATATGAATTATGTGGGGTTAGGTGTGCTGA
TCATGTTAAAGGACATTCACAAGCGGCANNGATATGACTCTGCTCAAAACGTTTACGTAA
CGTAGAGCTTCTCCAAANNNNNNNAATTCTGCGTTAGAGGCTGGTATAAATGAAACATGT
TGGCCTTCGTTCATATCCCAATTTAACTCGATTCGATTTNNNNNNNNNNTGTAAGTTGCT
GAGATCTAGTGCAGTGTTTCAGAAGCGCCTTAGAGCAGTCAAATAATAATCAAAAAGCGC
GTTAGCRAGTATGAAANNNNNNNNNAATACATAGAAAAAATGGCTTGAGNNTACATCGTA
AGCAGGGGCTTTATTACAGTCAATCATGCGTCTTACTCTGATTCACTNNNNNCTCGGGAT
CTGTNNNNNNNAGTCAAGCTTCAAGCATGACATCTTATGTGCTTCGAGAAAGTTACTGCA
TGTCGTAATACAATAAGATTAGGGAAGTTTTTTGGGCTTTGTTCGGCCATATTGATTGGG
TTCAGYANACTGTCCGATCCTATATTGTTANNNNNNNNNNNNNNNNNNTAACACNNNNNN
NNNNGTAGTTTATCATTATGCATTGTTTTNNNNNNNNNNAAGCATGCACGGCAAATANNC
CANACTAACGGAATTATGAAATTAGCATACATTCACAGAATATCAGTTACCAAGTTCTGT
ACGCGTACACACGGCCTACGCGCCACTCGGACGAAATACNNNNNNNNNNGAGACGTTACA
GAAAATACTAGTGTGCCTAAATTGTGAGTATACGAATACTACAATCTAATATTGCATTCG
ATATCGCTGCCATGTTGCTAGATATAATAGTTGTGATTTGGCTGCAATTGTACAGTATCG
TCAAGCACTATTAGACAGTACTAATTCCATGTANNNNNNAACACGTGTAATGCACANCAA
TCGCTTGAACATTCCAGGATGTTTCAATAATATNTATCTGTAAGTTAATTCCCNTTAATT
CCGTGAGCGATGNNNNNTGCNTTAGTTTGGATGCTTTTCTGTCACTACAATCTAGATGGA
NAACTAACGCRTATNNNNNNNNNNNNNNNNNNNNNNNNNNNNNNNNNNGAGAACMATGGA
CRAGTCGAATATGATCTCACTGAATGCGAGCATCCAGATTGTGAAGTAATGTCATGTACG
CCCATACCTGCCTAGGAAGAGTAACATGGTGACTTCACTGCCTTACTGTGCACGACTCGA
GGGCAGTACGNNNNNNNNNNNNNGTCTANGTGATCGTATATCATTNCATTTGGTTTAGTC
GTTAATCTTTTTTNNNAANCACACGACAGAGGACAGCGTCTGCTATTATAGCACCTCTCG
TCAAGATACATGAGAGATCAAANNNNNNNNTACAACATTATAGNACTGTCCCTATGGAGG
TTGTAAGACCTATAAATAAAGCAAAAAGCAGGATGAATATAGTNNNNNNNNNNNNNNNAG
TAAAGGTCGAGGCACCTAAACANNNNACTTGGATAAAANNTAGTGAAGCGTTTTAACTCC
ACAGCTGTTGTCTGACACCACTCTTGTACCAAATACTTACACTCACTGAAACACAGTGCA
TTCACAGAATATGTGAATTATACCCGTGGCTAGCAATGGAATTTATTTCGAGTTTTGAAT
TATTATAGGTTACCCCTTAACCNNNNNNATGCGTCGACGAGACGATTCGAGCATCAACCC
TGGTCGAGTGGATGGTTNNNNNNNNNNNNNNNNNNNTGCTCAACTGCAAGATCGTGCCAC
AAGTCGATCTTTCGTGATAAGCGTCAACGTCAGTGCACACTTCTAGCGTGNTGCGTATAG
CCCTCGACACAACAGTATCTAATCCCAGTCTTTTTAGGCCAGACGCTGGCCTACTTACAA
ATTAAAATTGTATCGATRCGTACTAATAACAATTATACGACGCCCTCTATGNNNNNNNNN
NNNNNNNNNNCCCTGATAATGGGCTTACTTAGATTTGACGAGCACCAATTCTTGTCGTCA
TCACCTCKTCAGCCGAAGGGGCTGAAGTTAGAGACGRTTGAGGGACACCTGTTGGTCAAG
AAGCAATACAAAGTGTAGTAAAAATTGTGTAGGTTAGGACCAAACCACACGTATATATCC
TCCATNNNNNNNNNNNNNNNNNNNNNNNNNNNNNNNNNNNNNGAGTACTAGTATTTTCAA
GAGGTGAGGCGGAGTGAAGTGTAACTATCCCTTTTACTGTTNNNAGTAGTGAGTGTAAGA
ATCCACTAAGGTCAGGTGTCGGTATAACTTACTATGGAATTTTGTTCTGAAGATATATAA
CCTTGCATAGTYATGTTAAAGAGAGAGACACCCTATTGGTAGNAYGCTNNCAGTTATTAC
ATCTTTACAGCTATGAAACTATTAGCTATTAATCCTAACATTGAAAAGCACATACAGTGA
AGACCAGAATGACTGCAATAAGCTAGCTTTTGGTGTGCTGGTCTTGAGTATNNNNNNNNN
NNNNNNNNNNNNNCAGAACGTGATTATTCTGCTAGNNAANNNNNACAATGTATAAGGTCA
ACTACTCATTGGTAACAGCTTTGATACACCCTGTTAGCATTTCACACTGATCTANNNNCA
ACAATCAAATTGTTCCATGTCAGTCAGGAGGCTAGCTCCCGTAGCTAGCTGATTCTTAAT
CGTTCANTNCCCTCGACCGGTAAAATATATGATTCAAACNNNNNNNCCTTCGCCTTAATG
CCGAGTGCTTTTTTGTATACTACGCAGTCGAGCAACATCTTCGACRAGGGANNNNNNNNN
NNNNNNNNATCCCCCTGACTTCCGTATTGATTTATANNGTTTRCCGAAAGCAAGTCTTTG
TAATTGACGACCAGCTTGTCCCAGGAAGGGCATATAATGGTTGACCATCATTANNTCCAT
GAGTAATTTCAAAGATTGGATTCCAGTAAAAAAGCACTAGATACAAAGGAATCNNNNNNN
NNNNNNNGGTAGTTTGCGTAAGGGCGGCCANNNNNNNACAAGTGTATGAGCTACCACCCC
TTNNNNNNNNNNNNNNNNNNNNNNNNNNTGAMRYYTMTGAACAGKTTCNTTGGCAANNGN
CNACTGCCGGTAGTGATGTCGTCAACTCACTGCAACGTCAGTTGGAAAGAAAGAGTAAGA
ATAACACTAAGAAACGAAGACGATATCTCGCNNNNNNNNNAATGTTTTAATGAGANNNNN
NNNNGATGTACTGTGGCCTTCCACTTGACATTTAGACTGATACNNNNNNNNNNNNNNGGG
GTAACAGTTATTACCTTCAATATTGGATCTGTCTGATGTTGAATTAAGCGCGCTAAAAAC
TATTGTATGCAAACTTTGCAGATCTGGGATTGAGCACANNGAGGTTGCNNAAGTAGTATA
TTCGTCAAGGAGGACCNNNNNNNNNATATAAATATCGCGATAGCCCGCAACATTAATATA
AACATCACCTAGCGCGTACGAGGCTACGTAACCNTAATAAAAGAGATATTACCNNNNNNN
NNNNNCGATCACTAACTGAAAAGCGATACACGAAAAAACAAAATTACGGTATTAAGTCTT
CAAGAANNNNNNNNNNNNNNNNNNNNNNGGTACTAAAAAGATGTAGCNAGACGTAGTTTG
TTAACCTATCACTTCCTCCTCTCTATCACTGTGATGTGAAAGTTAACGTCATAACAATCA
GCGCTCTTGCAACGGNNNNNNNNNNNNNNNNNNNNNNNNCAGTCCTAGGAAAACGTAGAA
GTGGGATTGAAACCACTAATGYAGATGATACTATACTGTAAGTATTCTATGATATGGGCG
CAAACGTTCGANNNNNNNNNNNNNNNCCTTNNNNNNNNNNNNNNNNNNNNNNNNNNNNNN
NNNNNNNNCTAATAAGGGTATTCACATCGATACAAGGACGTACGATTTTTCACAGACCAT
CGGATTAGGAACTCAAGGAAAANNCTCCAAGCGCTCCGAATTAAGATTAAAATTTNNNNN
NNNNNNNNNNNNNNNNNNNNNNNNNNNGAATTGCGAGGAAGTACTAGTAAGATANNNNNN
NNNNNNNNNNNNNTAATNNNNNNNNNNNNNNNNNNCTTATATACATGATTATNNNNTCNN
NNNNNNNNNNNNNNNTGCCAATACGTTAGCATCGCTCTGTTATKCCGNNNNNNNNNNNNN
NACCCAACCAAACGCCGCAAGTTCAAGCACCTAATAGAAGCANNNNNNNNGCACANTATA
TACTAGGTAGTCGCTAGTGGATATCTTGACTTCCTAACCCTNNNNNNNNNNNTATTGTCA
TAGACGANNNNNNNNNNNNNNNNNNNNNNNNCATTACCTGCGACAATCTATTTCGGTCAA
TAGCATCAAAAGAGCAGCACNNNNNNNNNNNNNGTGAAGTGGTGTTAGATTCACAGNAAC
TTTTCTGTTNNNNNNNNNNNNNNNNNNGTGCGGGAATAAGATCGTTAACACTGTANNGTA
ACTGATCTTACCCTACAGAACAGGCTATCAATAGCTATTGTCGTTACAGGCGCCTGAAGG
ATGGAGGTCGTNNGTAATTTNNCCGCAACTCCAGTTAGCTCCATCGAACTGCAACGTGTG
CCCCCACAAAGACGATAATGTTAAGTGTATTATTAATTAAAGATGTNNNNTTCGGTGCTT
TACATTTAGNNNCCGAAACTTCGTATTAAATCCAACGTATATACCTTCACTCCCGATAGN
NNNTCGAACACTCTGCTTCATAGTTGGCACAAATTCTCTGTTAAACTTACATATTAGANN
NNNNTANAATATTTTGAGCTTTCTCTATCCGGGTTAATGGTAATGTACAGAATCTATTGT
CTACAGCTAATGAAAAGAACTCATACATCTTCCTTCCTAATTACGTGTCTGCGAGATTCA
TTTCCTTATGTKAATTGGTCGTTTCTGAGGATAAAGTTTAATGATCCTAATGCAACATAN
NNNNNNNNNNNNNNNNNCCATGTAACAGAGCAGAGAAGACCACTGGTATGCAGAGGTGAT
GTTGTNGYGTTAAATTGTCCGCAGGCTTGCGTCGTTGGATTATATCAAAGCAGCAATGAG
ACATCAGGTGTTTCCTAATCCTAAGGAGGGCCACTGCACNNNNNGCTATAAATTGGTTGT
TGGACTTCTCTTTCTCCTACAGAAATCACCTATATTGCCCATGACCGATTAGTGGGATGT
TTGACGGGTGAATCTGGATTTGNNNNNNNCNNAGACCGAGTATGATTTTGGTGTAGANAC
GCCTATGTGAATCTGACGTGGTCNNTTATCATGAACTCACATTTTCAAAGTAATCCTTCR
CGCGTGTTGGAACGCTCGGTTCTCTGANNAANGAAATGATATCTCTNCCTACAACTACAT
NNNNNNNNNNNNNNNTTTGTAATACTGAGTTGCCTTGNNNNNNNTCACGCTGTATCATCG
ACATCAGTGTGATGAGACCCCCGAGATGATAAAATATGACAGATTTCTTCTGGGCCGATC
TGCAGCGATCTTAGTATCAACTAGTTGTTTGCTAGTTGGATNNNNNNATCAGCTCCCATA
ATTTCGGCANNNNNNNNNNNNNNNNNNNNNNNTGATTCCAAAGTTTTTTCAAGTAATTCC
CCTGGTGCAANCAANNNNNNNNNNNNNNNNNNNNTTTTTCACCGATTGACATACCTCCAA
TACAAGCAGGACCTATGCATTTGNNNNNNGACGTGATAAATGCGTTTATTCGAAACACAA
AGTACCGTGCTATGCATGAGTAAGTATTTCGTCCTTGAGTTACATATCCTAGTCTGCACA
GATANNNNTATCTNNNAGTCCGCCTGAAACAGGACTCTGCCTGTCMTAAGGGATAATAGG
ATTGCAGAGACTTTTAGCAAAACTTAATTGTAATGCTTAGCCCCCGAATAAATTAAGGCC
TTCTATAAGCATAATTTTATGCGCGCGATAGAATTTACATTTCTCTTTTTTAACCCAAGG
AATGAGTTGATAGTTCCGGGCTACGGGCACGCAGCTGCAAAATTGGATAGTAGAKTTTAT
AAAATCCTACAGCTCGCTAACACCCGCTTTGCGTGGAAGAGGTGTGCCTCGATATATGTA
ACTMGTATTTTAATATCAAAGCGGACAGTGTGGCGCTNAATCTTGTGTAGNCTCCATACG
ACTACCACACAAGTCTTGACAGGAAACCTTCTGACATATCCAAAGGCACTAGACAGATTA
GGAATAGGACGTGTTTTAGCTTACAAGACTTGCCGCTGGGACGGGATGCGGTGGTAACAA
CGTAGATGAATTTCGAGGAATATGGCTTGCCCACGTAAAGTTATGNCCANNNNNNNNNNN
NNNNNNNNNNNNNNNNNNCGCTAATCTCTCAACTTGCTCCTTAATCTACGGGCTAAATGA
ATAATAGCTTTTTCCGAACCGTGTATGCTCACGCTTCGAACATTAAAGGTATTTNNNNNN
NNNNATGATTTCGNTAGATTTAAAATCGAACGGTGTTATCTGGTGTCTATGAGCTATTAC
TGCAAGTTTTAATTGAACACTGATAACTCAGTGAATGAATNNNNNNNNNNNNNNTAATTT
TTAATTTTGGCCNNNNNNCCAGCAACAAGAATCAATATTTGGTATACGTGGGAGGCTAAC
CAAGAGAATAGTTTGCACGCAGGTCCACTGGCTACGTCGGGGTGCGATCTTCGTCCCCTC
TATCNTCATTTATACATCGCAAAAAGCAGCAAGCTGTTGTGGCCGTACAGTTGATATAAC
TCGCGTCCCTAGAGTCTAAAGATAGATTTATGGAGAGTAAGGTAGTAGCAGGATCAGTGC
AATGAACCTGTAGAAGGTTTAAAGCTATTCCACAGGGCATGTTTGTSTTTTACCTTRGCT
CNTGCTTTAGGGCCACTTAGTTAGCATTCAGTGCCTCAGGATAACCAATAAGTGAGAGGG
AATTCAGGACGAGNNNNNNNNNNNNNNNTCTCCCGAAGATCGCGGTATCAAAGTCCATGA
ACATCTCTTCAAAGGACCACGTTCAGTTGTTGAACCCATGAATATAGCCCTCTCATAAGG
CGTTGATATTTGCCCGTAGACCGGCCATGATGTYACGATATGTGAGCCGTATCGACCTAC
NNNNNTTTACTACGAAGTNNCTTTTTGACAANNATGTGCACNNNNNNNNNNNNNNNNNNN
NNNNNAAAAAGTTTAATAGTATTATGAATGCAGGCCAGGAGTAAGAGATAACAATGCTGA
ACGGGAATTGAACGTGCGGTAGTCTTGCCCATGGTTTGTNNNNNTTGTAAGTGATCGGGG
AGGTCTGCCTTGCGACAGGTCACGCASNNNGCTTCTTCACTTTCATCAAATATAGTTACT
GNCANNAAATAAGTACTTGCATGGCACANTGGACAAACAAGCTTGATCCCGCGACCCTGC
ATACAGATCTGATATANNNNNNNTAGNNNNAAACGTATTCCTCGARTACTGTAAAGTCTA
CGATTGGGGTTAAGYNNNNNNNNNNNNNNNCAACATACATAAGGTNAAGAAAAAAAAAGA
AATGTTTTTCAAGATAGATCCTTTAAWAACAACTGYTAAGCGAGTTTATANNNNGCGGNN
NGCAAATCTTCCACGCGTCAATCGACTGCGCGCTAACCACCCCCTGCACCGTTAAGGTGA
ATACAAGTCGACTGATCCTTGTAATAAGAGTTNNACATTAATANNNNNNNAAGCGCTTAA
CACCAGAAATAAGAAAGTGTAAGGATTCAACTTTAGCTCTCTTCATATANCNNGTGTCAG
AGAAGTCAAGTAATGTATGGAGATTAAGAAAAACATTTACCAACTTTCTCTCGCGGAACT
ATCACGGAGTAGTAACGACTGACCATAATCGAGTAANNNATATCNNNNNNNNNNNNNNNN
TCTGTCTCACTAAATTCACCATGACGCACTGATTCCTTNNNNNNNNNNNNNNNNNYATAC
GAGACTACAAACTCGTAATGGTAGTGTCACTTATTAAACTGCTATGTTTTCTTTAGGTTT
CATTTTCGACTTTNNNNNNNNNNAGTTAGGGGACCATTNNNNNNNNNNNNNNNTTGATAG
TGTTACNNNNNNGTCTGTNNNNNNNCATATTATAGTATATGCCGCATCGAGTTACATATA
TCAACTCTTTTATTGGCGTATTCACTATTAGACTAATATTGCTCTCCAGGATTATAAACC
NNNNNNNNNNNNNNNNNNNNNGGAGCCAATCTTCGGTTGCCAAATCATACCCAGTCCCCC
TCCAAATCGCGACTNATCTATCTCTTTTAGGGGACATTATGTCTGTATTAGTCNNCTGTT
GTCANNNNNNNNNNNNNNNNNGATCTAAGACAATTAGANNNNNNNNNNTTGATGANNNNN
NNNNNNNNNNNNNNNATTATTCTGTCTTTTTGGTTATTGCACTTGTTAATTTCGCANCCC
CGCCCGGGGTCACMCGAGATCGAAGGCGTTACATAAACTAAGGCCAATGTCTCAAGAGCG
CTCGTTTAGGCGCTTTGAGTCCATGAGAATTAAGACCAATGGCTCCTATAGAAAAANNNN
NNNNNNTAGCTAGTGTGTTGACCAGGCCGTGTCATAATCCCAATAATCCGGTTCTGAGTG
ATTTACCTCGCCCCACATTATGCATTCTTATCATTGTAACCAAGTGTAGTCACTCTCGAT
ACGCAAGTAGACCCGACAAGACTACCATCTCATTATCCAANNNATGTTAANTATCAAAAC
ANNNNNNCTCCTCCCTCATAGTCCAGTCTTTGNNNAGGCAACCATCCAATATTCTTTCTG
TTTGTGAAGGTCACCTGTAGAAGGTCCCTATGGCTACGAGACCCAAACTCCGGTCAGGAT
ATTGCGCCGAANNNGATTGAACATATTGACCACACCACAGTGACAATAAGGATTAATTGT
CAGCTGGTTTTATCAGGANNCGGCGCCGTGGCTGTCTTNCACGCGTCATAAACAGCTGGC
TGCGCCTCATATCAAACAACAGTTGCGATCGCGACTATGATGCAATGCAGATCGAGCCGN
NNNNNNNNNTACAAGGAGGAATATAAGNNNNNNNNNNNNNNNNCTTTAGGCTTAAGTNNN
NNNNNNNNNNNNNNGATTTCTGATTNNNNNNNCGAATACAGTAAAGGGCTATTAAAACGC
TNNNNNNNNNNGCAGTTCGGTCCCCCTTGACCAATAGCATAAACAGAAGCGCGACTATGA
ACAGANNNNNNNNNTAGTCGGNNNNNNNNNNNNTGTCGGTTCCCCTAAACCTTACCGATT
ATAGNNCCAACCCGTGTTATCCAAGGCACCGTTATGYCNNNTTCTGTCAATGNNNNGGCG
AATGTCTGTTNNNNNNNNNNNNNNNACTTAGAGTAATGGTTGGTCCACAATANNNTCACC
GGGTTATAATATAGGATTACATGGACAGTTGATAGAGATTGGTCCAATTGTATATATCAN
NNNNNNTNGACGAACACCGCTAACGTTTTTGTCATCATTTGGCACTCCCCNNNNNNNNNN
NNNTGCCAGGAGGACATTTAATTAGAAACCCCGGATAGCGAACGTTGTATGTAGATGANN
NNNNNTCTAATTAGAACATGGCTGCGGTGAGCTGGTGCGCACCAARTCTGATGATTGACT
AGTATAAGATGGTTCNNNNNNNNNNNNNNNNNNNNNNNNNNNNNNNNNNNNACGAATTAG
TAGTCCGGTCCCTACCTGGAGCTTTCCAAAACTTCTGATTCAAGTACATGATACCAATAG
CGGANNNNNNNNNNNNNNNNNNNNNNNNNNNNNNNNNTGGCGTCACAAGTACGTAAGAAT
CACCTTTAGCGCACTCATTCTAACATCCTGTTGACTGGTACAGCTTTATACCACTTCATG
AGTTCTAGACAAATTGTAATCTGCACGGGAGCCATCCAAGTTATCTNNNNTTTTTAAGTC
TATTTGTTAATGACANNNNNNNNNNNNNNNNNAMATTAGNNNNNNCCTGACTTATTACAG
GTNNNNNNNNNNNNNNNNNNNNNNNNNNNNCAAAGCAGAAAAGTGGGATGAGGCAGATTT
AAANNNNNNNNNNNNNNNNNGTGTTGACTTTTACCTATTNATTATNNNNNNATCGACTAC
TAACCTACATRCAATATACATGAGCAACCATTCCGTGTGCGATTGATTCTGTATCGTCNN
NTCAGYGCCTATTCAAAGAGAGAAGTATAATGAAANNNNNNNNNNNNNNNNNNNNNNNNN
NATATTGCAAGCGACTCCAGACAGCATATGAAGTATCGCTAAAATTGGGAGCGAAANNNN
GTAGTGTACGCTAGNNNNNNNNNNNNNNNNNNTTTGTGCAAATATGTANATACAGTNNNN
NNNNNNNNNNNNNNNNNNNNTCTAGACCGCGCAAAGGTGAGAGATACCTTATTTTATTAT
GAGAATTTGCAAGCCNNNNNNNNNNNNNNNNNNNNNNNNNNNNNNNNNNNNNNNNNNNNN
NCGCACCAAGCTAGGGCAATTCTACCGTGTTTAGTCGGCTGGAGAGTGCTGGAGNNNNNN
NNNNNNNNNNNNNNGACGTGAAGGGGGGAACTTCACTCTCTACACNNNNNNATTTGCCGG
GANNNNNNNTTAGTGGATATTCTATTNNNNNNNNNNNNNNNNNNCCTCTTGAACCATTAT
TTGTTTGCNNNNNNNNNNNNNNNNNNNNNNNNNNNNNNTGCAATACTAAATCATATTACT
CCTGTAATCATGTCGATTTCTCACATTGTTTAACACGGAAACCTTTNNNNNCATCCTGTC
TGTATCGCTGACCGTCTGGANNNNNNNNNNNNNNNNNNNNNNNNNNNNNNNNNNNNNNNN
NNNNNNNNNAGATCATTGACCCATTGGATCTAACGGATGTCGCTTGTATTGTAATAAWTC
GTGTCGCTACTACTAACTTGGCATTACACCATGGTTTGATATCAGTCTAATCGAGACCCW
GANNNNNNNNNNNNNNNNNCTAATTCAATTTAATTCATTTTTCTATCGCNNNNNNNNNNN
NNNNNNNNNCTCCACTAACACTGCTCATTCTCTACAGAATGACCTACTATGTGCGAACGN
ANTAAACCCCCAAAGATTCTGCAACCTATGATGAAMCTCGTTANNNNNNNNNNNNATGGA
TATTTNATAAGGGCAGGGAACGTAGGTTGTCGAGGGTCGAATTATGACNNNTAGACCAAT
TATTACGGCATAATAGTGTCTTATCCTTAAATTTATGTCACCCGAAAATACTTCAGTAGT
AAGCAGCTCTCTTGCYATGTATTCNNCCACCCCATGCAAGCCAACGCCGAGAGACTGACA
CGCCCGCGCATGGCCAGCGATTAAATTTTGACTGCGATATATACTATTTATATTCATTGG
TTTCCTTCATGGCACTTGTGCTCCCTCTCAAGGCCGGTTTATGCCGTAATATTGAATTTT
AGATATGGNGGAGATTATTTTTTTNNNNNNNCGAGAAGGNNNNNNNNNNNNNNNNNNNNT
GGGGTAAGATTCAAATACGTCCAGGTTTCAGTGCATGGGTCCAATGGCTCCTAGTTCGGC
TGNNNNNNNNNNNNNNNNCCAGAGTGAGAACGACAGGATTATAAGATAAATRAAATGGCY
TAAAAGATTCACCGTCAAATNNNNNNNNNNNNNNNNNNNNNNNNNNNNNNGCATATTTCC
GGCAGNNNNNNNCCTGTTCCTNARAAAANATGCATTNAGCGNNATCTCAATACTTCCAAC
CACCAATTTGGTAGCCTGMAATTTTATATATTTAAGTAGGTCAGTTCTATAACTACGTCG
GTGCAAACNNNNNNNNNNNNCAGCATTACTTCTGAGTAATGAATCTATCCAACWCAAGGT
GAATGGTACAGGTTTAATTANNNNNNNNNNNNNNNNNNNNNNNNNNNNNNCTATACCGTT
AGGGCCAGCCTATTCTAAATGATGCCTGGCTGGCCCTGTCACTTATAGGGGGCTAGTATC
CAATAGCCCAATATAGGTGGAAGTGCATCACTATGTTCCTCAGATGATCGTCCGCGATTT
TCAGGCTCCCCCTCAACGGAGTGAAGTTAGAGTAAAATATTTGCNNNNNNNCTATANNNA
TAYGGATGGCGCCCTTTAAGAACGTAGCTCGTTAATTTATATGGTGCACGACGAATTTGA
ATATGTCGGCGTATTCACCTTATATATGTNNNNNNNATTAGTTTGTGGCGGAATTGTTAG
TCCCTAACCTACAATGGCAAGCGGACCGGAACCGCTATACTATCCTGTCTCACACCTCTG
ATTCCTTGAGAGACATTGAAATATGACCAGCATTTCATGGTACCCCCTCTCGTGATANNN
NNNNNNNCTCGATNGTACCACGATGGCTGTTTTTAATAACAGTTGGGTAACAATGGTCAC
AGGATTGTCCCTTCTCGTCTAGACTGTCGGTTTGCGACCGATAATAGTTCGCTATTCAAA
TTACGCTNNNNNNNNNNNNNTAAATTCGTGCCGTCCAACGTGCGAGGANNNACCGNNNNN
NNNNNNNNNNNNNNNNNNNNNACAANNNNNNNNNNTTACGAGTTGCCAGANCATATTAGA
GGTNAATCNCTKGCCCCGAGCGGTAACGACACCCGCAATGGTTTATAGAATTTCTTGACN
NNNNNNNNNNNNNNGCATTGTAAATTTCCGCCGTCGGTGGCTNNNNNNNAAATATACTGG
AACTTTCTAATTGACCANAGCATATTAAGACCTGTTTGAGTAGGTACATCCAATTCAACT
TCTTCCYATCTTAGTACCTATTCAGTAAGATCATTGNNNNNNNNNNNNNNNNNNNGGTTG
CGTATGTAGCTTTACGATTAATATGTCATCATTTCTTCCGTCGAAATACGCAAGTTAAAR
TGGGKCTTATCCATATCTTGTATGCAGATTCCGTTAACATGCGCACACTGAAGAACTGTG
NNNNNNNNNNNNTAGATCTGCTTTCAGCTCCAATTCTAACTAAACCGTTCTGGTTATTAT
NAGCATGNGCANTTNTTGTTTGGAGTAGTYAANNNNNNNNNNNNNNNNNNNTTTAGTAGC
GTCATAGTGTAATGCGATATACCCATATGACGGCCACCTGATTGNNNNNNNNNTATTTCT
TGYAAACTGTAGCACGCGTATAAGAAGGTCAATTCACCAGTRCTANNNNNNNNNNNACTT
CAGCCTGCTATTTAAAACCACTCGAGACGCGTGATNTGGGGACTANNGTCGTAATATGTA
GTTATCAGGGGGCTATGGATACGGATAGACGTTCAACTGAGTGTNNCCATATGGCACSGG
CAAAGGAAAGCTTGGCAATGAAATACTAGTATTTCAATAAACTGTATGAAAACGCTAAAG
GGAACGGGCCTCATCATTTGTCGTTGNNNNNNNNTTCAAGGCACAAACCAGGTTGAGTTC
TTATCGAATAGGGTTTCTGATGANNNNNNNNNNNNNNNNNNATAATTCTCCGGGGAGGTA
TACACATACAAANNNNNNNNNNNNNNATACATACATGACGTACCTAATATTCCTNNNNNN
NTTSACRNNNNNNNGATGTACTAGCTACCGAACCAAGAAGTGACATATTGAGTATCCATT
TGTGGATAGATGNNNGGGGGANNNNNNNGTAGGGGTATATTATCAAGGACCACAAGNNNN
NNNNNNNNNNGGGACTTATTTTNCCCCTTCTGCNNATTTCTATTCCTTGAGCGGGATGGG
GTTTTGACTGCTAACATTNNNATCGGATANNNNNTTTAACTTATATATGACGAGATAAAG
AAGGTTAGACACGTGTGCTCTTCCAGATGTCTTAGTATAGAGGACAAGTATTTGTAGTAT
TAGAGCACTGCTTTTGATATCCATATCAAAATCGCTGNNNNNNNNNNNNNNNNNNGTTGT
TTCTAAAAGTCAGCCTTTCGCGGCGTCCTTCTTTATCGCGTTAGATATGYCATANNNAAT
CGAGTTAAAAAGGGGCNCGTAATCATGANNNNNNNNNNNNNNNNNNNNNNNNNNNNNNGG
CTTAGATCGTCATGCAGCTACCAAANNNNNNNNNNNNGCTCAGGTAGACGTCTAAATNNN
NNNNNNNNNNNNAAAACAAACGAGTGACTGACACGGGTGTTGTTTTGGTAACGTGTCATC
NNNNNNNNNCGAATCACTCTCGTCGGTGCACCGTTATCCGTCATTAAGCGTGACGCTTAT
ATGTCGTCGTTTTCTATGCATGATTGGCTCTACAGAACCGGAAATTGAAGCCATGGGTNN
NNTGTANTATTAAAAATTCAGCAGATGAAGTCGCTAGAGTGAGAATTACCATAAGCATTT
TCTTTTGCTTATATTTNNNNNNNNNNNNNNCTACTGCAATAGCGCNNAAATGAATATATA
AACTGTATGTGTAATTTAATAGCCAGAAAAGCAATGTAAGATCTACTGGAGGTCAACACG
CCCTATNNNNNCNNNNNNATCAGCCTTNNNNNNNNNNNNNNNNNNAAATTTATGATATGC
GACTCTCCAAATCGTCGCCAGAGCACGTAGCAACAAATAGATACAAGATACTCGTAAGAA
TTGGTGGCGGACTGAAAGCCAAGTAGAGCGACTGGNNNGTTGTCCAAATTTTATAATTTT
TCTCATATTCYCCCTATCATTGTCAGCAACATAAGGACTTGCGAGTGGCACAACAATCGT
TAGGATCACCCAAGCATTGTATANNNNNNNGTATTCTCGTTTTCRAGCTGGATTAGAATC
TTATTTCTTAGACGCATGATATTTTAGGTCTATCGCCTTCAGTAACCTGAGTAATAATAT
ATGGGAGGTCCCTATGGAGCCCTACCGCGCCCTGGACTTACATTAGTGATATTAAGCGAG
ATTCTGCGATGTTTGATACACAGCGCAGCACTCCTGCGATTAGCTTACCCATTTGTAGTG
ACTATGATCANNNNNNNNNNNNNTGTAGAGATTGAGCCAAAATAGGTGTTGCCGTTACAA
AAGNNNNNNNACATCTTACCAGATATGTCNCTNNNNNNNNARCKCCTGTNNNNNNNNNNN
NNNGATTACGTGNNNNNNNNNNNNNNNNNNNNNNNNNNNNNNNNNNNNTTGAGATAGATC
GAGTCATCAAAAGATCGAAGGCTANNNNNNNNNNNNNNNNNNNNNNNNNNAACCAGTTGC
ATACTCTTGCCCCCCATGCAAGCTAGCACAAACACGTACCTCCACTCCCTGAAGGCATTA
AGTGTCTCTACAATGTTCGGAGNNNNCTGCGTAGCNNAACATTTTACTAAGCAATGCCAA
CTAGCAGGAATTTCGTGAATTAAGGGACTTCGTCANNNNNNNNNNNNNAGACATATTATG
GTTATCGGGCTTTTAATGACATCTACCGATATTTCARNNNNNNNNNNNNNNATGTCGAGG
NNGGTAGGATATATCTGGGGGNNNNNNNNNNNNNNNNGTTGCATATAAATACTCTAGAAT
TNNNCTATTTTACAATTNNNATTGTCGTATTTTGTCGCAAAAAATGCANNNNNNNAAGCC
AAGGGTGCGGGAAACCAACACCGTCACCGGCNNNNNNNNNNAGTGAAGCACTTTTGGCCG
TCATCGGTGAGCTGTTCAGTAGTATGTGTATAGTCGCTATCAAGATTTGTTACTTTTTAT
TGGTAGAACGAAGAACAAGACGTATTTGTTATCCAATTAGCGGGATGAACCGTTTTGGTA
TTGTATTCATGTAAGTGGTNGCTCCTCCAATATGGAAAAATCTGTACTGGTTATCGAGAT
CTACACGAACTCCACGAGTTGCTCTAGATCTTGCCGGAGTGGACTTTAACTTCAGACCAC
GTCCAAACGCGNNNTGATAAGTTTTCGTCTTGATAATAATGTTATGCATTTTTGATAAAT
TATTAATNNNNNNNNTGGCCAGCGCATATTCAGGTATTGATAGCNNNNNNNNNNNNTCGT
AAAACACGCATATACACAAATCCGTTACCACGTGATCATTTGAGATTGCTTAANNNNNNN
NNNNNATGAGTCTTGGAGACAAGTTTATACGAGCTAGCTCATGNNNNNNNNNNNNNNNNN
NNNACGATGCCGTATTTGTCTTTCGGGATCAAGAAGGTCCAGGCGATTTTCCAGTAACAT
AAAGCTGNCTGGACCGAGATCGTAGTAGCGAACCTTANNAAAATGCCGCGAAAAGCNTCA
TGCATTGGTAGCCAAGACAGAATTGGGTCTCCTGTAANCACAANNTGCCCATGGCTAGAG
CCTCCTTGGTTATGAATACANNNNNNNNNNNNNNNNNNNNNNNNNNNNNNNGCATCCCGG
AAGCAAANNNNATTCATCGCTCTTTCCGAAGTCACCAGATGTGTGAGGTATCCCATTCCG
CGAACGAACAATTTCAGCTTTTTCCCTTGTCATACGCCAATTTATCTTAGAAACACGTTT
TGTTCCCCCCTTNCGAAGGCCTAGTAAGTCCGATCCTTTCCGAATGCCACTGTTGGGCTC
CAATAGTCCGTGAGGCTCTGATNTNNNNNNNNNNNNNNNNNNNNNNNNNAGGKGATAAAC
AGCCCGCTGCGTCCCAACCTAANNNNCCAACTNAAAAACTTCTCTCAGAACGCTAGAAAT
TTTATATTAGTTATTAGGNNNNNGAGTGGTGCCATGTTATAAGGGCAACTGACCGCATTA
TTGTAGACGTTTGGGTGGATTCTGCCTTGTGNNNNNNNACCAGTACATTCTGGTAGTGCG
TGTCAAGACAATATGGCGATCGTAATGGAAACTTGAAGAGAAAGAGGGNNTTACTTTGGG
CTGGAGTAAAAACCAACTGTNNNNNNNNTAACCTNNNNNNTGATTTTCCTGTATTTCTCC
ACTGCTTCAGCCATATCTCCGTTCNNNNNNNNNNNNNNNNNNNNNACAGAGAGCTCATAA
CGTGTGCTTCTAAGAAATCTAGGTAAAACAACCGNNNNCGATGCGAATATAAATTTCANC
CATAAACGTGNNNNNNNNNNNNNNGAGTCACTAATCCTGCTTACACATTCAAACCTAANN
NNNNNNCTCTTTGAGTTCCGCTCCCCCTGGAACGACAATGACACAGCGGATCGAACAATA
CATACCTCTTTACTTCTACTCTTTNNATGAGTATGGCAGTCTAGAAGTAAGAAAGAGTAT
GCATTTCCTGATTCTCTTCGGGCAAGGGGTTCGGGCGGTAGCTCATGGNNNNNNNNNAAT
GGAGCTGGACACTGTTTGTCAAATGTTGCATGTGACCGGTTTATGAAAATGCTTCGAAGT
TACGACGTACAAATGTCAGAAGTCACTCTCCATGCCATTAGCAGTGTATGTACTGTGCGG
AAGCTATCCGTGGACAAGGCAGAATGACGAACTACTGATTCGGGAGAGGAGAACCGTATC
ATCAAATACGGAGCCAAGGCTTCAGATAAGTTTCAGTTTCTGCTTTNNNNNNNNNNNNNN
NNNNNTATTGNNNNNNNTCTGTTCGACCATATTGGCTTCTNNNNNNNNNNGATTATTAAA
NNNNNTCTACGTGAATTATCACTTTTATTCTCTTGGTTTTCTGTGATATTTTTTCTTATA
GCATGCTATGTCTTTCTGCTTGCATTAACCATTGTTACATTGGTAACGGGTAGTCGATCC
NNNCTTGCAGTTCGAAAGACTTTATNTCACTTAACGCTATTANNNNNNNNNNNNNCCAGG
GTTTTATTGGACTAGAGTATAAAGTAAACTGATGCTATNNTCTTTCGTACGTCACTTTGA
TACGCGAGCAATAAATAGTAGATTATCCGTCACAGCAKTTTTATAAATGGATAGAGTNNN
NNNATTTACGCTGGGCGATAAAAGACGCAACAGCATTCTCGAAATCAATTTACGACTTGT
GTTAAGATTCCTTAACCATACTTGTTACTGGCCATTGTGGCTAGAAGTCATTCTACNNAC
TGCTCCCCAAGAACGTTAATTACAAGCATTAAAGCGTCTGTNNNNCCTGATCAGCCTNNN
NNGATTATTAGAATTRTCATACTATGTTWTAGTATNNNNNNNNNAGCCGGTGGTTGTTAA
ATAATTCNNNNNNNNNNNNNTCGGTTTTGGGCACTTAGTACACCTATCTCGCTTTACATT
TGGGCATCACATGTGGGTAGGAGAGCCACCAATGNNNNNNNNNTGCACCGGATAAAACCA
ATAACACATCAAGAGCCCCACACCACGTAAAAGCTATCATCCCAACANNNNNNNTATGNA
CTACGGACCGNNNAGACTCTTCAGTTCTATAGNNNNNNNNNCTCATCGTGCTTCGTTCAC
ATTCCGTATCAATGCATTGAATAAGATACTGAAAACTAAGACTCTATAAGAAGTTGCATT
TAAGTATGTGCAGGACGCGCGCTGNCGGCAGAGTGTGGTTTACTACAGACCATTTATTGC
TCGGATCATGTATATANNNTCTGTAATTCGGACCTGGGGAAACGAGAANNNNNNNNNNNN
NNNNNNNNNNNNNNNNNNNNNNNNGATATTATACTCAATGGACTAAATTTGCGAACTGAG
AAAGATATTGGGGTATAGCGTTTGTCTTATAAGCATTTGTTCACCATGATAATTCTACAT
GTAAGGCCCGCAGCGTTTTCGGTCGCAAATTTTCGGCCCCGCGCAGATACTTTGAGATTC
GTGTTAATCAGTTAACTTGTATCGTATGTCACTAGGTGGGTACCTGAGAATANNNNGGTG
ACCTCAAAACATCAGTTTGCAAAACTATAAGATTATCGCTGTAACTCAGCTCAAGTATGC
GGATATATGGTCACCAATCATTAGTTGCGTAAAACMGTCTGCNAGCGGATTTCGACATGG
CGGTAATCCTAGTNNNNNNNNNNNNNNNNATAAATCTATTAACAGACNNNNGTACATTAG
AGAGNATGTATTGCTCTCCTTGGTTTTCTTCAGCGTTCGCTCTCAATTTCCCTGANNNNN
NNNNNCACTGAAACTGTATCAATGTATGGTTTATACGCCTAGGTCAATTTTGANTAAAGG
AAAATTATTAGGGTCAAAGCTATGACTCAGCATGTCTGATCTTAANNGTGAACGTGAGTT
AAATATATCACTAAGTACCTCCTTAATAAATAATGTTGTGAATAATTTCCAGTGTTTCGA
TTACCATYGCTGGCTATAATGTGGTTATAACTGTCCTTCCTACATATAMCAKGTTATGGT
CATTATTAAGTAGGGATCTTCAGTTTTCTTTTACTCTTTCCGCNNNCTTCAATCTTCTGC
CTNNNNTCGTTTATCGTTATACTTCGATGTTCTCCATAGACAGCCATTAACTCGGTATTG
CGCTTCGCAGCGTCCACACNCCTGGTNNGAAATAAANGTCTCCCATCGCGAAGTTTGGCC
ATAAGAGAGGTGTAGTTCAATCTGGTTATTTCTCCCTCTCCAGATAATATCTATGGGACC
AACTAAGGTATGCNNNNNNNNNNNTATTGTGTGGTANACGACAAATCATCCCCACNNNNN
AGTCGAAGAAACTAATCAGTTTCCAGAAGACACTTAATTATAACAGACCCAAGGTTTCTT
NNNNNNNNNNNNNNNNNNCCCTTGGNTATGTACACTCACCATTTAATATTAGNNNNNNNN
NNNNNNNNNNNNNNNNNNNGCATANNNNNNCATAATCGTTCGTAGAGTCAATGGGAYCCG
CATCTTCGTGAGCGACGCATAGAGAGCAACGTAATCATGATAGCCTTATANNNNNNNNAT
CAATTATACTACAAAATTGCATATCGGACTATGCAGGTACGAAGAATATGCCGTTTAAGC
TAGAGCGCTANTGTGTGAGAAGTATTNNNNNNNGGTACTCTTNTAAGGCATATGGATCTA
ACTCGTTTTAGCCAGACTTCCCTGTTAGTTAACAGAAGCATCATGTGCAATCAATAAGAA
AAAAACTAGTTTGTCAATTTNNNNGAATTTAGGTCTGCAATGACTCTGCGTGTCCAGGTT
NNNNNNNNCTAANNNNNNNNNNCAAGGTAAAGTACCTAAAATTAACTTTGTCCGCCATAT
CACCTACTNNCCTTCTGACTCAGGCCCACATCCCGGAGATTGGCCCTAGAGTRGTATTTG
CAAGCTTGACATTTTCGTGGCTAGATGGTACATATGTCTCCTACGTAATGTTTCTNTCAT
AATCAATAATGGCTCACATCGGATACATCGATATATATGANNNNNNNNNNNNNNNNNNNN
TGCAGCGACCGCTCGCCCGCGTGTACCAATACGTCAGAAAATACAGAATGAGATACTGNN
NNNNNNNNCGAACGAGTTACAGAGTTAGCACATGTACACCAACCTAGAGACAAAAGTTAG
AAGGTNNNTTATGAACTACGGATGTGATAGCATGAGTCGTTCCYTACTCTACCTTTGRCT
GACACTCATTTTTCTGGCTTACCGAAGAGAAACCAATATTAAGTACTTTACTTGTCTCCC
CCTGTAATANTGAAAAACTCTTCTTGCTGGCCTTGTANNNNNNNNNNNNNNNAACTTACT
TATGGTCGCTGTTCTGTTTNNNNNNNNNNNNNNNTTTGTTTCCGATTAGTAAGGACGAGG
ACTTAATNNNNNNNNNNNNNNACCTTATNNNNNNNNNNNNNNNNNNNNTCAGTAAACCNN
NNNNNNNNNNNNNNNNTTAANNATATCGTGCTACTTGGACTTGTCTGCTCTGGGGAACCG
AGAYAATGGAGCGGAGGCGACCTAAAAAATCCTTAGTNNNNNNNNNNNNNNNNNNNNNNN
TAAGACTTAGCCANNNNNNNNNNNNNNNTGTTGGGTTATTANNNNNNNNNNNNNNNNNNN
NNNTTGAGCTGTGCTTGCGCGACTGCGTATAAGCTTMGTTGCGAACTANNNNNNNNNNNT
CGGAAANNNNNNNNNNNNNNNNNAAGTTAAGGAAAGGTTTTAGTACACTYAATCCGTAAG
CNNNNTAAAAAGTGACCTANNNNNNNNNNAANNNNNNNNNNNNACTTTTTTTTATTTGNN
NNNNNCCAACGTGTGTGAGCATAAAATCATTTCTCGCGTCGCTCGGTTGAAGAATTNNTC
TCTCTTATGATGTCAGGGGTCTAACCTCTTNNGGTGCAATAAGTACAGTTTGGAGCATCA
CGCATTAGTAAAAAGAAATGTNNNNNNNNNNNNNNNNNNNNNNNNNNNNNNNNNNNNNNN
NNNNNNNNNNNNNNNNNNNNNNNNNGGATGAGACATATATTCCGAGACTAACTTCATYTT
ATGTGCGGTATTAAAGAACAAAGTGAATCCTAGTAGAATTCTGTATTGGATTNGGTCGTT
GCGGTTCCCGTACAACTTTGCTACTGGTATTTCCTTCGAACAATTCATCCGGTTCAAATT
GCATTGACAGGCATTGACAATTTATGATCTGGAAAAAACTNCAGGCTTGGTTAGGTCATC
TGGTGAGGCGGTTAATTTGCAAACGATAACCTCAGCTTACGTGGNNNNNNNNNNNNNNNN
NNNNNNNNNNNNNNNNNANNNNNACTCTATACTAGTTGGTGAGTCGNNNNGTAGTAGTTT
TCACCCGTCACATCTTNNNGTCATTGTCAGACTGTCGCAGACGTATTGATGATAGTGCAA
AGAGATGCTAACGGAAATTTGTTTATACCACGGATCCTTTTCTTTCGGAATCAATTGTGT
ATAATATGTGGATTGAGTGANNNNNNNNNNNNNNNGANTGTGGGAAACCAATTGTTAGCT
CAGCATTGTTAGCGGTTNNNNNNNNNNNNTGTTAACATAAGATAATTTTGATRCTCTGTT
CTGGTAAGCGCTTAAGGGTGTATTTTTCTGGTCAATTACACCWTGGCCACGTCACGCTCA
AGAGTAATCACTCTTGGCCGAGATGTCCTACAAGAATAAACCATATTTTTGATATGGASA
MAATAATGGATAAACAGGCGGCGTAATTTGCAATGTATCAAACACAATATGTATTTGATN
NNNNNCGCATCTGTCTATAATGACGGTCCCGGTGGTTGCCAGCTNNAGAACACAGAAGAG
CGCATTCNNNNNNGATATAGATACAATGGNNNNNACAATGATACAGCTAAATATAACCGA
NNNNNNNNNNNNNNNNNNNNACCTATCGHAAAAGTCCCATTCGGCAATAGGATCATTCCC
TTGAGTTACTAACATTCTTTGCANAGTCAANNNNNNNNNNCTANNNNNGACTCGNNNNNN
NNNNNNNNNNCAAGGTGATCGTTTTTTAGCGACCAACGTTAGGATGAGAACTCTTTNNTT
TAGCCAATTGTTGCTTTTCCGGCTGTTGGGTTATCATTAGAATCTAGAGCATAGGCAGTN
NNNNNGTCCTGCAAGTTCTCATTCCTAGTTTGGTCTNNNATCTGACAGCATAACGATGAG
AACTAGGTTAAAAACAGTNNNNNNNNTGCCATCTATTTTTGAGCGTAGCTGGNNNNNNNN
NNNNNNNNNNCNATATTCACCTGAAAGTTAATTGCCACACTTCTTCTCGCACGGTGCTCG
TTTTCAAGAAGAGAAATCRAACTGTTCGGNNNNNNNNNNNNNNNNNNNNNNNNNNNTAAT
AGAAGTTGAGATTTTATAGGCCATTGTANTAACTATGGCAAACTCACTGTTNNATATAAG
TCCCTCTCCACAAGATNAGGGAATGGATACAAGACGTAAAGGGAAGGTAAGACGAGTAGC
ATCCCACGGCTTAGATCCCGCAATCTACGTCATTACTTTGGTATTAACTCTTATATGGAA
AATATTTAAGGCCTGNNCGCTCTGTCTAAAGTTACCAATTCATACTTAATCTTAACAANT
GTATGGGCTNNNNNNNNNNNNAAAGAATTACTTCGGTACTAATCGTGAGCTACTACTAGG
CCACAATCTTTTAACNTAAAATCAAGCCTCNNNNNNNNNNNNNNNNCTCAGTTTGNNNNN
NNNNNNNTCACCCGTGGTGAATACANNAGATTTCGGCCGCAGGGTCCYACTGATATATCA
AAGTGCCCAGTGGTTGAAGGCCCGCGACTATTTGGATCATTNNNNNNNNNNNNNNNNNNN
NNNNNNNNATTCTAGTCATGAACTCAAGTAATGATTGTCAGCGTAACATAGGCGCAAAAT
AGACCTTAAGGATTGTTNNNNNNNNNNNNNNNNNNNNNNNNNNNNNTATACGGGTGCTGA
AGCCCTGACTGATCCTCANNNNNNNNNATCTCTCAATTCGAATATCTTACNNNNNNNNNN
NNNTGAAAGCCGGACCGCGTCACAATATCAATTAGCCGAGTTGGNNNNNNNNNNNNNNNN
NNNAACGCAGCATNNNNNNNNNNNNNNNNNNNNCGACGCCTCNNNNNNNNNNNNNNNNNA
TCAAGTGATTAAACAAGTAGTCACTAAGCGTTAAAATGGGATGACAACTCGAATCATAAT
GTTATGTCAATTTTNNNACCCCAAGTCTTAAGAATGGTTGACAGTGNNNNNNNNNNNTGT
AAGANNNNNNNNNNNACANTCTTCATCTAAGTTTCAANNNNNNNNCGNNNNNNNNNNNNN
NNNNNNNNNNTTAAGTGCAACAGGATTATCGTCTNNNNNNNNNTNNNNTGAGCTAAGAAC
TCAATCCANNNNNNNNTGGAATAAGAAATAGTCTTAAAAGGAACGGTCCGTNNNNAGCCT
>Mussaenda-pubescens
NNNNNNNNNNNNNNNNNNNNNNNNNNNNNNNNNACTGTAGCCNNNNNNNNNNNNNNNNNN
NNNNNNGCATCTCCGTTTCCAACTGANNNNNNNNNNNNNNNNNNNNNNNNNNNNNNNNNN
NNNNNTGCAACAATTCTCGGCTANNNNNNNNNNNNNNNNNNNNNNAACTNNNNNNNNNNN
NCTGAAGCAATCAATGTAAGTGCCTATCNNNNNATCTCTATTCATNNNNNNNNAAATTTC
GACAANNTTCGGGTGTCTTCTTTTAGNNNNNNNNNNGATAAATATTCACGGNNNNNNNNN
NNNNNNNNNNNNNNNNNNNNNNNNNNNNNNNNNNNNNNNAATAGNNNNNNNNNNNNNNNN
NNCNTCCTAATAGAAATAAAAATTNNNNNNNNNNNNNNNNNNNNNNNTGAAAGAGGCNNN
NNNNGTGATTACTCGACGCTTCTTNNNNNNNNNNNNNNNNNNNNNNNNNNNNNNNNNNNN
NNNNNNNNNNNNNNNNNNNNNNNNNNNNNNNNNNNNNNNNNNNNNNNCTTTCCCATTTTC
TATATTCGGGAAAAATTACAAATACATNNNNNNNNNNNNNNNNNNNNNNNNNNNNNNNNN
NNNNCTTNNNNNNNNNNNNNNNNNNNNNNNNNNCCATTGGTTCATAATAATNNNNNNNNN
NNNNNNNNNNNNNNNNNNNNNNNNNNNNNNNNNCTTTGANNNNNNNNCGGTAAGTGGGCA
CTGAATCCNNNNNNNNNNNNNNNNNNNNNNNNNNNNNNNNNNNNNNNNNNNNNNNNNNNN
TATAAAAACCTATNNNNNNNNNNNNNNNNNNNNNNGTTGCAAGAGACNNNNNNNNNNNNN
NNNNNNNNNNNNNNNNNNNNNNNNNNNNNNNNNGTGGTACTAGCATAANNNNNNNNNNNN
NNNNNNNNNNNNNNNNNNNNNNNNNNNNNNNNNNNNNNNNNNNNNNNNNNNNNNNNNNNN
TCATTAANNNNNNNNNNNNNNNNNNNNNNNNNNNNNNNNNTCGTGGAAACCCTGGGCACG
AACAATAAAGNNNNNNNNNNNNATTCTGCTTTAGTGACTCATANTTATATTGTTTNNNNN
NNNNNNNNNNNNNNNNNNNNNNNNNNNNNNNNNNCNCTTNNNAAAAAACTNNATACCATT
TGTAACGTCAANNNNNNNNNNNNNNNNNNNNNNNNNNNNNNNNNNNNNNNNNNNNNNNNN
NNNNNNNNNNNNNNNNNNNNNNNNNNNNNNNNNCTTTTTAATCAGTTCTGATTCTTAGCA
NNNNNNNNNNNCTTCAGCCCNNNNNNNNNNNNATGNNNNNNNNNNNNNNNNNNNNNNNNN
NNNNNNNNNNNNNNNNNNNNATTTCCCNNNNNNNNNTTACNNNNNNNNNNNNNNNNNNNN
NNNNNNGACCATGCAGTCGTGGGNNNNNNNNNNNNNNNNNNNNNNNNNNTAGATCANNNG
AATCNNNNTGGAAGANNNNNNNNNNNNNGTACCATCTCANNNNNNNNNNNNNNNAGGANN
NNNNNNNNNNNNNNNNNNNNNNNACATCYTTCYTTTTAAGCAACNNNNNNNNNNNNNNNN
NNNNNNATTTGTATGNNNNNNNNNNNNNTTATATGTAGCGGTCGGGTGTACTAACGATAT
GTACCGTGTGNNNNNNNNNACGGGGTCGGTCAGCCCCGAAGTGTGTCCTNNNNNNNNNNN
NNNNNNNNNNNNNNNNNNNNNNNNNNNNNNNNNNNNNNNNTAGTTNNNNNNNNNNNNNNA
TCATAAGTCTATAGTTTGGCCNNNNNNNNNNNNNNNNNNNNGAANNNNNNGATAGATCAG
GAAACNNNNNNNNNNNNNNNNNNNNNNNNNNNNNNNNNNNNNNNNNNNNNNTTAATTACT
GATTGAATCGANNNNNTGGGGAATCNNNNNNNNNNATTAATTTTCCCCTTCCCTTAATTT
TGCCCAAAGCCAGAGGATTGTGGATTGAACCGAACCTGGATTACTAGAGCGTCTACNNNN
NNNNNNNNNNATTTTTCAGCTCACGTANNNNNNNNNNNNNNNNNNNNNNNNNNNNNNNNN
NNNNNNTCCTGTCNNNNNNNNNNTAAGAACGTTATNNNNNNNNNNNNNNNNNNNNNNNNN
NNNNNNNNNNNNNNNNNNNNNNNNNNNNNNTCATNNGGGAAAATGCGAGAATNNNNNNNN
NNNNNNNNNNNNNNNNNNNNNNNNNNNCACCTGANNNNNNNNNGCAACCCGCAGGTAGCA
CTTAAGAAATATNNNNNNNNNNNNNNNNNNNNCCATCAGGCAAAANNNNNNNNNNNNNNN
NNNNNAAAATTCATTNNNNNNNNNNNNNNNNNTATTTGAATAGTAANNNNNNNNNNNNNN
NNNNNNNNNNNNNNNNNNNNNNNNNNNNNNNNNNNNNNNNNNNATGNNNNNNNNNAACCT
TAGTAAAACACCGAAGCATGNNNNNNNNGGATTATTACGTCTANNNTATACGATACCATA
ATNNNNNNNNNNNNNTAACGNNNNNNNNNNNNNNNNNNNNNNNNNTCNNNNNNNNNNNNN
NNNNNNAGTAAGAGNNNNNNNNNNNNNNNNNNNNNNNNNNCCGAGGAGANNNNNNNNNNN
NNNNNNNNNNNNNNNNNNNNNNNNNNNNNNNNNNNNNNNNNNNNAATTAGGNNNNNNNNT
TCTTTAGTGGGCAGTGATACCAANNNNAGTACGGCGAAGNNNNNNNNNNNNNNNNNNNNN
NNNNCCTCTCGGTAGAGACAACAAACGTGTGNNNNNNNNNNNNNNNNNNNNNNNNNAGAG
ANNNNNNNNNNNNNNNNNNNNNNNNNNNNNNNNNNNNGGANNNNNNNNNNNNNNNNNNNN
NNNNNNNNNNNNNNNNNNNNNGTGCTCAATCTGAGTGAAYATGTATATATAATNNNNNNN
NNNNNNNNNNNNNNNNNNNNNNNNNNNNNNNNNNNNNNNNNNNNNNNNNNNNNNNNNNNN
NNNNNNNNNNNNNNNCAAAATGGATGNNNNNNNNNNNNNNNNNNNNNTAGGANNNNNNNN
NNNNNNNNNNNNNNNNNNNANNNNNNNNCGCGGGAAGTCAAGAATACTATTCGTTCTATC
NNNNNNNNNNNNNNNNNNNNNNNNNNNNNNNNNNNNNNNNNTTGATTTCTGACANTTTGA
TAGCAATACGGTTTTANNNNNNNNNNNNNNNNNNNNNNNNNNNNNNGTTAGATTCACAAN
NNNNNNNNNNNNNNNNNNNNNNNNNATTANNNNNCCGATGTAAGTTTATTATTATTATCA
TTAATTNNNNNNNNNNNCAATCCCCANNNNNNNNNNNNNNNNNNNNNNNNNNNNNNNNNN
NNNNNNNNNNNNNNNNNNNNTCATGACAGGTNNNNNNNNNNNNNNNNNNNNNNNGCTAGA
TTAARAGTCGAACNNNNNNNNNNNNNNNNNNNNNNNNNNNNNNNNNNNNNNNNNNNNNNN
NNNNNAATANNNNNNNATCAGTGCATAGATCGANNNNNNNAGTNNNNNNNNNNNTGGNNN
NNNNNNNNNNNNNNNNNNNNNNNNNNNCGCCAATAAANNNNNNNNNNNNNNNAATANAAN
NNNNNNNNNNNNNNNNNNNNNNNNNNNNNNNNNNNNNNNNNNNNNNNNNNNNNTGAMCNN
NNNNNNNNNNNNNNNNCGACTGCTATATGAGCTTGGNNNNNNNNNNNNNNNATACGTNNN
NNNTTTTTYTCTTTTAANNNTAATTTGNNNNNNNNNNNNNNNNNNNNNNNNNNNNNNCTT
AGGAANNNNNNNNNNNNNNNNNNAATATTGATAATTCCAAATCGTTAAGNNNNNNNNNNN
NNNNNNNNNNNNNNNNNNNNNNNNNNNNGGTACGACCNNNNNNNNNNNNNNNNNNNNNNN
NNNNNNNNNNNNNTAGTACGATCAANNNNNNNNNNNNTATTCNNNNNNNNNNNNCATCTC
NNNNNNNNNNNNNNNNNNNNNNNNNNNNNTCGTTNNNNNNNNNNNNNTGGCATNNNNNNN
NNNNNNNNNNNNNNNNNNNNNNNNNNNNNNNNNNNNNNNNNNNNNNNNNNNNNNNNNNNN
NNNNNNNNNNNNNNNNNNNNNNNNNNNNNNNNNNNNNNNNNNNNNNNNNNNNNNNNNNNN
NNNNNNNNNNNNNNNNNNNNNNNNNNNNNNNNNNNNNNNNGTTKTAATCTTNNATGAAAA
TATTAAAGTNNNNNNNNNNNNNNNNNNNNNNNNNNNNNNNNNNNNNNNNNNNNNNNNNNN
NNACATTAAAAANNNNCAATTTTCATATAANNNNNNNNNNNNNNNNNNNNNNNNNNNAAT
CNNNNNNNNNNAGNTAGTATTTACCGNNGTTGNNNNNNNNNNNNNNNNNNNNNNNNNNNN
NNNNNNNNNNNNNGTGTGAGAAGGAGAGCCGGTTTAGCATGGAAGANNNNNCTAAGACAC
ATANNNNNNNNNNNNNNNNNNNNNNNNCGTTANNNNNNNNNNNNNNNNNNNNNNNNNNNN
NNNNNNNNNNNNNNNNNNNNNNNNNNNNNNNNNGGACTCCTAACGGCGTGCNNNNNNNNN
NNNNNNNNNNNNNNNNNNNNNNNNNNNNNNNNNNNNNNNNNNNNNNNNNNNNNNNNNNNN
NNNNNNNNNNNNNNNNNNNNNNCGGCTGCTNNNNNCACCAAAAACTANNNNNNNNNNNNN
NNNNNNNNNNAAANNNNNNNNNNNNAAGNNNNNNNNNNNNNNNAACTTTTGGGTTGTGGT
TGGTAAACCNNNNNNNNNNNNNNNNNNNNNNNNNNNNNNNNNNNNNNNNNNNNNNNNNNN
NNNNNNNNNNNNNTCATCTTTGGATCNNNNNNNNNNNNNNNNTCCGNNNNNNNNNNNNNN
NNNNNNNNNNNNNNNNNNNTMNNNNTCCGAANYAGACCNNNNNNNNNNNNNNNNNNNNNN
NNNNNNNNNNNNNNNNNNNNNNNNNNNNNAACTTCCTCCTATCTGTCTGTANNNNNNTCC
CTCCATTATCGAGTATCTGAAATNNNNNNNNNNNNNNNNNNNNNNNNNNNNNNNTTATCC
TCTGCCGNNNNNNNNNNNNNNNNNNNNNNNNNNNNNGGTTTGTAAGGCTTANNNTTGATG
NNNNNNNNNNNNNNGCGTTCTGAAGAAATGTTGTAGATTANNAANNNNNNNNNNATAATG
ACCAAGGTAATCTTACAGAAANNNNNNNTTATTGGTTTTCTGNNNNNNNNNNNNNNNNNG
CTGTTCAAGGTCAGAATTTCTMACCAACTCATCTNNNNNNNGTGGGGTTAAGTGTGCTGA
TTATATTAAAGGACATTATNNNNNNNNNNNNNNNNNNNNNNNNNNNNNNNNNNNNNNNNN
NNNNNNNNNNNNNNNNNNNNNNNNNNNNNNNNNNNNNNNNNNNNNNNNNNNNNAATATNN
NNNNNNNNNNNNAAAGCTCGATCNNNNNNNNNNNNNNNNNNNNNNNNNNNNNNNNNNNNN
NNNNNNNNNNNNNNNNNNNNNNNNNNNNNNNNNNNNNNNNNNNNNNNNNNNNNNNNNNNN
NNNNNNGAGTATGAAANNNNNNNNNAATACATAGANNNNNNNNNNNNNNNNNNNNNNNNN
NNNNNNNNNNNNNNNNCAGCCAATTATATGTCTTACTCTGATTCANNNNNNNNNNNNNNN
NNNNNNNNNNNTATCAAGNNNNNNNNNNNNNNNNNNNNNNNNNTTGNNNNNNNNNNNNNA
TGTGCTAATACAATAAGATTAGGGTATTTTTTTGGNNNTTATTCGGCCTTATTNNNNNNN
NNNNNNNNNNNNNNNNNNNNNNNNNNNNNNNNNNNNNNNNNNNNNNNNTANNNNNNNNNN
NNNNNNNNNNTATCATTGTGTGTTGTTTTNNNNNNNNNNNNNNCTACAAGCCAAATANNN
NNNNNTANCGATATTATGAAATTAGCATANNTTCACAGGNNNNNAGNTACGGGATNNTGN
NNNNNNNNNCGCGGTCGACGCATAANNNNNNNNNNNNNNNNNNNNNNNNNNGATGNNNNN
NNNNNNNNTGGTTGACNNNNNNNNNNNNTAANNGAANNNNNNNNNNNNNNNNNNNNNNNN
NNNNNNNNNNNNNNNNNNNNNNNNNNNNNNNNNNNNNNNNNNNNNNNNNNNNNNNNNNNN
NNNNNNNNNNNNNNNNNNNACTAATTCTANNNNNNNNNNAACACATGTAATNNNNNNNNN
NNGCTNNNNNNNNNNNNNATGTTTTAATAATATATNNNNNNNNNNNNNNNNNNNNNNNNT
NNNNNNNNNNNNNNNNNNNNNNNNNNNNNNNNNNNNNNNNCTCANNNNNNNNNNNNNNNN
NNNNNNNNNNNNNNNNNNNNNNNNNNNNNNNNNNNNNNNNNNNNNNNNNNNNNNNNNNNN
NNNNNNNNNTACAATCTCACTNNNNNNNNNNNTCTAAAGCGTGAATGANNNNNNNNNNNN
NNNNNNNNNNNNNNNNNNNNNNNNNNNNNNNNNNNNNNNNNCTTACTGTACACGACNNNN
NNNNNNNNNNNNNNNNNNNNNNNNNNNNNNNNNNNNNNNNNNATTNCATATGGGTNNNNN
NNNNNNNNNTTCANNNNNNNNNNNNNNNNNGGACAGCGTACGTCATTCTAGNACCTCTCA
TCAATCTANNNNNNNNNNNNNNNNNNNNNNNNNNNNNNNNNNNNNNNNNNNNNNNNNNNN
NNNNNNNNNTCATAANNNNNNNNNNNNNNNNGATGNNTATAGTNNNNNNNNNNNNNNNAG
TAATGCTGAANNNNCCTAAACANNNNNNNNNNNNNNNNNNTGGTGAAGCAGNTTCACTCC
GNNNNNNNNNNNNNNNNNNNNNCTTGTACCAAATACTTACACTCACTGAAACACANNNNN
NNCATAAATTATGTGGATTGTACCCGTNNNNNNTAATCAATNNNNNNNNNNNNNNNNNNN
NNNNNNNNNNNNNNNNNNNNNNNNNNNNNNNCGMCAAGGANNNNNNNNNAGCTNNNNNNN
NNNNCGAGTGGATGGTNNNNNNNNNNNNNNNNNNNNNNNNNNGCTGTAAGACCGTGCNNN
NNNNNNNNNNTTCGTGCNNNNNNNNNNNNNNNNNNNNNNNNNNNNNNNNNNNNNNNNNNN
NNNNNNNNNNNNNNNNNNNNNNNNNNNNNNNNNNNNNNNNNNNNGTTGGCCTACTTACAN
NNNNNNNNNNNNNNNNNNNNNNNNNNNNNCAATTATGCGACGCCCCCTAAGNNNNNNNNN
NNNNNNNNNNCCCTGAAAAAAGANNNNNNNNNNNNNNNNNNNNNNNNNNNNNNATCGTCA
TCACCTTGTCGGCCGAGGGGGGTGAAGCTAGAANNNNNNNNNNNNNNNNNNNNNNNNNNN
NNNNNNTACGAAGNNNNNNNNNNNNNNNGTAAGTTKGGAACAAACCACACTTGCATATCT
TTCATNNNNNNNNNNNNNNNNNNNNNNNNNNNNNNNNNNNNNGAGTACTANNNNNNNNNN
NNNNNNNNNNNNNGTGAGGTGTRACNNNNNNNNNNNNNNNNNTATGNNNNNNNNNNNNNN
NNNNNNNNNNNNNNNGTATCTGTATAAATTATTATGNAACTTTTGCNNNNNNNNNNNNNN
NNNTGTCTACTTATNNNNNNNNNNNNNNNNNCCCATTGGTANNNNNNNNNNNNNNNNNNN
NNNNNNACAGCTAAGAAACTATTAACTATTANNNNNNACATTGAAAACCGCATAGAGTGA
AGANNNGAATGGCTGCAATAAGCTGGCTATTGGTGTGCTGATTTTGTGTATNNNNNNNNN
NNNNNNNNNNNNNNNNNNCGTGANNNNNNNNNNNNNNNNNNNNNNNNNTGATTAAGATCA
NNNNNNNNNNNNNNNNNNNNNNNNNNNNNNNNNNCAGCATGTCACGATTACCTANNNNNN
ACAANCAAATCGTTCTGTNNNNNNNNNNNNNNNNNNNNNNNNNNNNNNNNNNNNNNNNNN
NNNNNNNNNCCCTCGAGCGGNNNNNNNNNNNNNNNNNNNNNNNNNNNNNNNNNNNNNNNN
NNNNNNNNNTTCTTGTATACNNNNNNNNNNNNNNNNNNNNNNNNNNNNNNNNNNNNNNNN
NNNNNNNNCNNNNNNNGTCTTCCAGANTAANNNNNNNNNNNTATCGAAAGCAAGACTTTG
NNNNNNNNNNNNNNNNNNNNNNNNNNNNNNNNNNNNNNNNNNNNNNNNNNNNNNNNNNNN
NNNNNNNNNNNNNNNNNNNNNNNNNNNNNNNNNNNNNNAGATACAAAAGAANNNNNNNNN
NNNNNNNNNNNNNNNNNNTAAGGGCNNNNNNNNNNNNNNNNNNNNNNGAGGAACCACCCC
TTACGNNNNNNNNNNNNNNNNNNNNNNATGATGTGTCTGAACANNNNNNNNNNNNNNNNN
NNNNNNNNNNNNNNNNNNNNNNNAACTNNNNNNNNNNNNNGTTGAAAANNNNNNNNNNNN
NNNNNACTAAGAAACGAATACGATNNNNNNNNNNNNNNNNNNNNNNNNNNNNNNNNNNNN
NNNNNNNNNNNNNNGGGCTTYCAGTTGACATATAGACTGATAAGAAAATGATAAANNNNA
GTAGGAGTTATTACCTTNNNNNNNNNNNNNNNNNNNNNNNNNATTAGGCGCGCTAGAANN
NNNNNNNNNNNWACTTTGNNNNNNNNNNNNNNNNNNNNNNNNNNNNNNNNNAGTAGNNNN
NNNGTCAAGGTGGACNNNNNNNNNNNNATANNNNNNNNNNNNNNNNNNNNNNNNNNNNNN
AACATCNNNNNNCAGGGATGAGGCAACGTAATCNNNNNNNNNNNNNNNNNNNNNNNNNNN
NNNNNNNNNNNNNNNNNNNAAAGCGATACACGAANNNNNNNNNNNNNNNNNNNAAATCAT
CAAAAANNNNNNNNNNNATAACGTTCTTNNNNNNNNNNNNNNNNNNNNNNNNNNNNNNNN
NNNACCGATCACTTANTCCTCTTTATCACTATGATATGAAAGTTAACATTANNNNNNNNN
NNNNNNNNNNNNTGANNNNNNNNNNNNNNNNNNNNNNNNNNNNNNNNNNNNNNNNNNNNN
NNNNNNNNNNNNNNNNNNNNNNNNNNNNNNNNNNNNNNNNNNNNNNNNNNNNNNNNNNNN
NNNNNNNNNNNNNNNNNNNNNNNNNNNNNNNNNNNNNNNNNNNNNNNNNNNNNNNNNNNN
NNNNNNNNCTAACNNNNNNNNNNNNNNNNNNNNNNNNNNNNNNNNNNTTTCACAGCCCAT
CGAATTCGGAACACAAGGAAAAGCCTCTACGCTCCCCNNNNTNTGATTAAAATTTNNNNN
NNNNNNNNNNNNNNNNNNNNNNNNNNNAAATCTCGNNNNNNNNNNNNTAGGGTANNNNNN
NNNNNNNNNNNNNNNNNNNNNNNNNNNNNNNNNNNNNNNNNNACGTGANNNNNNNNNNNN
NNNNNNNNNNNNNNNNNNNNNNNNNNTAGCATTGCTCTATTATRCCGNNNNNNNNNNNNN
NNNNNNNNNNNNNNNNNNNNNNNNNNNNNNNNNNNNNNNNNNNNNNNNNNNNNNNNNNNN
NNNNNNNNNGTCGCCAGNNNNNNNNNNNNNNNNNNNNNNNNNNNNNNNNNNNNNNNNNNN
NNNNNNNNNNNNNNNNNNNNNNNNNNNNNNNNNNNNNNNNNNNNNNNNNNNNNNNNNNNN
NNNNNNNAAAANNGCAGCNNNNNNNNNNNNNNNNNNNNNNNNNNNNNNNNNNNNNNNNNN
NNNNNNNNNNNNNNNNNNNNNNNNNNNNNNNNGGAATAAGATCTCTTATNNNNNNNNNNN
NNNAATCTGACNNNNNNNNATAGTCTACTAATAGCTATTGTCCTTGNNNNNNNCTGAAAG
ATNNNNNNNNNNNNNNNNNNNNCCGCAACACCAGTCAGCNNNNTCGGACTTCTACGTGTG
CCCCCACAAAGACCATACTGTTAAGTGTACTATTAAANNNNNNNNNNNNNNCCGGTCCNN
NNNNNNNNNNNNCCGGAACATCGTATTAAATCNNNNNNNNNNNTCTTCATTNNNNNNNNN
NNNNNNNNNNNNNNNCTTCNNNNNNNNNNNNNNNNNNNNNCTAAACTNNNNNNNNNNNNN
NNNNNNNNNTATTTTGAGCTTACNNNNNNCGGGTCAATGGTAATANNCAGAATNNNNNNN
NNNNNNNNNNNNNNNNNNNNTCATATATACTCCTTCCTGATTACGTGTCGGCNNNNNNNN
NNNNNNTATGTTAATAGGCCATTTTTGNNNNNNNNNNNNNNNNNNNNNNNNNNNNNNNNN
NNNNNNNNNNNNNNNNNTCNNNNNNNNNNNNNNNNNAAACCATTTNNNNNNNNNNNNNNN
NNNNNNGTGTTAAATAGCCCGCAGNNTTANCTNGTTGAATTATATCAAAGCAGCTATGAG
GTACCAGGTGTTTCCTAATCCTAAGGAGGNNNNNNNNNNNNNNNNNNNNNNNNNNNNNNN
NNNNNNNNNNNNNNNNNNNNNNNNNNNNNNNNNNNNNNNNNNNNNNNNNNNNNNNNNNNN
NNNNTGGGTGAACCTGGATTTGNNNNNNNCNNNNANNNNNNNNNATTNNNNNNTAGNNNN
NNNNNNNNNNNNNNNNNNNNNNNNNNNNNNNNNNNNNNNNNNTTTCAAAGTNATCCNNNN
NNNNNNNNNNNNNNNNNNNNNNNNNNNNNNNNNNNNNNNNNNNNNNNCCTACAGCTGCAT
NNNNNNNNNNNNNNNCTCGTAACACNNNGTAGCCNNNNNNNNNNTCACACCGCATNNNNG
AACTGAGTACGATNNNNTCTCGGAAATGATAAATTGTTACAGATTTCTTCTAGGTAGAGC
TGNNNNNNNNNNNNNNNNNNNNNNNNNNNNNNNNNNNNNNNNNNNNNNNNNNNNNNNNNN
NNNNNNNNNNNNNNNNNNNNNNNNNNNNNNNNNNNNNNNNNNNNNNNNTCAAGTANNNNN
NNNNNNNNNNNNNNNNNNNNNNNNNNNNNNNNNNTTTTTCATCGATTGACGTACCTCCNN
NNNNNNCAGGACCTATGCATTNNNNNNNNNNNNNNNNNNNNNNNNNNNNNNNNNNNNNNN
NNNNNNNNNNNNNNNNNNNNNNNNNNNNNNNNNNNNNNNNNNNNNNNNNNNNNNNNNNNN
NNNNNNNNNNNNNNNNNNNNNNNNNNNNNNNNNNNNNNNNCTATNNTTGGGAATAATAGA
ACNNNNNNNNNNNNNNNNNNNNNNNNNNNNNNNNNNNNNNNNNNNNNNNNNNNNNNNNNN
NNNNNNNNNNNTNNNNNNNNNNNNNCNACAANNNNNNNNNNNNNNNNNNNNNNNNNNAGG
RTKGAATAGATTATTGCAGGCTANGGGTGCGTAGCTGTATAATTNNNNNNNNNNNNNNNN
NNNNNCCTTGAACTCATTAACATCTGCTTCNNNNNNNNNNNNNNNNNNNNNNNNNNNGTA
NNNNNNNNNNNNNNNNNNNNNNNNNNNNNNNNNNNNNNNNNNNNNNNNNNNNNNNNNNNN
NNNNNNNNNNNNNNNTTGACAGTAAACTTTCAGACNNNNNNNNAGGTATCAGACAGATTA
GGCGTAGGATGTGTCTTAGCTTACTAGACACGACNNNNNNNNNNNNNNNNNNNNNNNNNN
NNNNNNNNNNNNNNNNNNNNNNNNNNNNNNNNNNNNNNNNNNNNNNNNANNNNNNNNNNN
NNNNNNNNNNNNNNNNNNCGCTAATCTCTCAACTTGCTTTCTTATCTACGGGCTAAATAA
ATAANNNNNNNNNNNNNNNNNNNNNNNNNNNNNNNNNNNNNNNNNNNNNNNNNNNNNNNN
NNNNNNNNNNNNNNNNNNNNNNNNNTCGAACGATGNNNNNNNNNNNNNNNNNNNNNNNNN
NNNNNNNNNNNNNNNNNNNNNNNTAACTCGGTGNNNNNNNNNNNNNNNNNNNNNNNNNNN
NTAATTTTGGCGNNNNNNNNNNNNNNNNNNNNNNNNNNNNNNNNNNNNNNNNAGGCNNNN
NAAGAGAATCNNNNNNNNNNNNNNNNNNNNGCTGCATCGGGCCGCGATCTTCGNCCCCTN
NNNNNNNNNNNNNNNNNNNNNNNNNNNNNNAGGTTGTTGTGGCCGNNNNNNNNNNNNNNN
NNNNNNNNNNNNNNNNNAAAAAAAGATTNNNNNNNNNCAAGGAAGTAGNNNNNNNNNNNN
NNNNNNNNNNNNNNNNNNNNNNNNNNNNNNNNNNNNNNNNNNNNNNNNNNNNNNNNNNNN
NNNNNNNNNNNNNNACNNNNNNNNNNNNNNNNNNNNNNNNNNNACCAATAAGTGAGAGGA
AATTCATGNNNNNNNNNNNNNNNNNNNNNNNNNNNNNNNNNNNNNNNNNNNNNNNNNNNA
ACATCACTACAATNNNNNNNNNNNAGGTGTTAAGGCTNNNNATATACCCCTCTCACAAAG
CRTTGATNNNNNNNNNNNNNNNNNNCATGATGTTACNNNNNNNNNNTTGGATCGACGTAA
NNNNNNNNNNNNNNNNNNNNNNNNNNNNNNNNNNNNNNNNNNNNNNNNNNNNNNNNNNNN
NNNNNNNNNNNNNNNNNNNNNNNNNNNNNNNNNNCCTGGAGCNNNNNNNNNNNNNNNNNN
NNNNNNNNNNNNNNNNNNNNNNNNNNNNNNNNNNNNNNNNNNNNNNNNNNNNNNNNNNNN
NNNNNNNNNNNNNNNNNNNNNACGCACNNNNNNNNNNNNNNNNNNNNNNNNNNNNNNNNN
NNNNNNATATAACTACTTGTATTGCAGANNNNNNNNNCAAGCTTGANCCCGNNNNNNNGC
NNNNANNNNNNNNNNNNNNNNNNNNNNNNNNNNNNNNNNNNNNNNNNNNNNNNNNNNGTA
CGATTGGGGTTAAGCNNNNNNNNNNNNNNNNNNNNNNNATAANATNNNNNNNNNNNNNNN
NNNNNNNNNNNNNNNNNNNCCTNNNNNNNNNNCTGTTAAGGGAACGTATANNNNGCGNNN
NNNNNNNNNNNNNNACNTTAAGCGACTGCGCGTTAACNTCCCCCTGCACCGTTAATGNNN
NNNNNNNNNNNNNNNNNNNNNNNNNNNNNNNNNNNNNTTAATANNNNNNNNNNNNNNNNN
NNNNNNNNATACGAAAGTNNNNNGATTCTACTCTAGCTCTGTTCACATNNNNNNNNNNNN
NNNNNNNNNNNNNNNNNNNNNNNNNNNNNNNNNNNNNNNNNNNCACTATCTCNNNNNNNT
ATCATGGGACAGTAACAACTATCCATANNNNNNNNNNNNNNNNNNNNNNNNNNNNNNNNN
NNNNNNNNNNNNNNNNNNNNNNNNNNNNNNNNNNNNNNNNNNNNNNNNNNNNNNNTGTTG
CANNNNNNNNNNNNNNNNNNNNNNNNTCNNNNNNNNNNNNNNNNNNNNNNNNNNNNNNNN
NNNNNNNNNNNNNNNNNNNNNNNNNNNNNNNNNNNNNNNNNNNNNNNNNNNNNTTNNNNN
NNNNNNNNNNNNNNNNNNNNNNNNNNNNNNNNNNNNNNNNNNNNNNNNNNNNNNNNNNNN
NNNNCTCTTTTATTGACGTATTCANNNNNNNNNNNNNNNNNNNNNNNNNNATTATAAACT
NNNNNNNNNNNNNNNNNNNNNNGAGCCGAGCTTCAGTTGCCAAATNNNNNNNNNNNNNNN
NNNNNNNNNNNNNNNNNNNNNNNNNNNNNNNNNNNNNNNNNNNNNNNNNNNNNNNNNNNN
NNNNNNNNNNNNNNNNNNNNNNNNNNNNNNNNNNNNNNTGAGCACATNNNNNNNNNNNNN
NNNNNNNNNNNNNNNNNNNNNNNNNNNNNNNNNNNNNTGNNNTTGCTGATTTCTNNNNNN
NNNNNNNNNNCACACGACATCGAAGGCGTTNNNNNNNNNNNNNNNNNNNNNNNNNNNNNN
NNNNNNNAGACCCTCGGAGTCCAAAAGAAYTAAGACCATTGGCTCCTATAAACAAANNNN
NNNNNNAAGCTAGGGTGTTGGTCAGGGTGTATCATANNNNNNNNNNNNNNNNNNNNNNNN
NNNNNNNNNNNNNNNNNNNATACATTCTTGTCACCGTAACTAATCATAGTAGNNNNNNNN
NNNNNNNNNNNNNNNACAAGANNNNCTTCNNNNNNNNNNNNNNNNNNNNNNNNNNNNNNN
NNNNNNNNNNNNNNNNNNNNNNNNNNNNNNNNNNNACACANNNNNNNNNNNNNNNNNNNN
NNNNNNNNNNNNNNNNNNNNNTAATCTCCATGGCCGCGAGACCCAANCTCCGATCAGGAN
NNNNNNNNNNNNNNNNNNNNNNNNNNNNNNNNNNTCACTGTGACAATAAGGATTAATTGT
CAGCCGATNNNNNNNNNNNNNNNNNNNNNNNNNNNNNNNCAYGCGTTGTAAACATTTGGC
NNNNNNNNNNNNNNNNNNAYTGTTGNNNNNNNNNNNNNNNNNNNNNNNNNNNNNNNNNNN
NNNNNNNNNNNNNNNNNNNNNNNNNNNNNNNNNNNNNNNNNNNNNNNNNNNNNNNNNNNN
NNNNNNNNNNNNNNGATTACTGATTNNNNNNNNNNATATATTAANNNNNNNNNNNNNNNN
NNNNNNNNNNNNNNNNNNNNNNNNNNNNNNNNNNNNNNNNNNNNNNNNNNNNNNNNNNNN
NNNNNNNNNNNNNNNNNNNNNNNNNNNNNNNNNNNNNNNNNCTCCGAAACCTTACCGATT
ANNNNNCCAATCCGNNNNNNNNNNNNNNNNNNNNNNNNNNNNNNNNNNNNNNNNNNNNNN
NNNNNNNNNNNNNNNNNNNNNNNNNNNNNNNNNNNNNNNNNNNNNNNNNNNNNNNNNNNN
NNNNNATAGTATAGGATTACATGGACAGTTAGTAAAGATTAGTCCAAGTTTATACANNNN
NNNNNNNNNACGAACATCGCTAACATTTTCGTCATCATTCAGCANNCCNNNNNNNNNNNN
NNNNNNNAGAAGGACATTTTATTNNNNNNNNNNNNNNNNNNNNNNNNNANNNNNNNNNNN
NNNNNNNNAAGTCGAATACGGCTGCGGCGGGCTTGTGNNNNNNNNNNNNNNNNNNNNNNN
NNNNNNNNNNNNNNNNNNNNNNNNNNNNNNNNNNNNNNNNNNNNNNNNNNNACTAATGAG
TAGTCTAATTTCTANNNNNNNNNNNNNNNNNCTTCTGCTNNNNNNNNNNNNNNNNNNNNN
NNNNNNNNNNNNNNNNNNNNNNNNNNNNNNNNNNNNNNNNNNNNNCAAGTACATAAGAAT
CACTTTTAGCACGCTAATTCTANNNNNNNNNNNNNNNNNNNNNNNNNNNNNNNNNNNNNN
NGTTCTAGACAAATNNNNNNNNNNNNNNNNNNNNNNNNNNNNNNNNNNNNNNNNNNNNNN
NNNNNNNNNNNNNNNNNNNNNNNNNNNNNNNNNNNNNNNNNNNNNNNNNNNTTATNNNNN
GTNNNNNNNNNNNNNNNNNNNNNNNNNNNNNNNNNNNNNNNNNNNNNNNNNNNNNNNNNN
NNNNNNNNNNNNNNNNNNNNNNNNNNNNNNNNNNNNNNNNNNNNNNNNNNNNNNNNNNNN
NNNNNNNNNNNNNNNNNNNATGAGCAGCCATTGCGTGTGCGATTAATCCTGNNNNNNNNN
NTCATTCCCTATTNNNNNNNNNNNNNNNNNNNNNNNNNNNNNNNNNNNNNNNNNNNNNNN
NCTATNNCAAGCGACTTCAGACANNNNNNNNNNNNNNNNNNNNNNNGGGAGCGAAANNNN
NNNNNNNNNNNNNNNNNNNNNNNNNNNNNNNNTTTGTGCAAATATAAATACANNNNNNNN
NNNNNNNNNNNNNNNNNNNNNNNNNNNNNNNNNNNNNNNNNNNNNNNNNNNNNNNNNNNN
NNNNATTTNNNNNNNNNNNNNNNNNNNNNNNNNNNNNNNNNNNNNNNNNNNNNNNNNNNN
NCGCGTCAAGTNNNNNNNNNNNNNNNNNNNNNNNNNNNNNNNNNNNNNNNNNNNNNNNNN
NNNNNNNNNNNNNNNNNNNNNNNNNNNNNNNNNNNNNNNNNNNNNNNNNNNNNNNNNNNN
NNNACTAGGCTGGAGAANNNNNNNNNNNNNNNNNNNNNNNNNNNCCTTTTGAACCCTTNN
NNNNNNNNNNNNNNNNNNNNNNNNNNNNNNNNNNNNNNTGCAATACTTAATCGTNNNNNT
CATGTAACCATGTCGATTTCTCATGTTGTTTAATACAAAAACCTNNNNNNNNNNNNNNTT
TGGATCGGNNNNNNNCTNNNNNNNNNNNNNNNNNNNNNNNNNNNNNNNNNNNNNNNNNNN
NNNNNNNNNNNNNNNNNNNNNNNNTGGACNNNNNNNNNNNNGCTTGCACTGTAATAAATA
GTGTCGCTACNNNNNNNNNNNNNNNACTCCATGTTTTGAANNNNNNNTAATCAGGACCCA
GANNNNNNNNNNNNNNNNNNNNNNNNNNNNNNNTTCATTTTCCTANNNNNNNNNNNNNNN
NNNNNNNNNCTCCGCCAACNNNNNNNNNNNNNTGCAGRAAGACCTATNNNNNNNNNNNNN
NNNNAACCCCAAAAGATTTTANNNNNNNNNNNNNNNCGCGTTNNNNNNNNNNNNNATGGA
TATTTANNAAGGGCAGGNNNCGTATGTCGTNNNNNNNNNNNNTGTTACNNNNNNNNNNNN
NNNNNNNNNNNNNNNNNNNNNNNNNNNNNNNNNNNTNNNNNNNNNNNNNNNNNNNNNNNN
NNNNAGTTCTCTTGCCATGTANNNNNNTGCCCCRTGTAAAGCANNNNNNNNNNNNNNNNN
NNNNNNNNNNNNNNNNNNNNTTAAACTTTGACTGCGATATATACTGTATATATTTACTGG
NNNNNNNNNCTGCACCTGTACNNNNNNNNNNNNNNNNNNNNNNNNNTAATATNNNNNNNN
NNNNNNNNNNNNNNNNNNNNNNNNNNNNNNNNNNNNNNNNNNNNNNNNNNNNNNNNNNNN
NNNNNNNNNNNNNNNNNNNNNNNNNNNNNAGTACACGGATCTGGTGGCTCCNNNTTTGGC
TGCATGCNNNNNNNNNNNCCGGAGCGGNNNNNNCAGGGTCATAGGATAGNNNNNNNNNNN
TAAAATATTCACTGATAGANNNNNNNNNNNNNNNNNNNNNNNNNNNNNNNNNNNNNNNNN
NNNNNNNNNNNNTATNNNNNNNNNNNNNNNNNNNNNNNNNNNNNNNNNNNNNNNNNNNNC
CATTAAYTYGTTNNNNNNNNNNNTTATATATTTAANNAAGTTAGCTCTATAATTACGGCG
GTGGNNNNNNNNNNNNNNNNNNNNNNNNNNNNNNNNNNNNNNANNNNTCCAACNNNNNNN
NNNNNNNNNNNNTTNNNNNANNNNNNNNNNNNNNNNNNNNNNNNNNNNNNCTATACCGTT
CGCNNNNNNNNNNNNNNNNNNNNNNNNNNNNNNNNNNNNNAGTTATAGGAGGCTAGTTNN
NNNNNNNNNNNNNNNNNNNNNNNNNNNNNNNNACATTCCTCNNATGATCGTCCGTGNTAT
TTTTGCCCCCCCTNNNNGGAGTGAAGTAAGNNNNNNNNNNNNNNNNNNNNNNNNNNNNNN
NNNNNNNNNCGCACGCTAAGAAAGTAGCTCGTTTAATNNNNNNNNNNNNNNNNNNNNNNN
NNNNNNNNNNNNNNNNNNNNNNNNNNNNNNNNNNNNATGAGCTTGTGGCNNNNNNNNNAG
TCCCTAGNNNNNNNTGCCAAGCGTACCGGAATNNNNNNNNNNNNNNNNNNNNNNNNNNNN
NNNNNNNNNNNNNNNNNNNNNNNNNNNNNNNNTTGTNNNNNNNNNNCTCTCGAAATANNN
NNNNNNNNNNNNNNNNNNNNNNNNNNNNNNNNNNNNTAACTGTTNNNNNNNNNNNNNNNN
NNNNNNNNNTCTTCCCGTCTGGGCTGNNNNNNNNNNNNNNNNNNNNNNNNNNNNNNNNNN
NNNNNNNNNNNNNNNNNNNNTAAATCCGTCCTNNNNNNNNNNNNNNNNNNNACCGNNNNN
NNNNNNNNNNNNNNNNNNNNNACAANNNNNNNNNNNNNNNNNNNNNNNNNNNATANNNNN
NNNNNNNNNNTCGCCCCGAANNNNNNNNNNNNNNNNNNNNNNNNNNNNNNNNNNNNNNNN
NNNNNNNNNNNNNNNNNNNNNNNNNNNNNNNNNNNNNNNNNNNNNNNNNNNNNNNNNNNN
NNNNNNNNNNNNNNNNNNNNNNNNNNNNNNNNNNNNNNNNNNNNNNNNNNNNNNNNNNNN
NNNNNNNNNNNNNNNNNNNNNNCNNNNNNNNNNNNNNNNNNNNNNNNNNNNNNNNGGTTA
CGTATGNNNNNNNNNNNNNNATATGTCATCACTTGTTCCGTCGAAATAGATAAATNNNNN
NNNNNNNTATCAATACCTTGTATACAGATCCGNTTNNNNNNNNNNNNNNNNNNNNNNNNN
NNNNNNNNNNNNTAGATCTACTNNNNNNNNNNNNTCTAACAANNNNNNNNNNNNNNNNNN
NNNNNNNNNNNNNNNNNNNNNNNNNNNNNNNNNNNNNNNNNNNNNNNNNNNNTTAGTTNN
NNNNNNNNNNNATAAGATATGCTTNNNNNNNNNNNNNNNNNNNNNNNNNNNNNNNNNNNN
NNNNNNNNNNNNCACGCGTATAAGAAGATTAATTNNACAGTACTANNNNNNNNNNNNNNN
NNNNNNNNNNNNNNNTACCACTCGAGACGTGTGTTNNNNNNNNNNNNNNNNNNNNNNNNN
NNNNNNNNNNNNNNNNNGACACAGACNNNNNNNNNNNNNNGTGTNNNNNNNNNNNNNNNN
NNNNNNNNNNNNNNNNNNNNNNNNNNNNNNNNNNNNNNAAACTGTATTAAGNNNNTTAAG
GNNNNNNNCCTSATCATTTGGCACNNNNNNNTATTNNNNNNNNNNNAGCAGGTTGATTGT
TTAGCGAATTGGTTTTNNNNNNNNNNNNNNNNNNNNNNNNNNNNNTTATNNNNNNNNNNN
NNNNNNNACAGANNNNNNNNNNNNNNATATAAACATGACTTACTTNNNNTTCCTNNNNNN
NNNNNNNNNNNNNNNNNGTACTAGCGACCNNNNNNAGANNNNNNNNNNNNNNNNNNNNNN
NNNNNNNNNNNNNNNNNNNNNNNNNNNNNNNNNNNNNNNNNNNNNNNNNNNNNNNNNNNN
NNNNNNNNNNGGGANNNNNNNNNCCCCTGCTGCNNNNNNCTAGTCNNNNNNNNNNNNNNN
NNNNNNNNNNNNNNNNNNCTGATCGAATANNNNNNNNNNNNNNNNNNNNNNNNNNNNNNN
NNNNNNNNNNNNNTGTGCTCTTCCAGATGTCTTGGTGTAGACGACAAGTTTNNNNNNNNN
NNNAGTACTGCCTTTGATAYCCATATCAAAATAGCCGNNNNNNNNNNNNNNNNNNNNNNN
NNNNNNNNNNNNNNNNTTCGCGGCGTNNNNNNNNNNNNNNNNNCATATTCCATANNNNNN
NNNNNNNNNNNNNNNNNNNNNNNNNNNNNNNNNNNNNNNNNNNNNNNNNNNNNNNNNNNN
NNNNNNNNNNNNNNNNNNNNNNNNNNNNNNNNNNNNNNNNNNNNNNNNNNNNNNNNNNNN
NNNNNNNNNNNNATGNNNNNNGAATGATTGANNNNNNNNNNTTCTTGGTAGCGTGTCATT
AGAACANNNNNNNNNNNNNNNNNNNNNNNNNNNNNNNNNNNNNNNNNNNNNNNNNNNNNN
NNNNNNNNNNNNNNNNNNNNNNNNNNNNNNNNNNNNNCCGGAAATTGNNNCCATGAGTNN
NNNNNNNNNNNNNNNNNNNNNNNNNNNNNNNNNNNNNNNNNNNNNNNNNNNNAAGGGTTT
TGTTTTGCTTATATTTNNNNNNNNNNNNNNNNNNNNNNNNNNNNNNNNNNNNNNNNNNNN
NNNNNNNNNNNNNNNNNNNNNNNNNNNNNNNNNNNNNNNNNNNNNNNNNNNNTCACCATG
CCCAGTNNNNNNNNNNNNNNNNNNNNNNNNNNNNNNNNNNNNNNNNNNNNNNNNNNNNNN
NNNNNNNNNNNNNNNNNNNNNNGCACTTAANNNNNNNNNNNNNNNNNNNNNNNNNNNNNN
NNNNNNNNNNNNNNNNNNNNNNNNNNNNNNNNNNNNNNNNNNNNNNNNNNNNNNAATTTT
TCNNNNNNNNNNNNNNNNNNNNNNNNNNNNNNNNNNNNNNNNNNGCGGCACAGCTATCGT
NNNNNTCACCTNNNNNNNNNNNNNNNNNNNNNNNNNNNNNNNNNNNNNNNNATTAGANNN
NNNNNNNNNNNNNNNNNNNNNNNNNNNNNNNNNNNNNNNNNNNNNNNNNNNNNNNNNNNN
NNNNNNGGTCCCCATGGAGACCANNNNNNNNNNNNNNNNNNATTAGCAATNNNNNNNNNN
NNNNNNNNNNNNNNNNNNNNNNNNNNNNNNNNNNNNNNNNNNGCTTTCCCNNNNNNNNNG
NNNNNNNNNNNNNNNNNNNNNNNNNNNNNNNNNNNNNNNNNNNNNNNNNNNNNNNNNNNN
NNNNNNNNNNNNNNNNNNNNNNNNNNNNNNNNNNNNNNNNNNNNCCTGTNNNNNNNNNNN
NNNNNNNNNNNNNNNNNNNNNNNNNNNNNNNNNNNNNNNNNNNNNNNNNNNNNNNNNNNN
AAGTCATCAAAAGNNNNNAGGCTANNNNNNNNNNNNNNNNNNNNNNNNNNNNNNNNNNNN
NNNNNNNNNNNNNCCGTGCAAGCTAGCACAAACGCGTATCTCCACTNNNNNNNNNNNNTA
AGCTTCTCTACAAAGTTCAGAGNNNNNNNNNNNNNNNNNNNNNNNACTAANAAANNNNNN
NNNNNNNNNNNNNNNNNAATTATGGGANNNNNNNNNNNNNNNNNNNNNAGACACATTACG
GTTATTGGACTTTTAGNNNNNNNNNNNNNNNNNNNNNNNNNNNNNNNNNNNNNNNNNNNN
NNNNNNNNNNNNNNNNNNNNNNNNNNNNNNNNNNNNNNNNNNNNNNNNNNNNNNNNNNNN
NNNNGTATTNNNNNNNNNNNNNNNNNNNNNNNNNNNNNNNNNNNNNNNNNNNNNNNNNNN
NNNNNNNNNNNNNNNNNNNNNNNNNNNNNNNNNNNNNNNNNNNNNNNNNNNNNNNNNNNN
NNNNNNNNNNNNNNNNNNNNGGTATGAGTTNNNNNNNNNNCAAAATTTGCTANNNNNNNN
NNNNNNNNNNNNNNNNNNNNNNNNNNNNNNNNNCAATCCGCGGAATGATCCGTTTAGGNN
NNNTATTTATGCNNNNNNNNNNNNNNNNNNNNNNNNNNNNNNNNNNNNNNATATTGAGAT
CTACANNNNNNNCATAAGTGGATGTANNNNNNNNNNNNNNNNNNNNNNNNNNNNNNNNNN
NNNNNNNNNNNNNNNNNNNNNNNNNNNNNNNNNNNNNNNNNNTATACATTTCCGATGAAT
TATTAATNNNNNNNNNNNNNNNNNNNNNNNNNNNTATTGATAACNNNNNNNNNNNNNNNN
NNNNNNNNNATATACACAAATCCTCTACCATGTGATTCTTAGAGATTGCCTAAGNTTAAA
NNNNNNNNNNNNNNNGAGACAAANNNNNNNNNNNNNNNNNNNNNNNNNNNNNNNNNNNNN
NNNNNNNNNNNNNNNNNNNNNNNNNNNNNNNAGAAGGTCCAAGCCATTCTCCNNNNNNNN
NNNNNNNNNNNNNCCGAGATCATAGCAGCCAACCTTAGTAAAATGCGTGNNNNNNNNTCA
TGCATTGGCAGCCAGGACAGAACTGGGTTCCCTGTTNNNNNNNNNNNNNNNNNNNNNNNN
NNNNNNNNNNNNNNNNNNNNNNNNNNNNNNNNNNNNNNNNNNNNNNNNNNNGGATTCCGN
NNNNNAANNNNNNNNNNNNNNNNNNNNNNNNNNNNNNNNNNNNNNAGGTATCACATCCCA
TGNNNNNNNNNNNNNNNNNNNNNCCCTTNNNNNNNNNNNNNNNNNCTTAACATCGCGTCT
TGTNNNNNNNNNNCGAAGANNNNGTAAGTTTGANNNNNNNNNNNNNNNNNTGTTGGGCTC
CAATGGTCCATGAGNNNNNNNTNNNNNNNNNNNNNNNNNNNNNNNNNNNNNNNGACAAAT
GGCCTGCTGCGTCCCAACTNNNNNNNNNNNNNNNNNNACTCCTATCAGACCGNNNNNNNN
NNNNNNNNNNNTAATNNNNNNNNGAGTGGTGCCATGTTGTAAGGGNNNNNNNNNNNNNNN
NNNNNNNNNNNNNNNNNNATTCTGNNNNNNNTNNNNNNNNNNNNNNNTTCAGGYAGTGCG
TGTCAAGATGACCTGACGATCGTAATNNNNNNNNNNNNNNNNNNNNNNNNNNNNNNNNNN
NNNGAGTNNNAATCAACAGTNNNNNNNNTAAATTNNNNNNAGGNNNNNNNNNNNNNNNNN
NNNNNNNNANNNATATGTNNNNNNNNNNNNNNNNNNNNNNNNNNNNNNNNNNNNNNNNNN
NNNGTGGTTCTAAGGAATTTAGCCAAANNNNNNNNNNNTGATGCGNNNNNNNNNNNNNNN
NNNNNNNNNNNNNNNNNNNNNNNNNNNNNNNNNNNNNNNNNNNNNNNNNNNNNNNNNNNN
NNNNNNNNNNNNNNNNNNNNNNNNNNNNNNNNNNNNNNNNNNNNNNNNNNNNNNNNNGCA
CATACCTCTTTANTTNNNNNNNNNNNNNNNNNNNNNNNNNNNNNNNNNNNNNNNGAATCT
GTATTTCCCAATTATCTTTGNNNANNNNNNNNNNNNNNNNNNNNNNNNNNNNNNNNNNNN
NNNNNNNNNNNNNNNNNNNNNNNNNNNNNNNNNNTCCGGTTAAGGAAAATGCTTCCAAAT
NNNNNNNNNNNNNNNNNNNNNNNNNCCTTCTANNNNNNNNNNNNNNNNNNNNNNNNNNNN
NNNNNNNNNNNNNNNNNNNNNNNNNNNNNNNNNNNNNNNNNNNNNNNNNNNNNNNNNNTC
ATCAAATTCGGAGCCNNNNNTACAGATGAGNNNNNNNNNNNNNNNNNNNNNNNNNNNNNN
NNNNNNNNNNNNNNNNNNNNNNNNNACCATATNNNNNNNNNNNNNNNNNNGAKTATNNNN
NNNNNNNNNNNNNNGTTATCCCTTTTATGCTTNNNNNNNNNNNNNNNNNNNNNNNNNNNN
NNNNNNNNNNNCTTTCTGCTTACACCGACCATTGTNNNNNNNNNNNNNNNNNNNNNNNNN
NNNNNNNNNNNNNNNNNNNNNNNNNANNNCNNNNNNNNNNNNNNNNNNNNNNNNNNNNNN
NNNNNNNNNNNNNNNNNNNNNNNNNNNNNNNNNNNNNNNNNNNNNNNNATGTCACCTNNN
TACGCGNNNNNNNNNNNNNNNNNNNNNNNNNNNNNCATTTTTATCGGTGAGCAGAGTNNN
NNNNNNNNNNNNNNNNNNNNNNNNNNNNNNNNNNNNNNNNNNNNNNNNNNTNNNNNNNNN
NNNNNNNNNNNNNNNNNNNNNNNNNNNNNNNNNNNNNNNNNNNNNNNNNNNNNNNNNNNN
NNNNNNNNNNNNNNNNNNNNNNNNNNNNNNNNNNNNNNNNNNTGGCCTGATCAGACCNNN
NNNNNNNNNNNNNNNNNNNNNNNNNNNNNNNNNNNNNNNNNNNNAGCCAGTGGTTGTTGA
ATAATTCNNNNNNNNNNNNNTCAGTTNNNNNNNNNNNGTAGANNNNNNNNNTTTCGCATT
TNNGCATCAGATGTGGNNAGGAGAATNNNNNNNNNNNNNNNNNTGGACTGGATAACACCA
ATNNNNNNNNNNNNNNNNNNNNNNNNNNNNNNNNNNNNNNNNNNNNNNNNNNNNNNNNNN
NNNNNNNCCGNNNNNNNNNNNNNNNNNNNNNNNNNNNNNNNTTCNNCATGCTTCGCNNNN
NNNNNNNNNNNNNNNNNTGANNAAGACACTGCAAACNNNNNNNACACAAGANNNNNNNNN
NNNNNNNNNNNNNNNNNNNNNNNNNNNNNNNNNNNNNNNNNNNNNNNNNNNNNNNNNNNN
NNNNNNNNNNNNNNNNNNNNNNNNNNNNNNNNNNNNNNNNNNNNNNNNNNNNNNNNNNNN
NNNNNNNNNNNNNNNNNNNNNNNNNNNNNNNNNNNNNNNNNNNNNNNNNNNNNNNNNNNN
NNNNNNNNNNNNGTACAGCANNATTTTTGNNNNNNNNNNNNNNNNNNNNNNNNNNNNNNN
NNNNNNNNNNNAGCGTTTTTAGTCGCAACTTTGCGGCTCCGCGCAGATACGTTTGGATTC
GTGTTAATCRGTTGANNNNNNNNNNNNNNNNNNNNNNNGGTANNNNNNNNNNNNNNNNNN
NNNNNNNNNNNNNNNNNNNNNNNNNNNNNNGAGTATCACTGCAACTCAACTTAGGTATNN
NNNNNNNNNNNNNNNNNNNNNTAGTTGCATANNNNNNNNNNNNNNNNNNNNNNNNNNNNN
NNNNNNNNNNNNNNNNNNNNNNNNNNNNNNNNNNNNNNNNNNNNNNNNNNNNNNNNNNNN
NNNNNNNNNNNNNNNNNNNNNNNNNNNNNNNNNNNNNNNNNNNNNNNNNNNNNNNNNNNN
NNNNNCGGTGTNNNNNNNNNNNNNNNNNNNNNNNNNNNNNNNNNNNNNNNNNNNNNNNNN
NNAATTCTTGAGGTCGAAGCNNNNNNNNNNNNNNNNNNNNNNNNNNNNNNNNNNNNNNTA
AAGNNNNNNNNTNNNNNNNNNNNNNNNNNNNNNNNNNTTAAATAATTCCCAGCATTGCGA
TNNNNNCTGCCGGCTNNNNNNNNNNNNNNNNNNNNNNNNNNNNNNNNNRCRYGNNNNNNN
NNNNNTTAAATAGGGNNNNNNNNNNNNNNNNNNNNTTMTCTGCNNNNNNNNNNNNNNNNN
NNNNNNNNNTTTACCGTTATAATTNNNNNNNNNNNNNNNNNNNNNNNNNNNNNNNTATTG
CACTTCGCAGCGTCCANNNNNNNNNNNNNNNNNNNNNNNNNNNNNNNNNNNNNNNNNNNN
NNNNNNNNNNNNNCGCTCAATCTGGTNNNNNCTTTGTCTCCGGNNNNNNNNNNNNNNNNN
NACTAAATTATGCNNNNNNNNNNNNNNNNNNNNNNNNNNNNNNNNNNNNNNNNNNNNNNN
AGACCAAGAAACTAATCAATTTTCGGAATAAACTTAAGTAAAACAGACNNNNNNNNNNNN
NNNNNNNNNNNNNNNNNNNNNNNNNNNNNNNNNNNNNNNNATTTAATATTAGNNNNNNNN
NNNNNNNNNNNNNNNNNNNNNNNNNNNNNNNNNNNNNNNNTGTACAATNNNNNNNNNNTG
CATTTTCKYGAGNNNNNNNNNNNNNNNNNNNNNNNNNNNNNNNNNNNNNNNNNNNNNNNN
NNNNNNNNNNNNNNNNNNNNNNNNNNNNNNNNNNNNNNACAACGAATATGCNNNNNNNNN
NNNNNNNNNNNNNNNNNNNNNNNNNNNNNNNNNNNNNNNNNNNNNNNNNNNNNNNNNNNA
AATCGNNNNNNNNNNNNNNNNNNNNNNNNNNNNNNNNNNNNNNNNNNNNNNNNNNNNNNN
NNNNNNNNNNNNNNNNNNNNNNNNNNNNNNNNNNNNNNNNNNNNNNNNNNNNNNNNNNNN
NNNNNNNNNNNNNNNNNNNNNNCTATGTAAATCACCTCAAATTAACTNNNNNNNNNNNNN
NNNNNNNNNNNNNNNNNGCTCAGNNNNNNNNNNNNNNNNNNNGTCCTAGAGTAGNNNNNN
NNNNNNNNNNNNNNNNNNNNNNNNNNNNNNNNNNNNNNNNNNNNNNNNNNNNTGTNNNNN
NNNNNNNNNNNNNNNNNNNNNNNNNNNNNNNNNNNNNNGANNNNNNNNNNNNNNNNNNNN
NGCGATACCCGCTCGCCTGGGTGTACCAACACGTCAGAAAATACNNAATGAAANNNNNNN
NNNNNNNNNNNNNNNNNNNNNGAGTNNNNNNNNNNNNNNNNNNNNNNNNNNNAAAGTTAA
GGGGCTCTTTAGGNNNNNNNNNNNNNNNNNNNNNNNNNNNNNNNNNNNNNNNNNNNNNTT
AACACTNNNNNNNNNNNNNNNNNNNNNNNNNNNNNNNNNTAAGTCCTTTNNNNNNNNNNN
TCTATAATCNNNNNNNNNNNNNNNNNNNNNNNNNNNNCWGTTGSYGTRCAATAACKTCCT
TATGGTCGTTNNNNNNNNNNNNNNNNNNNNNNNNTTTNNNNNNNNNNNNNNNNNNNNNNN
NNNNNNNNNNNNNNNNNNNNNNNNNNNNNNNNNNNNNNNNNNNNNNNNYCAGTAAAMNNN
NNNNNNNNNNNNNNNNNNAATCACATCTCGNNNNNNNNNNNNNNNNGCTCNGNNNNNNNN
NNNNNNNNNNNNNNNNNNNNNNNNNNNNATCCTCAGTNNNNNNNNNNNNNNNNNNNNNNN
NNNNNNNNNNNNNNNNNNNNNNNNNNNNNNNNNNNNNNNNNNNNNNNNNNNNNNNNNNNN
NNNNNNNNNNNNNNNNNNNNNNCTGCGCATAAGCCTTGTCGNNNNNNNNNNNNNNNNNNN
NNNNNNNNNNNNNNNNNNNNNNNNNNNNNAGGAAAGGTTTTAGTNNNNNNNNNCTATAAG
TNNNNNNNNAAGTGACCAANNNNNNNNNNNNNNNNNNNNNNNNACTTTTTTTTATTTGNN
NNNNNNNNNNNNNNNNNNNNNNNNNNNNNNNNNNNNNNNNNNNNNNNNNNNNNNNNNNNN
NNNNNNNNNNNNNNNNNNNNNTAATCTCTNNNNNNNNNNNNNNNNNNNNNNNGAGCATCA
AGCATNNNNNNNNNNNNNNNNNNNNNNNNNNNNNTAGCTTGAGTCTRTACTNNNNNNNNN
NNNNNNNNNNNNNNNNNNNNNNNNNNNNNNNGACATATNNNNNNNNNNNNNNNNNNNNNN
NNNNNNGGTATTAANNNNNNNNNTGNNNNNNNNNNNNNNNNNNNNNNNNNNNNNNNNNNN
NNNNNNNNNNNNNNNNNNNNNNNNNNNNNNNNNNNNNNNNNNNNNNNTCTGGTTCAAANN
NNNNNNNNNNNNNNNNNNNNNTTATGNNNNNNNNNNNNNNNNNNNNNNNNNNNNNNNNTC
TGGTGAGGCGGTTAATTTGNNNNNNNNNNNNNNNNNNNNNNNNNNNNNNNNNNNNNNNNN
NNNNNNNNNNNNNNNNNGCTCTCACTNNNNNNNNNNNNNNNNNNNNNNNNNNNNNNNNNN
NCACCCGTCANAGCACNNNGTCATTNNNNNNNNNNNNNNNNNNNNNNNNNNNNNNNNNNN
NNNNNNNNNNNNNNNNNNNNNNNNNNNCCACGGATCCTTCTCTTNCGGANNNNNNNNNNN
NNNNNNNNNNNNNNNNNNNNNNNNNNNNNNNNNNNNNNNNNNNNNNNNNNNNNNTTAGCT
CAGCATNGTNNNCAGATNNNNNNNNNNNNNNNNNNNNNNNNNNNACTTTGCTACTCAGTC
NNNNNNNNNNNNNNNNNGWCTATTATTCAGGTCAATNNNNNNNNNNNNNNNNNNNNNNNN
NNNNNNNNNNNNNNNNNNNNNNNNNNNNNNNNNNNNNNNNNNNNNNNNNNNNNNNNNNNN
NNNNNNNNNNNNNNTACGCAGGGTACATTGCAGTGTGTTAANNNNNNNNNNNNNNNNNNN
NNNNNNNNNNCTGTCTATACTGATGGTTNNNNNNNNNNNNNNNNNNAGAACANNNNNNNN
NNNNNNNNNNNNNGATATTGTTATAATGGNNNNNNTAATAATACAGCTAAATATAANNNN
NNNNNNNNNNNNNNNNNNNNACCTACCGCAAAAGTTCCATTCGACAACAGAATCATNNNN
NNNNNNNNNNNNNNNNNNNNNNNNNNNNNNNNNNNNNNNNNNNNNNNNNNNNNNNNNNNN
NNNNNNNNNNCAANNNNNNNNNNNNNNNNNGACCTACGTTAGNNNNNNNNNNCATTNNNN
NNNNNNNNNNNNNNNNNNNNGGCTGTTGGGTTANNNNNNNNNNNNNNNNNNNNNNNNNNN
NNNNNNNNNNNNNNNNTCTCANNNCNNNNNNNNNNNNNNNNNNNNNNNNNNNNCRATGAN
NNNNNNNNNNNNNNNNNNNNNNNNNNNNNNNNNNNNNNNNNNNNNNNNNNNNNNNNNNNN
NNNNNNNNNNNNNNNNNNNNNNNNNNNNNNNNNNNNNNNNNNNNNNNNNNACGNNNNTCG
TTTTAAANNNGAGAAATCGTATTCTTGNNNNNNNNNNNNNNNNNNNNNNNNNNNNNNNNN
NNNNNNNNNNNNNNNNNNNNNNNNNNNNNNNNNNNNNNNNNNNNNNNNNNNNNNNNNNNN
NNNNNNNCCCCAAGANNNNNNNNNNNNNNNNNNNNNNNNAAGAAAGGTAAGACGANNNNN
NNNNNNNNNNNNNNNNNNNNNNNNNNNNNNNNNNNNTTTGGTGTTAATTNNTANNTAGAA
AATGCTCAAAGCCTGGANNNNNNNNNNNNNNNNNNNNNNNNNNNNNNNATCTTAACNNNN
NNNNNNNNNNNNNNNNNNNNNNNNNNNNNNNNNNNNNNNNNNNNNNNNNNNTTTTCAAGG
ATAGAANNNNNNNNNNNNNNNNCAAGCCTCNNNNNNNNNNNNNNNNNNNNNNNNNNNNNN
NNNNNNNNNNNNNNNNNNNNNNNNNNNNNNNNNNNNNNNNNNNNNNNNACTGATTTATCN
NNNNGCNNACTGGTTGAAGGCACANNNNNNNNNNNNNNNNNNNNNNNNNNNNNNNNNNNN
NNNNNNNNATTCNNNNNNNNNNNNNNNNNNNNNNNNNNNNNNNNNNNNNNNNNNNNNNNN
NNNNNNNNNNNNNNNNNNNNNNNNNNNNNNNNNNNNNNNNNNNNNNTATACGNNNNNNNN
ATCCTTGACTGATACTCANNNNNNNNNNNNNNNNNNTTCCAATATCTTACNNNNNNNNNN
NNNNNNNNNNNNNNNNNNNNNNNNNNNNNNNNNNNNNNNNNNNNNNNNNNNNNNNNNNNN
NNNAACGCAGCATNNNNNNNNNNNNNNNNNNNNNNNNNNNNNNNNNNNNNNNNNNNNNNA
GCAATTACNNNNNNNNNNNGTCNNNNNNNNNNNNNNNNNNNNNNNNNNNNNNNNNNNNNN
NNNNNNTAAATTNNNNGATCGCAATTTGTNNNNNNNNNNNNNNNNNNNNNNNNNNNNTGT
AAGANNNNNNNNNNNACANTCTTCATCTAAGTTCNNNNNNNNNNNNNNNNNNNNNNNNNN
NNNNNNNNNNNNNNNNNNAACANNNNNNNNNNNNNNNNNNNNNNNNNNNNNNNTAGGAAN
NNNNNNNNNNNNNNNNTGGAATAAGAAATAAGCTTAAAANNNNNNNNNNNNNNNNNNNNN
>Pavetta-schumanniana
ATTCCCTTCTTCAGGTCACTTTAAAACGGTTCTACTGTAGCCATGGCCATTCTGTATCTA
TTCCCAGCATCTCCATCTCCAACTGANNNNNNNNNNNNNNNNNNNNNGGCGCTCAAGTTG
TAATTTGCAAGAATTCTCGGCCANNNNNNNNNNNNNGCCTAGCGCAACTNNNNNNNNATG
ACTGAAACAATCAATGCTAGTGACTATCTTAGANTCTCTACTCGTGTNNNNNNAAATTTC
GCCAANNTTCGGGCGTCTTCACGTACNNNNNNNNNNGATAAGCATTAACGGTGGMTCTAT
GCTTGGGCGCACGGTTAGTAGAGGCCAGCGAAATGAGTGGGTAANNNNTCTGNNNNNNNN
NNCTCTCTGTTAATAATGGAAATTTTACCTTCGTAACGGGGGCCAAATAGAAGAGGTAGC
CGTAGTGATTACTCGACCCTTCTTTGGTCTGTAGGTNNNNNNNNNNNNNNNNNNNNNNNN
NNNNTAAATTAATGCACCTGCCGTAAACCTCAAGGATCAAANNTGAYTTTTCCCGTTTTT
TACNNNNGGGAANNATTACAGATGCATAAAGTAGGTTCATCTTATATCNNNNNNNNNNNN
NNNNNNNNNNNNNNNNNNNNNNNNNNNNGGTTNCCATTGGTTCATAATATTNNNNNNNNN
NNNNACCGGTAATTNTTACTTWGTGCATGAATTACTCCAGTGGGGGACGGTAAATGGGAA
GTGAATCCNNNNNNNNNNNNNNNNNNNNNNNNNNTGCGCCACCCAACCAAGTCNTAAGGA
TATAGAAACCTATCCGGGAATCTCGTGACACCGATGTTGCAAGAGACNNNNNNNNNNNNN
NNNNNCGCAGTAACTGTTTGATTTGCGTCCGTCTACGTACTAGCATAATCCCTAAGACTA
ATGTCGTNCTGTGAAAGATAGNNNNNNNNAGCAACTGACCTCATTGCAATGCTAATGCAC
TCGTTAAATCTACCACATCGGCCGATATGATCGTGACNAATCGTGGAAAGCCCGGGCACG
AACAACAAGGAAATGATGACGTATCCTGCTTTAGTGACTCATATTTATATTGTTTAGATG
AATCACACTGCTGTTTTGCTGTTGGGGACATATACTCTCNTTTAGGACCTCAATACTAAT
TGTAACGTCAANNNNNNNNNNNNNNNNNNNNNNNNTGCAGATGACGAGCTCATGAATATT
TAANNNNNNNNNNNATATNNNNNNNNNNNNNNNTCTTTTAATCAGTTCTGATCTTTAGCA
NNNNNNNATCACTTCAGCACTTTATGTATATTATGAATGTATTGGTTACTGGNNNNNNNN
AAGGAAAGNNNNNNNNNNNNATTTTCCATAGAGTGGTTACGATGGTTATTCGGAAAGTGC
ACCTTCAACCCTGCAGTGGTGAGTNNNNNNNNNNNNNNNNNNNNNNNNNTATATCATATG
ARTCNNNNTGGATGAGGTACTGAAGGCACTACCATCTCAAGCATCACCAAATCNAGGAAA
ATACAGAGTCTCTAATANNATTCACATTTATCTGTTTAAGCGATTTTCNNNNNNNNNNNN
NNNNNNATTNNNNNNNNNNNNNNNNNNNTTATATGTAGCGGTCGGGTGTACTAACGATAT
AGAAGGTGTGTCTTTCGGGTCGGGGTCGGTCAGTCCCGAAGTGTGTCCTCACATGTGGCA
TAACGATCGGCNNNNNNNNNNNNNNNNNAGAAACCCCCGATAGTTAAGAGATATAAGATA
CTATAAGTCTAAAGTTTGGCCTAATNAGCNNNNNNANNCATGAACGATGYGATGAATCGC
GAGATACTGTAMGTGGAGAGTGNNNNNNNNNNNNNNNNNNNNNNNNNNNNNTTAACCACT
GGTCGAATCAACCCCTTGGGGAAGCAGCGATTTACATTAGTCGTCCCCTTCCCTGAGCTT
TGCYCGAAGCCTAAGTATTGTGAANNNNNNNNNNNNNNNNNNNNNNNNNNNNNNNNTGAA
CCTAACCACTATTTTCCAGCGCACTTWCCACTCGATATGTTCATGTTCATAGGGAGGATC
TNNNNNACCTGTCNNNNNNNNNNTAAGGACGTTATAANNNNNNNNNNNNNNNNNNNNNNN
NNNNNATANGACTGTAATGACTTAGACGTCTCATNNGGAAAAATGCGAGAATACAAAATT
TAAAACANNNNNNNNNNTGCTCAATTACACCTGANNNNNNNNNGGTACCCGCAGGCAGCT
CTTAATAAATATNTCNNNNNNNCGCTCTGGAGACATGAGACAAAAATAAGAAAGATTANN
NNNNNATAATTCATTANNNNNNNNNNNNNNNNCACTGTAATAGTAANNNNNNNNNNNNNN
NNNNNNNNNACCANTGTTTGTAAATGANNACTACNNNNNNNNNACGCGAGAGNNAAGCCT
TGGTAAAGCGCCGAAGCRAGTTGCCAATGGATTATTTCGTCTATGACATACGATACCATA
TTCTTGTTCTATCGATAACGGTCTAAAATNGACCCAGTCGCATTGTNNTTGGACTTTCCG
AAAAGTAGTAAGAGCATTGCAGCGCTAATTTATTTCGGACCCGAGGGGANNNNNNNNNNN
NACCACGTGGTTTTNNNNNNNNNNNNNNNNNNNNNNNNNNNNNNAATTAGGTAGAGCCAT
CCTTTAGTGGGCAGTGATACCAANNNNNNTATGATGAAGTNNNNNCANNCTCAGANTTGG
GTNNCCTCTCGGTAGAGATAGCAAGCACGTANNNNNNNNNNTCAACACGTCATGNNAGAG
GACAAGTTGAAATTTGCGTATTACATAATATAGACGAGGANNNNNNNNNNNAGTCTCAGT
YGACGTCCGTTANNNNNNNNNGTGATCCATCGGCAYGAATACGTATATATAATGATACGA
TTACGGTGTATGTGGAGAGAAAAAATACAAGANNNNNNNNNNNNNNNNNNNNNNNNNNNN
NNNNNNNNNNNNNNNCGAAATGGATGNNNGGGAGACACCTGGACTATTAAGATTNNNNNN
NNNNNNTGATTTTATAAACAATGAAATNCCCAGAAAGTCNAGAATACTATTCATACTACC
AATTANTNNTGNNNNNNAGTANTTGATAGAGAGTTCAGGTCTTCATTTCTGATATTTTGA
TAGCAATACGGTTTTACNNNNNNNNNNNNNNNNNNNNNNNTNAAAAGTTAGNNNNNNNNN
NNNNNNNNNNNNNNNNNNNNNNNNGACTAAAAGTNNNCTGTATGGTTATTATTATTGTCA
TTAATTTTGGNNNNNNNNNTGCCCCATAATGATGGNNNGGGCTTTGGATTTCYNNNNNNN
NNNNNNNNNNNNNNNNNNNNTGATAACAAGTTTAGTTTCTANNNNTTTCGTTTAGCAGGA
TTAGAAGTCGAACGGAANNNNGTCCACATGTTTTAGATCTTTTATTACATCCATTTAAAT
CANNNGATANNNNNNNATCAGTGCATAGATCGCCGCTAAGAGTAGTGCAGGGGCTGGNNN
NNNNNNNNNNNNTGTATTGGTGTTTTGCGTCAATAAANNNNNNNNNNNNNNNAATNNNNN
NCGACACGGGATTGAGCACACATGTCTGCNNNNNNTNCAAGNNNNNNNNNNNNTGAACAT
GACAGCCAGCACAGATCGAATGCTTTATGAGCTTGGNNNNNNNNNNNNNNNATTCATAAA
TGTTTTTCTTTTTTTAAATATANTCTCNNNNNNNNNNNTANNNNNNGTATACAAGCACNN
NNNNNNNNNNNNNNNNNNNNNACAATATTGATTGTTCCAAATCGTTAAGTAANTTAGCNN
NNAGATGATRATYCNNNNNNNNNNGATGGGTACGACTNNNNNNNNNNNNNNNNNNNNNNN
NNCTNNAGAACTGTAGTACGATCAANNNNNNNNNNCCAGTTCNNNNNNNNCATTCATCTT
ACGAATAAAATTGGTTTTGCATTGCGAGTTAATTNNNNNNNNNGCTGTACCATNNNNNNN
NNNNNNNTGATCACCTTGAATGAGTTCAGACCGGGTTCACANNNNNNNNNNNNNNNNNNN
NNNNNNNNNNNNNNNNNNNNNNNNNCAAGCACCGTAACGATCGGATAACAATGTACTGCA
CACACGNNTAAACCAGACCCAATSTRAGATTCAAACAGTCGATGTAATCTTTTATGCAAA
TATTAAAGCAACGAGTAGGGNNNNNNNNNNNNNNNNNNNNNNNNNTGCTTCTNNNAATTA
NTACGTTAAAAAATCTTAGTTTTCATGTAAACATNNNNNNNNNNNACCCTAGAGTAAAAT
CTTATATGGGCAGTTGGTTTTTACCGGAGTTGAGAAATATACNNGGCNCTGCNNNNNNAT
CCGCATTTATACTGTGTGAGAGGGAGCGCCTGTTAAACANNNNNNNNNNNNCTAAGATAG
GTAGATAACATTGNNCAAGATTATCAGCGTTAGAAGNNNNNNNNNNNNNNNNNNNNNNNN
NNNNNNNTCTTGATTTTGTCTCACYAAGAAGACGAACTCCTANNNACCNGCNNNNNNNNN
NNNNNNNNNNNNNNNNNNNNNNNNNNNNNNNNNNNNNNNNNNNNNNNNNNNNNNNNNNNN
NNNNAGGTCTAGACTTATCTACCTGTAGCTATATTCAMCAAAAACTATAAGGCAATCTTC
TCAACGTGCANNNNNNNNNNNNNNNNNNNNNNNNNNNNNNNNNAACTTTCCGGTTGTATT
TGGCGAACTATTTCCGCATTTCTATGTCNNNCCAATCANNNNNNNNNNNAGTTAAGTGAG
CNTGCAGCAGCTACCATCTTTGGATCTACAAANNTGGTCATGTCCGAGNNNNCATATTTC
CTTCTTTGCAGTATATCTTTGNNNNTCCAAAATCCGCCAGAAGNNNNNNNNNNAATCATA
AAAAAGCTTGAGCATTGTGCGTNNNNNNNNNNNTCCCTCTATCAGTATGTGNNNNNNTCC
CTCCACTATCGAGTACCTGAGATTTCTATAGGTGAAAACAAATTAAGNNGAGGGTTATCC
TCAGCTGNNNNTCATTGGTAATACNNNNNNNNNNNNGGTTTGGGAGGTTTAAACRTGATG
TACTTTNNNNNNNNNNNNNNNNNACAAATGTTGTAGATTAAAACNCTAACGTAAATAAGC
ACCGAGGTAATTTTGCATAAATTTAGCGNNNNNNTTTTTCTGNNNNNNNNNNNNNNNNNG
CTGTTCAAGGTCAGAANNNNNGGCCAACTCATATAAATTATGTGGGGTTAAGTGTGCTGA
TCATATTAAAGGACATTAANNNNNNNNNNNNNNNNNNNNNNNNNNNNNNNNNNNNNNNNN
NNNNNNNNNNNNNNNNNNNNNNNNGATTCTGCTTTAGAGGCTGGTATAAATGAAACACGT
TGGTCTTCGNNNNNNNNNNNNTTTNNNNNGATTCGATTNNNNNNNNNNNTGTAAGTTNCT
GAGATCTANTGCAGCATTTCAGAAGTGCCTTAGAGCAGCNNAATGATAATNAAAAAACGC
ATTAGTGGGTATGAAGNNNNNNNNNNNNACATAGAACNNNTGGCTNNNNNNNNNNNNNNN
NNNNGGAACTCAANNNNNNNNNNNNNNNNNNNNNNNNNNNNNNNNCTTTCNNNNNAGGAT
CTGTGTATANNAATCAAGCTTCAAACATGACGTCTTACGTGCTNCGAGAAAGTTATCGCA
TGTGGNNNNNNNNNNNNNNNNNNGAGTTTTTTTGGGCTTTATTCGGCCATATTGATTGGG
TTTAGTCAACTGTCCGACCNNNNNNNNNNNAGTTTNNNNNNNNNNNNNTANNNNNNNNNN
NNNNNNNNNNTATCATTATGCGTTGTTNNNNNNNNNNNNNNNNATACACGACAAATATTC
CGCACTAACGGAATTATGAAGTTAACATACATTCNNNNNNTATCAGATACAGAGTTCTGT
NNNNNNNNNCACGGTCTACGCGCCANTCGAACGNNNNNNNNNNNNNNNNNNGACGTNNNN
NNNNNNNNTGGTGGGCNNNNATTGTGAATATACGAATATCGCAATCTTGTATCGNNNNNN
NNNNNNNNNNNNNNNNNNNNNNNNNNNNNATTGTGATTTNNNNNNNNNNNNNNNNNNNNG
TCAAGCACTATTAGACAGTACTAATTCCANNNAACAATCAACACGTGTAATNNNNNNNNN
NNGCTTGAACATTTCAANATGTTTCAATAATATNNNNNNNNNNNNNNNNNNNNNNNNNNT
CCGTGNNNNNNNNNNNNTGCNTTAGTTTGNNNNNNNNNNNATTACTACANNNNNNNNNNA
CNGCTAACTNNNNNNNNNNNNNNNNNNNNNNNNNNNNNNNNNNNNNNNGAGAACAATGGA
CTAGTNNAANNCGANCTCACTGAATGCGGGCATCCAGATCGTGAAGTAATGTCACGTACG
CCTATACCNNNNNNNNNNNNNNNNNNNNNNNNNNNNNNNNNCTTACTGTGCACAACNNNN
NNNNNNNNNNNNNNNNNNNNNNNNNNNNNATGTTCGTANNNNNNNNCGTCTGGATTAGTC
ATTAGTCGTTTCANNNNNNNNNNNNNNNNNGGACAGCGTGCGCTATTATAGNACCTCTCG
TCAATATANATNNNNNNNNNNNNNNNNNNNTACATCATCATGGNACTGTCTCTATGGAGG
TTGTNNNNNNNATAAATAAATCANNNNNNNNGATGAATATAGTAAGAAATAGTCGCGNAG
TAATGCTCAAGNNNCCTAAACANNNNNNNNNNNNNNNNNNTAGTGAAGCGTTTTAGCTCC
GCAGCTGTTGTCAGAGACCACTCGTGTACCGAATACTCACACATACTGAAACACAGTACA
TTCACAGAATACGTGAATTATACCCGTGGCTAGTAATGGAATCTATTGGGAGTTTTGAAT
TATTAGAAATTACCCCTTATCCGTCCATATGCGTCGACGANNNNNNNNNAGCATCAACGG
TGGTAGAGTGGGTGGTTGNNNNNNNNNNNNTTCAGGTGCTCAACTGCAAGATCGTGCCAC
AAGTCGATCTTTCGTGGTAAGCGTCAACGTCAGCGCACATTACTAGCGTGGTGCGTATAG
ACCTCGACACAACAGTATCTAATCCCAGTCCTTTTAGGCCAAACGCTAGCCCACTTACAA
ATTAAAATTGTNNNNNNNNNNGCTATTAATAATTANNNGACGCCCCCTATGNNNNNNNNN
NNNNNNNNNNCCCTGAAAATGGACTTTATTCTATTTGACGAGCACGAATTGCTGTCGNCA
CCACCTCGTCAGCCGAAGGGGGTGAAGTTAGAGNNNNNNNNNNGACACCTGTTGGTTAAA
AAGCAATACAAAGNNNNNNNNNNNNNNNGTAGGTTRGGAGCAAACAACGTGTGTGTATCT
TCGATGNNNNNNNNNNNNNNNNNNNGGCCTAATGGTTAATAAGAGTACTANNNNNNNNNN
NNNNNNNNNNNNNGTGAGGTGTAACTATCCCTTGTACTACTGTAGGTAGCGAGTGTAAGA
ACCCACTANNNNNNNGTGTCCGTATAAGCTACTATGGAATTTTGGTCTGAAGANNNNNNN
NNNTGTATACTTATGATAAATANNNNNNNNNNCTATTGGTAGNANGNNNNNNNNNNNNNN
NNNNNNACAGCTAAGAAACTATTAACTATTAATCCTAACATTGAAAAGCACATACAGTGA
AGATCAGAATGACTGCAATAAGCTGGCTTTTGGTGTGCTGATCCTGGGTATNNNNNNNNN
NNNNNNNNNNNNNNCGAACGTGACTANNNNNNNNNNNAAGAAATACAATGTTTAAAATNN
NNNNNNNNNNNNNNNNNNNNNNNNNNNNNNNNGTTAACATTTCGCAATGACCTANNNNNN
ACAATCAGATTGTTCCATNNCAGTCAGGAGGTTAGCTCCCGTAGCTNNNNNNNNNNNNNN
NNNNNNNNNCCCTCGACCGGNNNNNNNNNNNNNNNNNNNNNNNNNNCCTTCGCTTTAGTG
CCGAGTGCTTTTTTGTATACTACGCAGTCGAGTNNNNNNNNNNNNNNNGGANNNNNNNNN
NNNNNNNNGNNCCCCTGACCTCCGGATATGNTCATGTGGTTTNNNGAAAGCAAGCCTTTG
TAATTTATGACTGGCTTGTCCCNNNNAGGGGATATAATNNNNNNNNNNNNNNNNNNNNAT
GAGTAATTTCAAAGATTGTATTCCAGNAAAAAAGCACTAGATACAAAAGAANNNNNNNNN
NNNNNNNNNNNNNNNNNNTAAGGGCNNNNNNNNNNNNNNNNNNNNNNGAGTAANNNNNNN
NNNNNNNNNNNNNNNNNNNNNNNNNNNNNNNNNNNNNNNNNNNNNNNNNNNNNNNNNNNN
NNNNNNNNNNNNNNNNNNNNNNNAACTCACTGCAACGTCNNNNNNNNNNNNGGAGTAAGA
ATAATACTAAGAAACGAAGACGATNNNNNNNNNNNNNNNNGATNNNNNNNNNNNNNNNCA
GATTGATGTATTGTGGCCTTCCAATTGACATTTAGGYTGATACNNNNNNNNNNNNNNGAG
GTAACAGTKATTACCTNNNNNNNNNNNNNNNNNNNNNNNNNNATTCAGCGCGCTAAAAAC
TATCATATTCAAACTTTGNNNNNNNNNNNNNNNNNNNNNNNNNNNNNNNNNAGTAGNNNN
NNNGTCAAGGAGGGCCTNTNNNNNCATATAAATAACNCGATAGCCTGCAATATTAATANN
AACATCACTTAACGCGGATGAGGCTACGTAACCNNNNNNNNNNNNNNNNNNNNNNNNNNN
NNNNNNNNNNNNNNNNNNNNAAGCGATANACGAANNNNNNNNNNNNCAGTATTNNTTCTT
CAAATANNNNNNNNNNNATAACGTTGTTNNNNNNNNNNNNNNNNNNNNNNNNNNNNNTTG
TTAACCTATCACTTCCNNNNNNNNNNNNCTGTGATGTGGAAGTTAACATTATAACAATCA
ACRATCTTGCAACGGNNNNNNNNNNNNNNNNNNNNNNNNNNNNNNNNNNNNANNNNGGAA
GTGGGATTGAAAACATTAATGTAGATGATACTATACTGTAAGTAATCTATGATATGGNNN
NNNNCGTTCGNCGCGGAATAAGGCGGCGTTNNNNNNNNNNNNNNNNNNNNNNNNNNNNNN
NNNNNNNNCTAATAAAGNNNNNCACATCGATACAAGGACGTCTGATTTTTCACAGGCCAT
CGCATTCGGAACTCAAGAGACATCCTCCAAGCCCCCCGAAGTGAGATTAAAATTTNNNNN
NNNNNNNNNNNNNNNNNNNNNNNNNNNGAATCGCGAGGAAGTACTAGTAGGGTANNNNNN
NNNNNNNNNNNNNNNNNNNNNNNNNNNNNNNCGGACTTATANGCACGATTATNNNNNNNN
NNNNNNNNNNNNNNNNNNNNNNNNNNTAGCATTGCTCTGTTATGCCGNNNNNNNNNNNNN
NNCCCAGCTAAACGCCGCRAGTTCAAGCACCTAATAGNNNNNAAARTCTTNNNNNNNNNN
NNNNNNNNNGTCGNNNNTGGANNNNNNNNNNNNNNNNNNNNNNNNNNNNNNNCATTATCN
NNNNNNNNNNNNNNNNNNNNNNNNNNNNNNNNNNNNNNNNNNNNNNNNNNNNNNNNNNNN
NNNNNNNAAAAAAGCAGTTTNNNNNNNNNNNNNGTGAAGTGGTGTTAGACTCACAGCAAC
CTTTCTRTTNNNNNNNNNNNNNNNNNNGCGCGGGAATAAGATCTTTAACACTGTGTTGTA
ACTGATCTTACCCTACACAACAGGCTATCAATAGCTATTGTCGWTACAGGCGCCTGAAGN
NNNNNNNNNNNNNNNNNNNNNNCCGCAACTCCAGTTAGCCTCATCGAACTGCAACTTGTG
CCCCCACAAAGAACGTACTGTTNAGTGTATTACTAATTAAAGTTGTNNNNNNAGGTGCTT
TACATTTAGAACCCGAAACTTCGTACTAAATCCAGGGTATACACCTCCACTCCCGATAGN
NNNNCGAACACTCTGNTTCNNNGNNGGCACGAATTCNCNNNNNNNNNNNNNNNNNNNNNN
NNNNNNNNNTATTTTGAGCTTTCNNNNNNNNNNNNNNNNNNAATGTNNNNAATCTATTGT
CTACAGCTAATGAAAAGAAGTTGTAAATCTTCCTTCCTAATTACGTGTCTGCGAGATTCA
TTTCCTTATGTTAATTGGTCATTTCTGAGAATAAAGTTTAATGACCNNNNNNNNNNNNNN
NNNNNNNNNNNNNNNNNTCATGTTACNNNNNNNNNNAGACCACTGTTATGCAGAGGTGAT
GCNNNNNNNNNNNNNTGTCCGCAGGCTTACGTCGTTGGATTATGTCAAAGCAGTTATGAG
ATAACAGGTGTTTCCTAGTCCTAAGGAGGGCCANNNNNNNTGAAGCTCTAAATTGGTTGT
TGGACTNCTCTTTCTNNNNNNNNNATCACCTATATTACNNNNNNNNNNNNNNNNNNNTGN
ANNNTGGGTGAACATGGATTTGNNNNNNNNNNNNNCTGAGTATGATTNNNNNNTAGANNN
NCTTATGTGACTCTGNNNNNNNCTTTTATCATGAACTCATATTTTCAAAGTAATCCNNNN
NNNNNNNNNNNNNNNTCGGTTCTCTGNNNNNNNNNNNNNNNNNNNNNCCTACAACTGTAT
NNNNNNNNNNNNNNNTTCGTAATACTGAGTTGCCTTGCGTNNNNTCACGCTGTATNNNNG
ACCTCAGTGTGATNNGAACTCGGAGATGATAAAATATGACAGACTACTTCTGGGCTGATC
TGCAGCTATCTTGGTATCGACTDGTTGTTTGCTAGCTGGATNNNNNNNNNNNNTCCCATA
NNNNNNNNNNNNNNNNNNNNNNNNNNNNNNNNTGATTTTAAAGTTTTTTCAAGTAATTCC
CCNNNNNNNNNNNNNNNNNNNNNNNNNNNNNNNNTTTTTCACCGATTGACTTACCTCCNN
NNNNNNCAGGACCTATGCATTNNNNNNNNGACGTGATAAATGCGCTTATTCANNNNNNNN
NNTACCGTGCTATGCATAAAAAAGTATTTCGTCCATGAGTTATAGATCTTAGTCTGCASA
GATTNNNNNNNNNNNNNNTCNNNNNNNNNNNNNNNNNNNNCCGTNATGAGGAACAATAGG
ATTGCATANNNNNNNNNNNNNNNNTAATTGTAATGCTTAGCNNNNNNNTAAATAAAACNN
NNNNNNNNNNNCAATTTNATGGGCGCGATAANNNNTACATTTCTCTTTTTTAACCCGAGG
AAKGAGTTGATGGTTGCAGGCTACGGGCGCGTAACTGAATAATTNNNNNNNNNNNNNNNN
ANNNNCCTTGAGCCCGCTAACATCTGCTTCGTTCGGAAGACGTGTGCSTCAATATGTGTA
ACTAATATTTTAATNNNATGATGGATAGTGTGGCWCNNNNNNNNNNNNNNNNNNNNNNNN
NNNNNNNNNNNNNNNNNNNNNNNNNNNNNNNNNNNNNNNNNNNAGGCACTAGACAGATTA
GGAATAGGATGTGTTTTAGCTTGCTAGACTTACCNNNNNNNNNNNNNNNNNNNNNNNNNN
NNNNNNNAAATTTCGGGGAAGATGGCTTGTCCACTTAAAGTTATGNCCAACCAAGAATGG
ACGCCGAGCCTTAGGGANNNNNNNNNNNNNNNNNNNCTCCTNNATCTACGGGCTAAATGA
ATAATAGCTTTTTCCGAACCGTGNNNNNNNNCACTTCGAACATTAAAGGTNNNNNNNNNN
NNNNATGATTTTGATANNNNNNNNATTGAACGGTGTTATCTGGCGTCTATGCGCTATTAT
TGCAANTTTTAAAAGAATGTTGATAACTCRGTNAANNNNNNNNNNNNNNNNNNNTAATTT
TTAATTTTGGCCNNNNNNNNNNCAACAAAAATCAACACGTGGTATACGTGGGACGCTAAC
GAAGAGAATCGTTTGAACGCAGGTCCACAGACTACGCCGGGGAACGATCTTCNNNNCCTC
TATCATCATTTATACATTGCAAAAAGCASCAGGTTATTGGGGCCGTACAGCTGATGTAAC
TCGCGTCCCTAGAGTTTAAAGATAGATTTATGGCGAGTAAGGTAGTAGCAGGATCAGNNN
AATGAATCTNNNNNNNNNNNNNNNNNNNNNNNNNNNCCATGCTTATCTATTACCNNNNNN
NNAGCTTTAAGGCCACTTAGACAGCACTCAGTGNNNNNNNNNNNNCAATAAATGAGAGGG
AATCCAGGNNNNNNNNNNATCACCCGGAGCTCCCGAAGACCACGGTATAAAAGTCCATGA
ACACCTCTTCAAANNNNNNNNNNNAGTNNNNNANNNNACGAATATAGCCCCCTCATAAGG
TGTCGATNNNNNNNNNNNNNNNNNNCATGATGTTACGATATGTGAGYCGTATCGTCGTAA
NNNNNNNNNCTGTNNNNNNNNNNNNTGAAAATNATGTGCACNNNNNNNNNNNNNNNNNNN
NNNNNAAGAAGTTTAATAGTAGTATGAATGCAGACCTGGAGTAAGAGATNNNNNNNNNNN
NTGGGAATTGAACGTGNNNNNNNNNNNNNNNNNNNNNNNNNNNNNNNNNNGCAATCGGGG
AGNNNNNNNNNNNNNNNNNNNACGCACACGNNNNNNNNNNNNNNNNNNNNNATAGNTATT
GTCANNAAATAAGTACCTGCATGGCAGANNGGGCAAACAAGCTTGACNNNNNNNNNNTGN
NNNNNGATCTGATATANNNNNNNNNNNNNNNNNNNNNNNNNNNNNGNNNNGTCANGCANG
CGATNNNNNNNNNNNNNNNNNNNNNNNNNNCAACATACATAAGGTTGAGAAAAAAGAAGA
AATGTTTCTTGAGATAGATCCTTTAATAACAACNCTTAAGGGAATTTATACTNNGCGGAG
TGCAAATCTTCCACGCGTTAATCGACTGCGCGCTAACCACCCCCTGCACCGTTAAGGTGA
ATACAAGTCGACNNNNNNNNNNNNNNNNNNNNNNNCGTTAATAAANTACTAAGCGCTTAA
CATCAGAAATAAGAAAGTGTAAGGATTCAGCTTTAGCCCTGTTCATACNNNNNNNNNCAG
AGAACACAAGTCATGTATGGNNATTAAGTATAACATTTACCAACTTTGTCTCNNNNNNNT
ATCATGGGGTANNNNNNNNNNNNNNNNATTGAGTAANNNNNNNNNNNNNNNNNNNNNNNN
NNNNNCTCACTAAANNNNNNNNNNNNNNNNNNNNNNNNNNNNNNNNNNNNNNNNNTATAC
GGGACTACACACTCGTANNNNNNNNNNNRCTTGNNNNNNTNNNNNNNNNNNNNNAGGTYC
CATTTTGGNNNNNNNNNNNNNNNNNNNNNNNNNNNNNNNNNNNNNNNNNNNNNTNNNNNN
NNNNNNNNNNNNGTCTGTNNNNNNNNNNNNNNNNNNNNNNNCCGCATCGAATTACATGYA
TCAANNNNNNNNNNAGCGTATTCACTATCAGACTAATATTGCTCTCCGGGATTATAAACC
NNNNNNNNNNNNNNNNNNNNNGGAGCCAAGCTCCAGTTGCCAANNNNNNNNNNNNNNNNN
NNNNNNTCGCGACTNNNNNNNNNNNNNNNGGCGACACTAGGTCTGTATTAGTCNCCTGTT
GTCANNNNNNNNNNNNNNNNNGATCTAAAACAATGAGANNNNNNNNNNTTGATGANNNNN
NNNNNNNNNNNNNNNNNNACTNTGTCTTTTCGGTCATTGCACCTGGTAATTTCGNNNNNC
CNCCNGAGATCACACGAGATCGAATGCGTTACATAAACTAAGGCCAATGTCACAAGAACG
CTCCCTTAGGCGCTTGGAGTCCATGAGAATTAAGTCCAATGGCTCCTATAGAAAAAACNN
TGATCCTAGCTAGTGTGTTGATCAGGCTGTGTCATAGTCCCAGCAATTCAGTTCTGAGTN
NNNNNNNNNNNNNNNNNNNATGCGTTCTTATCATTGTAACCAAGCCTAGTTGTTCTCGAT
GCGCAAGTACACCCGACAAGANNNNCATCTCGTTAYCCAANGNNNNNNNNNTATNNNNNN
NNNNNNNNNNNNNCCTCATAGTCCAGTCTTTANNNAGGCAACCATCCAATATTCTTTCTG
TTTGTGAAGGACACATGTAGAAGGTCCCTATGGCCACGAGACCCGAACTCCGATCAGGAT
ATTGGGCCGNNNNNNNNNNNNNNNNNNNNTCACATCACAGTGACAATANNNNTTAATTGT
CAACCGGTTTTATCACGAGGNNNNNNNNNNNNNNNNNNNCACGCGTCATAAGCAATTGGC
GGCGCCTCATATCACACAACTGATGNNNNNNNNNNNNNNNNNNNNNNNNNNTTGAGCCNN
NNNNNNNNNNNNNNNNNNNNNNNNNNNNNNNNNNNNNNNNNNNCTTNNNNNNNNNNNNNN
NNNNNNNNNNNNNNGATTACTGATTNNNNNNNCGAATACAGTAAGGGGCCACTAATACGC
TNNNNNNNNNNNNNNNNNNNTCCCCCTCGACCAATAGCATAGACAGAAGCGCGACTATGA
ACAGATAGTAGACTTTNNNNNNNNNNNNNNNNNNNNNNNNNCCACGAAACCTTACCGATT
ATNGTACCAATCCGTNANNNNNNNNNNNNNNNNNNNNNNNNNNNNNNNNNNANNNNGGNN
NNNNNNNNNNNNNNNNNNNNNNNNNNNNNNNNNNNNNNNNNNNNNNNNNNNNNNNNNNNC
GGGTTATAATAGAGGATYANNNNNNNNNNNNNNAAAGATTAGTCCAAGTGTATATACCAN
NNNNNNNNNACGAACACCGCTAACGTTTTCGTCATCATTYGGCACTCCCNNNNNNNNNNN
NNNTGCCNNNNNNNNNNNNNNNNAGAAACCNNGGATAGCGAAATTTTTANNNNNNNNNNN
NNNNNNNNAATTANNNNNNNGCTGGGGTGAGCTGGTGCGTACCAAGTCTGGNNNNNNNNN
NNNNNNNNNNNNNNNTAATCGTGNANNNNNNNNNNNNNNNNNNNNNNNNNNACAAATTAG
TAGTCAAGTTTCTANNNNNNNNNNNNNNNNNNNNNNGCTTCAAGTATATGATACCAATGA
CGGANNNNNNNNNNNNNNNNNNNNNNNNNNNNNTCCCTNNNNNNNNNNNNNNNNNNNNNN
NNNNNNNNNNNNNNNCATTCTAACATCCCGTTGACTGGTACAGCTTTTTACCASTTTATG
NGTCCCAGTCAAATTGTAATCTGCATGGGAGCCATCCAANNTNNNNNNNNNNNNNNNNNN
NNNNNNNNNNNNNNNTACGGACATTGACTATAAAATTCGNNNNNNNCTGACTTATTACAG
GTNNNNNNNNNNNNNNNNNNNNNNNNNNNNTAAAGCAGAAAAGTGNNNNNNNNNNNNNNN
NNNNNNNNNNNNNNNNNNNNCTGTTGACTNNTACCCATTAATTATNNNNNNATCGACTAC
TAACCTCCATGCANTATNCAAGAGCAGCCATTCTGTATGCAATTAATTCTGNNNNNNNNN
NTCAGTGCCTATTCAAAGAGAGAAGCATAATGAAANNNNNNNNNNNNNNNNNNNNNNNNN
NNNNNNNCAAGCGACTACAGACAGCATATGAAGTGTCACTAAAATTGAGAGCGAANNNNN
NTAGTGTGCGCTACNNNNNNNNNNNNNNNNNNTTTGTGCGAATNNNNNNNNNNNNNNNNN
NNNNNNNNNNNNNNNNNNNNTNNNNNACGCGCAAAGGTGAGAGGTACCTTATTTTATTAT
GAGTATTTGCAAGCCTTNNNNNNNNNNNNNNNNNNNNNNNNNNNNNNNNNNNNNNNNNNN
NCKCACCAAGCTAGGGCAATTCTACCGTGTTTGGTCGGCTNNNNNNNNNNNNNNNNNNNN
NNNNNNNNNNNNNNGACGTGAAGGSGGGAACTTTGCTATCTACACCGNNNNNNNNNNNNN
NNNACTCGTCTAGTGAANNNNNNNNNNNNNNNNNNNNNNNNNNNCTCTTTGAACCATTNN
NNNNNNNNNNNNNNNNNNNNNNNNNNNNNNNNNNNNNNTGCAATASTAAATAATATTATT
CCTGTAATCATGTCGATTTCTCATACTGTTTCATACGGAAACCTTGAATTATATCCTGNN
NGNATCGCNNNCCGTCWGGANNNNNNNNNNNNNNNNNNNNNNNNNNNNNNNNNNNNNCAG
CCTATATGTAGATATTCGATCCATCGGATCTAACGGATGTCGCTTGCATTGTAATAAATC
NNNNNNNNNNNNNNNNNNNNNNNNNACACCATGGTTAGATATCAGTCTAATCGGNNNNNN
NNNNNNNNNNNNNNNNNNNNNNNNNNNNNNNNNTYCATTTTCCTATCGCNNNNNNNNNNN
NNNNNNNNNCTCCGTTAACAGTGCTCATTCTCTACAGAATGACCTAATATGTGCGAACGG
AGNAAACCCACAAAGATTTTGCAACCCATGANGGGCCTCGCTANNNNNNNNNNNNNNNNN
NNNNNAATNAGGGCAGGGAACGTAGGTTGTCGAGGGTCGAATTATGACNNNTAGACTAAT
TGTTACGGCATAATAGTGTCATACCCTTAAATTTGTGTCACCAGAACATACTTCAGTAGT
AGGCAGATCTCTTGCCATGTATTCNNNCACCCCATGCAAGTCAACGCCGAGAGGCTGACG
CGCCCCTGAATCGCCAGGGATTAAATTCNNNNNNNNNNNNNNACTGTATATATTTGTTGG
TTTTCTTCGTGGCACTTNTACTCCTTCTCAAGGTCGGATTATGCCGTAATGTTAAATTTT
AGATANNNNNNNNNNNNNNNNNNNNNNNNNNNNNNNAGGACCGATACACCAKTTTCGCTT
GGSGTGAGATTCAAATACGTTCAGGTTTCAGTGCACGAGTCCAATGGCTNNTAGTTTGGC
TGCTTGCNNTAAAGGGGACCAGAGTGGGAACGACAGGATTATAAGATAAATNNNNNNNNN
TAAAAGATTCACTGTCGAANNNNNNNNNNNNNNNNNNNNNNNNNNNNNNNNNNNATTTCT
CGCAGNNNNNNNCCTATTTCTNAGANNATATGCATNNNNNNNNNNNNNNNNNNNNNNNNC
CACCAATTTGTCAGTCTGCAATTTTATATACTTAAGCAAATCAGTTCTATAGTTACGTCG
GTGGACACGNNNNNNNNNNNCAGCATTACTAATGAGTAATGAATTTATTCAACNNNNNNN
NNNNNNNNNNNNTTTAATTANNNNNNNNNNAANNNNNNNNNNNNNNNNNNCTATACTGTC
AGGGCCAGCCTAYTCTNNNNNATGCCTGACTGGCACTGTCCCTTATAGGGGGCTAGTATC
TAATAGCTCAATATAGGTGGAACTGCATCACTATGTTCCTCAGAAGATCGTCCGTGATTY
TCAGGCTCCCCCTCAACGGAGTGAAGTTACGGTAAAAGATTTGCNNATGAACTATNNNNN
NNNNNNNNNCGCTCTTTAAGAACGTAGCTCGTTTATTTATATGATGCACARCANNNNNNN
NNNNNNNNNNNNNNNNNNNNNNNNNNNNNNNNNNNNNTTAGTTTGTNNNNNNNNNNNNAG
TCCCTAACCTACGATGCCAAGCGGAACGGAANNNNNNNGCTATCCTATCCNNNNNNNNNN
ATTCCTTGAGAGATGTTGANNNNNNNNNNNNNCTTCATAGTACCCCCTCTTGTGATAGCA
TNNNNNNCTCGATAGTCCCACGATGACCGTNNNNNNTAACAGCTGGGTAACAATGGTCAT
AGGGTTGATCCTTCTCGTCTAGGCTGTCGGGTCGCGACCGATAATNGTTTGCTANNNNNN
NNNNNNNNNNNNNNNNNNNNTAAATCCGTCCTGTNNNNNNNNNNNNNNNNNACCGNNNNN
NNNNNNNNNNNNNNNNNNNNNACAANNNNNNNNNNNNNCGAGTTGCCAGNCCATATTAGA
NNNAAACCNNTKGCCCCGAGCGGTAACAACTGCTGCAATGGTTTCTAGAATTTTTTAACN
NNNNNNNNNNNNNNGCATTGTAAATCTCCGCCGTCGGTGGSTNNNNNNNNNNNNNNNNNN
NNNNNNNNGTTTGACCAAAGCATATTAAGNTCTNNNNNNNNNNNNNNNNNNNNNNCATTT
TCTTGGTATCTTAGTATNTATTCAGTCAGANNNNNNNNNNNNNNNNNNNNNNNNNGGTTA
CATATGTAGCTTTACGATTAATATGTCATCATTTCTTCCGTCGATGTACACAAGTTAGTC
TGGGTCTTATCCATATCTTGTATGCAGATCCCGTTAACATGCGCACACTGAAGAACTGTG
NNNNNNNNNNNNTAGATTTGCTTCCNNCTCCNNNTCTAACTAAACTGTTCTGGTAATTAT
AAGCATNTRCAATTTTTGTNNNNNNNNNNNNANNNNNNNNNNNNNNNNNNNNTTAGTAGC
GTCATGGTGTAATACGATATACCCATANNNNNNNNNNNNNNNNNNNNNNNNNNTATTTCT
TGTAAACTGTAGCACGCCTATAAGAAGGTAAATGCAACAGTACTANNNNNNNNNNNACCT
CAGCCTGCTATTNNNTACCACTCGAGCCGCGTGTTATGGAGACTAAAGTCGTGATTNNNN
NNNNNNNNNGGGATATGGACATGGATAGANNNTCAACTGAGTGTCGCCAAGTGGCACTGG
TAAAGGAAAGCTTGGCANTAAGATACTAGTNNNNNNNNNAACTGTATGAAGACATTAAAG
GGAACGGGNNNNATCATTTGGCATNNNNNNNNNNNTCAAGGCNTAAACCAGGTTGAGTGC
ATATCGAATAGGTTTTCTGATGANNNNNNACCCAAGTGATTATAATTCTCCGGGGAGGTA
TACGCATACAGANNNNNNNNNNNNNNATATGANNNNNNCGCAGATAATATTCCTNNNNNN
NTTGACANNNNNNNNNNGTACTAGCGACTGANNNNAGAAGTGACATATTGAGTATCCNNN
NNNNNNNNNNNNAGCGAGATCGGGGAGAGTAGGGGTATATTANCANNNACCANNNNNNNN
NNNNNNNNNNGGGACTTATTTTCCCCCTTGTGCNNNTTTNTATTTCTTGAGCGGGATGGG
GTTTTNNNNACTAACATTNNNNNNNNNNNNNNNNNNNNNNNNNNNNATGACGAGATAATG
GAGGMTAGACACGTGTGCTCTTCTGGTTGACTTGGTATAGAGGACAAGTATTTATAGTAT
TGGAGCAACGCTTNNNATGTCCATATCAAAATGGTTGNNNNNNNNNNNNNNNNNNGNNNN
NNNTAAAAGTCGGCCTYTCGCGGCGTCCCTCTTTATCGCANNNGATATGCCATANNNNNN
NNNNNNNNNNNNNNNNNNNNNNNNNNNNNNNNNNNNNNNNCCTGCNNNNNNNNNNNNNNN
NNNNNATCATCGCACAACTACCAAANNNNNNNNNNNNGCTCAAGTAGACGTCTAAATNNN
NNNNNNNNNNNNAAGACAAACGACTGACTGACACAGGCGTTGTTTTGGTGACGTGTCATT
ATACCGCTACGNNNNNNNNNNNTCGGCACACTGTCNNNNNNNNNNNNNNNNNNCGCTTAT
ATGTCGTCGTTTCCTATGCRTGATGGGCTCTACAGGACCGGAAATTGAAACCATGGGTNN
NNNNNNNNNNNNNNNNNNCAGCAGATGARGCTGCTAGAGTRAGAANTNNNNNAAGCGTTT
TCTTTNNCTTAGATTTNNNNNNNNNNNNNNCTACTGCAANNNCGCCANNNNNNNNNNNNA
GATTGNATGTGTAATATNNNNNNNNGAAAAGCAATATAAGAACTACTGNNNNTGACCACG
CCCTATCCANNGNNNNNCATCAGCGTTNNNNNNNNNNNNNNNNNNNNNNNNNNNNNNNNC
GNNTGTCCACNTCATCTCCAGAGCACGNNNNNNNNNNNNNNNNNNNNNNNNNNNNNNNNN
NNNNNNNNNNNNNNNNNNNNNNNNNNNNNNNNNNNNNNNNNNNNNNNNNNNNNNAATTTT
TCTCATATTCCCCCNNNNATTATCGGCAACATAAGGACTTGCGAGTGNNNNNNNNNNNNN
NNNNNTCGCCCNNNNNNNNNNNNNNNNNNNNNNNNNNNNNTTTCAATCTGGATTAGANNN
NTAATTCTTAGACTCATGATATTTTAGGTCTGTCGTCTTCNNNNNNNNNNNNNNNNNNNN
NNNNNNNNNNNNNNNNNNNNNNNNNNNNNNNNNNNNNNNNNATTAGCAACATNNNNNNNN
NNNNNNNNNTGTTKGATACGCAGCGAAGAACTCCTGCGGTTARCTTACCCATTTGTAGAG
NNNNNNNNNNNNNNNNNNNNNNNTATGCAGATTGAGCCTAAGTAGGTATTGCCGTTACGG
AAGNNNNNNNNNNNNNNNNNNNNNNNNNNNNNNNNNNNNNAACCCCTGTCNGANNNNNNN
NNNNNNNNNNNNNNNNNNNNNNNNNNNNNNNNNNNNNNNNNNNNNNNNTTGAAATAGATC
GAGTCATCAAAAGATCGAAGGCTANNAGGAATCATTTAAGTTTGAAGAAANNNNNNNNNN
NNNNNNNNNCCCCCCATGCAAGCTAGCACAAACACGTATCTCCACTCCCTGAAGGCATTA
AGCGTCCCTACAAAACTCNNNNNNNNNNNNNNNNNNNNNNNNNNNACTAAGCGATGCCNN
NNNNNNNNNNNNNNNNNNNNTATGGGACTTCGNNNNNNNNNNNNNNNNAGACATATTATG
GTTATCGGGCTTTTAANNNNNNNNNNNNNNNNNTCAANNNNNNNNNNNNNNNNNNNNAGG
NNGGTAGGATATATCNNNNNNNNNNNNNNNNNNNNNNNNNNNNNNNNNNNNNNNNNNNNN
NNNNCTATTTTACAGTTNNNNCTGTTGTATTTTGTCGCAGAAAATGCNNNNNNNNNNNNN
NNNNNNNNNNNNNNNNNNNNNNNNNNNNNNNNNNNNNNNNNAGTGAAACGCTTTTGACCT
TCATCGGTGCGTCGTTCTGTAGTNNNNNNNNNNNNNNNNNCAAGATTTNNNNNNNNNNNN
NGGTAGAATGAANNNNNNNNNNNNNNNNNNNTCCTATAAGCGGGATGAACCGTTTTGGTA
TTGTATTTATGTAAGNNNNNNNNNNNNNNNNATGGAAAAATTGGTACTGGATATCGAGAK
CTACACAAACTCCACGATTGGCTCTANNNNNNNNNNNNNNNNNNNNNNACTTCAGACCAC
GTCCAAACGCGNNNTGATAAGTTGTNNNNNNNATAATAATATTATGCATTTCCGATAAAT
AATTAATNNNNNNNNTGGCCAGCNNNNNNNNNNNTATCGATAACNNNNNNNNNNNNCCGT
AAAACACGCATATACACAAATTCTCTACCACGTGATTATCTGAGATTGCTTAANNNNNNN
NNNNNNNNNNNNNNNNNGACAAATTCNNNNNNNNNNNNNNNNNNNNNNNNNNNNNNNNNN
NNNACGATGCCACATTCGCCTTTCGGGATCAGGAAGGTCCAGGCCATTTTCCAGTAACGT
AAAGCTGTCTGGACCGAGATCATGGTAGCGAACCTTAGTAGAATGCCTGGAAAAGCGNNN
NNNNNNNNNNNNNNNNNNNNNACTGGGTTCCCTGTAAGNNNNNNNTGCCCGTGGCCAGAG
CCGCCNNNNNNNNAAATACANNNNNNNNNNNNNNNNNNNNNNNNNNNNNNNGTATTCCAA
AAGCAGANNNNNNNNNNNNNNNNNNNNNNNNNNNNNNNNNNNNNNAGGTATGACATTCCA
TGAACGAACAATTTCAGCTCTTTCTCTTNTCATGCGCCAAATTACCTTAAAAACACGTTT
TGTTCCATNNNNNNNTAGCCCTAGCAAGTTCGATCCKTNNNNNNNNNNNNNNTTGGGCTC
CAATAGTCCATGAGGCTCTGGTNNNNNNNNNNNNNNNNNNNNNCTGGTTAGGGGATAAAC
AGCCCGCTGCGTCCTAGCCNAANNNNNNNNNNNNNNNACTTCTCTCAGGCCGNNNNNNNN
NTTATANNNNNTAGTNNNNNNNNGAGTGGTGCCATGTTATAAGGGCAACTGACNNNNTTA
TNNNNNNNNNNNNNNNNNATTCTGCCNNNCGTTATTCAACCGGTACATTCAGGTAGTAGG
TGTCAAGAYGACATGGCGATCGTAATGGAANNNNGAAGTGAAATNNNNNNNNNNNNNNNN
NNNGAGNTAAAACCAACTGTNNNNNNNNTAATCTNNNNNNTGATCTTCCTGCAATTMACC
GCTGCTNNNGCCATATCNCCATTCGNAGTCAGTNNNNNNNNNNNNACAAAACGCTCATCA
CGTGTAATTCTAAGAAATCTAGCCAAAACAACCGTCTNTGATGCGNNNNNNNNNNNNNNN
NNTGGACGTGCATGGTTTANNNNNTAGTCACTAATCCCGCTNNNNNNNNNNNNNNNNNNN
NNNNNNCTCTTTGAGTKCCGCTCCCCCTGGAACGNNNNNNNNNNNNNNNNNNNNNNNACA
TACGCCTCCTTACTTNNNNNNNNNNNNNNNNNNNNNNNNNNNNNNNNTATGAAAGAATCT
GTATTTCTTGATTCCCTTCGGACAGGCGGTTCGGGGGTTCGCGCNNNNNNNNNNNNNNAT
GGAGCTGAACACNGTTTNTCAAATGTAGCATATGACCGGTTTATGAAAATGCTTCCAAGT
TACGACRTACAAACGTTAGAAGTCACCTTCCANNNNNNNNNNNNNNNNNNNNNNNNNNGG
AAGCTATCCGTGCACAGGGTAGTATGCCGATTTATTGATTAGGGATAGANNNNNNNNNTC
ATCAAATACGGAGCCAAGGCTTCCGATAAGTNTCTGTTNCTGCTTGNNNNNNNNNNNNNN
NNNNNNNNNNNNNNNNNTNNNTTCGGCCATATTGGCNNNNNNNNNNNNNNGATTAWCANN
NNNNNNNTACGTGGGTTGCCACNNNTATGTTCNNNNNTTTCTGTGATATTTTTTCTTATA
GCACGCTATGTCTTTCTTCTCACATTAACCATTGTTACACTGGTAACAGNNNNNNNNNNN
NNNNNNNNNNNNNNNNNNNNNNNNNNNNNNTTAACNCTATNNNNNNNNNNNNNNNCCAGA
ATTNTATTGGACTAGAGTATAAAGNNNNNNNNNNNNNNNNNCTTTCGTNNNNNNNNTNGA
TACGCGAGCAATAAATAGNNNNNNNNNNNNNNNNKCAATTCTATCAAYGAGTAGAGTNNN
NNNATTGACACTGGGTGATAAAAANNGCAANNNNNNNNNNNNAATCAATTTANNNCTTAT
GTTNAGACTCCTTAACCATAATTTTTACTGNNNNNNNNNNNNNNNNNNNNTTNNNNNNNC
TGCTCCCCAAGAACGTTAATTACAAGCANNNNNNCGTCTGTNNNGCCTGATCAGACTNNN
NNNNNNNNNNNNNNNNNNNNNNNNNNNNNNNNGATNNNNNNNNNAGCCGGTGGTTGTTGA
ATAATTCNNNNNNNNNNNNNTTAGTTTTGGACATNNNNNNNNNNNNNNNNNCTCGACATT
CGGGCATCACATGTGGNTAGGAAAGCCACCAATGNNNNNNNNNTGGAGTGGANNNNNNNN
NNNNNNNNNNNNNNNNNNNNNNNNNNGTAAAAGTTACCANNNNAACACTCGGTGTCTNNA
CTACGAGCCGNNNNNNNNNNNNNNNNNNNNNNNNNNNNNNNCTCATCGTGCTTCATTCAC
ATGCTGTATCAAAGCCTTGAGTAAGGTATTGAGAACTAGGACTACACAAGAAGTTGCACT
TAAGTATGTGCAGGACGCGCGCTGNNNNNNNNNTGTGGTTNNNNNNNNNNNNNNNNNCGC
TCGGCTCATGTATATGNNNNNNNNNNNNNNNNNNNNNNNNNNNNNNNNATYCAACTATTA
ACATAAATATGNNNNNNNNNNNNNNNNNNNNNNNNNNNTGGACTGAATTAGTGAACTCAG
AAAGATNTTGGGATATAGCGTTTTTCTTATAAGCACTTGTTCANNATGATAATTCTACAT
GTCGGGCCGCCAGCATTTTNACTCGCAAGTTTTCGGCTCCGCGCAGATACTTTTAGATTC
GTGTTAATCRGTTAACTTGTATTGTATGNNACTAGGTGGGTANNNNNNNNNNTTTNGGTG
GCCTGAAAACATCGGTATGCAAAACTATAAGACTGTCGCTGTAACTCAGCTAAAGTATGC
GGATATATGGTCACCAATCATTAGTTGCATAAAACAGTCTGNNNNNNNNNNNNNNNNNNN
NNNNNNNNNNAGTTTCGNGNCTTCTCAATATGRATNNANNNNNNNNNNNNNNTACACTAG
AGAGTATGNNNNNNNNNNNNNNNNNNNNNNNNNNATTCACTCTCAATTTCNNNNNNNNNN
NNNNNCACTGTAACTGTATCACNNNNNNGTNTATATGCCTAGGTCAATTTTGANTAAATG
AAAATTGTTAGGATCAAAGCTATGAYTCARCATTTCTGATCTTAACTGTGNNNGCGAGTT
AAATATGTCACTAAGTACCACKTTAATAAATTGTGTTGTGTATAGTTTCCAACATTACGA
TTTCCATTGCCGGTTATAATATGGTTATAATTGTTCGCCNNNCATATAMCAKGTTATGGT
CAGCANNNNNNNNNNNNNNNNNNNNNNNNNNNNNNNNNNNNNNNNNCTCCAATCTTCAGC
TNNNNNNNNTTTACTGTTATACTTCGACGTTNNNNNNNNNNNNNNNNNNGCTCGGNNNNG
CGCTTCGCAGNNNNNNCNNNNNTGNNNNNNNNNNNNNNNNNNNNATCGCTAAGTTTGGCC
ATAAGAGCGGTGTAGTTCAATCTGGTTATTNCTTCCTCTCCAGATAATATCNNNNNNNNN
NACTAAGCCATGCNNNNNNNNNNNNNNNNNGTGGNNNNNNNNNNNNNNNNNNNNNNNNNN
AGTCTAAGAAACTAATCAGTTTCCAAAATACACTTAATTATAACAGACCCAAGGTTTCTA
GGATACCAGACGAGTCNNNNNNNNNNNAAGTACACTCACCATTTAATNTTAGNNNNNNNN
NNNNNNNNNNNNNNNNNNNNNNNNNNNNNNNNNNNNNNNNCGTANNNTNNNNNGGNNNCG
CATCTTCTTGAGCGGCGTATAGAGAGCAACGTANNNNNNNNNNNNNNNNNNNNNNNNNNN
NNNNNNNNNNNNNNNNNNNNNNNNNNNNNNNNNNNNNNNNNNNNNNCGTGCCGTTTAAGC
TAGCGCNNNNNNNNNNNNNNNNNNNNNNNNNNNNNNNNNNNNNNNNNNNNTATGGACCTA
AATCGNNNNNNNNNNNNNNNNNNNNNNNNNNNNNGAGGCATCATGTGCAATCAATAAGAA
AAAAACTNGTNNNNNNNNNNNNNNNNNTATGGGTCTGCAATGACTCTGCGTGTCCAGATT
NNNNNNNNNNNNNNNNNNNNNNCAAGGTAAAGTACCTGAATTTAACTTTGTCCNNAATAT
CATACACTNNCCTTCTKGCTCAGGCGCACATCCCGGAGRYTGGCCCTAGAGTAGTATTCG
CAAGCTTGACATTTTCGTGGCTAGATTCTACATACATCTCCTACGTACKGTTTGTNNNNN
NNNNNNNNNNNNNNNNNNNNNNNNACATCGATATATATTACAGGACCGCTCCCGTNNNNN
TGCAGCACCTGCTCGCCTGCGTGTACCAATACGACGGAAAATACAGAATGAGATACTGNA
ACACCTCANNNNNNNNNNNNNGAGTTAGCACATGTACACCAACCTAGAGACAAGAGTTGC
ACGGTTCTTTACGAACTACAAATGTGATAGCATGACTNCTTCCCTACTNTACCTTTGACT
ARCGCTCATTTTTCTGGCTTAATGAAGAGAAACCAATATTAAGTACTTTACTTGTCTCCC
CTTATAACAATGAAAAACNNNNTTTGCTGGCCTTGTACAGTTAACGTWCAATNNNTTACT
TATGGTCGATNNNNNNNNNNNNNNNNNNNNNNNNTTTGTTTATGGGTAGTNNNNNNNNNN
NNNNNNNNNNNNNNNNNNNNNNNNNNNNNNNNNNNNNNNNNNNNNNNNTCAGTCAACNNN
NNNNNNNNNNNNNNNNTTAATAATATATTGCNACTTGGACTTGTCTGCTCTGGGGAAAYG
AGATAATGGGGCGGTGGCGACCTAAAAANNNNNNNNTNNNNNNNNNNNNNNNNNNNNNNN
NAAGACCCANNNNNNNNNNNNNNNNNNNTGTTGGGTNNNNNNNNNNNNNNNNNNNNNNNN
NNNTTGAGCNNNNNNNNNNNNNGTGTGTATAAGCGTCGTTGCGAACTANNCCTNNNNNNN
NNNACANNNNNNNNNNGATACGYNNNNNNNNNNNNNNNNNNNNNNNNNNNNNNCCGTAAG
CNNNNTAGNAAGTAACCTANNNTGTTGGAAACGNAATGCTNNNACTTTTTTTTATTTGNN
NNNNNNNNNNNNNNNNNNGCATAAAATCATTNNNNNNNNNNNNNNNNTGAAGNNNNNNTC
GCGCTTRTGATCTCAGGGATCTAACCTCTTAAGGTGTAATAAGTACAGTTTGNNNNNNNN
NNNNNGAGTAAAAAGAAATCTNNNNNNNNNNNNNNNNNNNNNNNNNNNNNNNNNNNNNNN
NNNNNNNNNNNNNNNNNNNNNNNNNNNNNNAGACATATATTCCGAGACTAACTTCATCTT
ATGTTCGGTGTTAAAGAGCAAAGTGAATCCTANTAAAATTCTGTCTTGGNTTNGGTCGTT
GTGGTTCCNNTACAACTCCGCTACTGGCATTTCCTTCGAACAATTGATCTGGTTCGAANN
NNNNNNNNNNNNNNNNNNNNNNNNNNTNTNNNNNNNNNNNNNNNNNNNNNNNNNNNNNTC
TGGTGAGGCGGTTAATTTGCAAACGATAACCTCNNNNNNNNNGGNNNNNNNNNNNNNNNN
NNNNNNNNNAAGTTTAGACCCTCACTCTATACTAGTTNNNNNNNNNNNNNNNAGTAGTTT
TCACCCGTCACNNCTTTTGGTCATTNNNNNNNNNNNNNNNNNNNNNNNNNGAGAGTGTAA
AGAGATGTTAACGGAAATTTGTTTACACCACGGTTCCTTTTCTTTCGGAATTACTTGTGT
ATAGTATGTTSGTTGAGTGAAAATNNNNNNNNNNNGAATGTGGNNNNNCANNTGTTAGCN
CAGCANNNNNNNNNGTTTAGTGAGAGGATNNNNNNNNNNNNNNNATTTTGTTACTCTGTC
CTGGTAAGCGCTTCGGGGTGTATTANNNTGGTCNNNNNNNNNNNNNNNNNNNNNNGCGCA
AGAGAAATCACTCATGGCCGAGATGTCCGACAAGAATAGACCATANNTTTAATATGGACA
AAATGGTGGATAAACAGGCGGTGTACTTTGCGATACGTCAAANAAAANNNNNNNNNNNNN
NNNNNNNNNNCTGTCTGTACTGACGCTTCCGGTGGCCGCCNNNNNNNNAACANNNNNNNN
NNNNNNNNNNNNNGATATAGTTAGAATGGTATCTACAATAATACAGNNNNNNNNNANNNN
NNNNNNNNNNNNNNNNNNNNACTTGTCGNNNNNNTCCCATTCGGCAATAGGATCATTCCC
TTGCACTAGTAACATGCCTTAAANAGNNNNNNNNNNNNNNNNNNNNNNNNNNNNNNNNNN
NNNNNNNNNNCAANNNGNTNGTTTTTTAGCGACCAACGTTATGATGAGAACTCATTAGTT
ACGCCAATTGTTATTTTKCCGGCTGTTGGGTTANNATTAGAATCTAGAGCGGAGACATTN
NNCNNGTCCTGCNNNNNNNNNNNNNNNNNNNNNNNNNNNATYTGACAGCATAANNNNNNG
AACTNNNNNNNNNNNNNNNNNNNNNNTGGGATNNNNNNNNNNNNNNNNNNNNNNNNNNNN
NNNNNNNNNNCNNNNNNNNNNNNNNNNNNNNNNNNNNNNNNNNNNNNNNNNNGGTGNNCA
TTTTCAAGNNGAGAAATTGGATTCTTGGTNNNNNNNNNNNNNNNNNNNNNNNNNNNNNNN
NGGAGTGGAGATTTTATAGGCCNNNNNNNNNNNNATGGCAAAATCACTGTTNNATATAAT
TCTCTCTCCACAAGANNNNNNNNNNNNNNNNNNNNGTATAGGGAAGGTAAGACGAGTGGN
NNNNNNNNNNNNNNNNNNNNNNNNNNNNNNNNTTACTTTGGTATTAACTCTTATATAGAA
AACATTCAAGGNNNNNNNNNNNNNNNNNNNNNNNNNNNNNNNNNNNNNATCTTAACAATT
GTATGGNNNNNNNNNNNNNNNAAAGAATTACTTCGGNNNNNNNNNNNNNNTKCTATTAGG
CCACAANNNNNNNNNNNNNNNNNNNGCCTCNNNNNNNNNNNNNNNNNNNNNNNNNNNNNN
NNNNNNNNNNNNNNNNNNGAATAAAAAAGATTTCGGCCTCATGGTCTCACTGATATATCA
AAGTNNCCACTGGCTGAAGTCCTGNNNNNNNNNNNNNNNNNNNNNNNNNNNNNNNNNNNN
NNNNNNNNAGTCTAGCCATGAACTNNNNNNNNNNNNNNNNNNNNNNNNNNNNNNCAAAGT
AGACCTTAAGGATCATTNNNNNNNNNNNNNNNNNNNNNNNNNNNNNTATACGGGTGCAGA
AGCCCTGACTGATCCTCANNNNNNNNNNNNTCCCAATTCCAATATCTTACNNNNNNNNNN
NNNTGGAGGCCGNNNNNNNNNNNNNNNNNNNTTAGCCGAGTTGGNNNNNNNNNNNNNNNN
NNNAACGCAGCATNNNNNNNNNNNNNNNNNNNNNNNNNNNNNNNNNNNNNNNNNNNNNNA
TCAAGTGATTAAATAAACAGTCACTACGCGTTAAANNNNNNNNNNNNNNNNNNNNNNNNN
NNNNNNTAAATNNNNNNNNCCGAAGNNNTNNNNNNNNNNNNNNNNNNNNNNNNNNNNTCT
AAGANNNNNNNNNNNACANNNNNNNNNNNNNNNNNNNNNNNNNNNCGNNNNNNNNNNNNN
NNNNNNNNNNNNNNNNNNNNNNNNNNNNNNNNNNNNNNNNNNNNNNNNNNNNNTAAGAAC
TCAATCCANNNNNNNNTGNNNTAAGNNNTAGTTTTAAAANNNNNNNNNNNNNNNNNNNNN
>Vangueria-infausta
ACTCCCTACTTTAAGTCACNNNNNNNNNNNNNNACTGTAGCCATGGCCANNNNNNNNNNN
NNNNNNNNNTCTCCATTTCCATCTGANNNNNNNNNNNNNNNNNNNNNNNNNNNNNNNNNN
NNNNNNNCAAGAATTCTCAGCCTNNNCTGCGGTATANNNNNNNNNNNNNNNNNNNNNNNN
NCTGAAACRATCAATGNNNNNNNNNNNNNNNNNNTCTCTACTTSTGTNNNNNNAGATATC
GACAANNTTCGGCTTTCTTCAGTTRSNNNNNNNNNNGATAAGTATTCACGGTCGCTCTAC
GCTTGGNNNNNNNNNNNNNNNNNNNNNNNNNNNNNNNNNAGTAANNNNNNNNNNNNNNNN
NNNTTTCTATTAAAAGTAAAAAATTTNNNNNNGTAACGAGGGCCAAATGAATGAGGTAGT
TATAGTGATTACTCGACMCTTCTTNNNNNNNNNNNNNNNNNNNNNNNNNNNNNNNNNNNN
NNNNGAAATNNNNNNNNNNNNNNNNNNNNNNNNNNNNNNNNNNNNNNNNNNNNNNNNNNN
NNNTTTTGGGATAAATTACAGATACATNNAGTAGGTTCATNNNNNNNNNNNNNNNNNNNN
NNNNCCTAAGNNNNNNNNNNNNNNNNNNNNNNNNNNNNNNNNNNNNNNNNNNNNNNNNNN
NNNNNNNNNNNNNNNNNNNNNNNNNNNNNNNNNCTTTGGNNNNNNNNCGGTAAGTGGGKA
GTGATTCCNNNNNNNNNNNNNNNNNNNNNNNNNNNNNNNNNNNNNNNNNNNNNNNNNNNN
TATGAAAACCTATANNNNNNNNNNNNNNNNNNNNNNNNNNNNNNNNNNNNNNNNNNNNNN
NNNNNNACGTTAACTGTATATTNNNNNNNNNNNAKGGTACTAGCGTANNNNNNNNNNNNN
NNNNNNNNNNNNNNNNNNNNNNNNNNNNNNNNNNNNNNNNNNNNNNNNNNNNNNNNNNAT
TACTTAANNNNNNNNNNNNNNNNNNNNNNNNNNNNNNNNNTCGCGGAAACCCNNNNNACT
AACAACAAAGAAATGNCAACATATTCTGCATTAGTGACTCATANNNNNNNNNNNNNNNNN
NNNNNNNNNNNNNNNNTGCTGTTNNNNNNNNNNNNNNNCAATTAGAAYCCCAATACTAGT
TGTATNNNNNNNNNNNNNNNNNNNNNNNNNNNNNNNNCAGGCAATAAGCTTATAAAYATT
CAGNNNNNNNNNNNNNNNNNNNNNNNNNNNNNNNNNNNNNNNNNNNNNNNNNNNNNNGCA
NNNNNNNNNNNNNNNNNNNCCTCNNNNNNNNNATNNNNNNNNNNNNNNNNNNNNNNNNNN
NNNNNNNNNNNNNNNNNNNNATTTTCCNNNNNNNNNTTACGATGGNNNNNNNNNNNNNNN
NNNNNNAACCTTGCAGTGGCGAANNNNNNNNNNNNNNNNNNNNNNNNNNTATATCNTATC
AATANNNNNNNNNNNNNNNNNNNNNNNNTTACCATCTCANNNNNNNNNNNNNNNAGGAAA
ATATAGAGTTTCTAGTANGSTYYACATYTATCTTCMTAAGCNNNNNNNNNNNNNNNNNNN
NNNNNNATTAATATGNNNNNNNNNNNNNTTATATGTAGCGGTCGGGTGTACAAATGATAT
GCACAGTGTGTCTTTCNNNACGGGGTCGGTTAGTCCCGAGGTGTGTCCTCACGTGTNNNN
NNNNNNNNNNNNNNNNNNNNNNNNNNNNNNNAACCCCCGATTGTTNNNNNNNNNNNNNNN
CTATAAGTGTATAGTTTGGCCTGATAAGCTTCAACAGGCAANNNNNNNNNGATGGATCAC
GAGANAMTGTAAGTGRRGARTGNNNNNNNNNNNNNNNNNNNNNNNNNNNNNTTAATCGCT
ANTCGAATCAAYCNNTTGGGGAATCNNNNACCGACATTAATCATCCCCTTCCCTGAGTCT
TGCCCGAAGCCAAAGTGTTGTGGATKGGACAGGMCCTGGATTACTAGAGCGWCTRCTGGG
CCGANNNNNNATTTCCCCGCACACCTANNNNNNNNNNNNNNNNAATTTATGGGGAGGATC
GNNNNNTCCTGTCNNNNNNNNNNTAAGGACGCTATNNNNNNNNNNNNNNNNNNNNNNNNN
NNNNNNNNNNNNNNNNNNNNNNNNNNNNNNTCATANGGAAAAATGCCAGAATNNNNNNNN
NNNNNNNNNNNNNNNNNNNNNNNNNNNCACCCGANNNNNNNNNNNAAACCGCAGGCAGCA
CTTAAGAAACATNNNNNNNNNNNNNNNNNNNNNNNNGNNNNNNNNNNNNNNNNNNNNNNN
NNNNNATAATTSATTAANNNNNNNNNNNNNNNTRTTTRAATAGTAANNNNNNNNNNNNNN
NNNNNNNNNNNNNNNNNNNTAACTTGNNNNNNNNNNNNNNNAGGCGNNNNNNNNGAGCCT
TAGTAAAACACCGAARCAAGTAGCCGANNNNTTATTACGTCTANNNCATATGATACCATA
ATNNNNTCCTATCGANNNNNNNNNAAAATNNNNNNNNNNNNNNNNTGANNNNNNNNNNNN
NNNNNNAGTAAGAGNNNNNNNNNNNNNNCTTATTTCGGACCCGAGGGGANNNNNNNNNNN
NNNNNNNNNNNNNNNNNNNNNNNNNNNNNNNNNNNNNNNNNNNNNNNNNNNTAGACTCAT
CCTTTAGTGGGCAGGGATTCCAANNNNNNNNTGATGAAGNNNNNNNNNNNNNNNNNNNNN
NNNNCCTCTCGGTWGARACAACAAATACGCANNNNNNNNNNNNNNNNNNNNNNNNNAGAG
GACAAGTNNNNNNNNNNNNNNNNNNNNNNNNNGACGAGAANNNNNNNNNNCGGTCTGAGT
TGACGTCCGCTGTGGTNNNNNNNNNNNNNNNNNNNNNAATACGTATATATATCGACGNNN
NNNNNNNNNNNNNNNNNNNNNNNNNNNNNNNNNNNNNNNNNNNNNNNNNNNNNNNNNNNN
NNNNNNNNNNNNNNNCAAAACGGATGNNNNNNNNNNNNNNNNNNNNNTAAGAGTNNNNNN
NNNNNNTGATTTTATAAACANNNNNNNNCCCAGRAASYCAAGAATACTATTCGTCCAGTC
AATTANNNNNNNNNNNNNNNNNNNNNNNNNNNNNNNNNNNNNNGATATCTGATANNNNNN
NNNNNNNNNNNNNNNNNNNNNNNNNNNNNNNNNNNNNNNNNNNNNNGTTAGNNNNNNNNN
NNNNNNNNNNNNNNNNNNNNNNNNNNCAANNNNNTCGTTGCATGTTTATTATTGTTGTCA
RTAAKTTCGGATACCACCATGCCCCATTATGATAGNNNNNNNNNNNNNNNNNNNNNNNNN
NNNNNNNNNNNNNNNNGTGTTYATAACWARTTTATTTACTACAAANNNNNNNNAGCNNNA
TAAAAAGTCAAACAGAANNNNGACCGCACGTTTTAGAGCCTTTCTTACATCCATTTAAAC
CANNNGACACGTGACAATCAATGCATAGATCTACGCTAGGAGTAGTGCAGGGGCTGANNN
NNNNNNNNNNNNNNNNNNNNNNNNNNNCGCRARTAAANNNNNNNNNNNNNNNANNNNNNN
NCGACACGGGATTGGGCNNNNNNNNNNNNNNNNNNNNNNNNNNNNNNNNNNNNTGGACAT
GACNNNNNNNNNNNNNCGACTGCTTAATGAGCTTGGNNNNNNNNNNNNNNNCTTCGTAAA
TGTTTTTTTTTTTTTRANNNTAATNNNNNNNNNNNNNTTCNNNNNNNNNNNNNNNNNCNN
NNNNNNNNNNNNNNNNNNNNNNNNNNNNNNATAATTCCAAATCGTTAAGTAANNNNNNNN
NNNNNNNNNNNNNNNNNNNNNNNNNNNNNNNNNNNNNNNNNNNNNNNNNNNNNNNNNNNN
NNNNNNNNNNNNNAAGTWCRATCAANNNNNNNNNNNNAATTCTCTTNNNNNNNNCTTCTT
NNNNNNNNNNNNNNNNNNNNNNNNNNNCTTGATTNNNNNNNNNNNNNTACCATCTAACAT
CACTCTGTGATCACCTTGAATGAGTWYARRCCGACTTCATANNNNNNNNNNNNNNNNNNN
NNNNNNNNNNNNNNNNNNNNNNNNNNNNNNNNNNNNNNNNNNNNNNNNNNNNNCANNNNN
NNNNNNNNNNNNNNNNNNNNNNNNNNNNNNNNNNNNNNNCGTTGTAACTTTTTCTGCAAT
TATTAGAGCNNNNNNNNNNNNNNNNNNNNNNNNNNNNNNNNNNNNNNNNNNNNNNNNNNN
NNGYATTAAAAAATCTCAATTTTCATATAANNNNNNNNNNNNNNNNNNNNNNAGAAAGTT
CNNNNNNNNNNNGTYAGTTCTTACCGNNGCTNNNNNNNNNNNNNNNNNNNNNNNNNNNNN
NNNNNNNNNNNNNGTGTGGGAGGGAGCGCCTRCTAAACCNNNNNNNNNNNNCNNNGATAG
GTANNNNNNNNNNNNCAAGATTATCGGCGTTATAAGNNNNNNNNNNNNNNNNNNNNNNNN
NNNNNNNTCTTGANNNNNNNNNNNNNNNNNNNNKGACTCCTAACGACGCGCNNNNNNNNN
NNNNNNNNNNNNNNNNNNNNNNNNNNNNNNNNNNNNNNNNNNNNNNNNNNNNNNNNNNNN
NNNNNNNNNNNNNNNNNNNNNNYGGHAGCTNNNNNNNCCAAAAACTANNNNNNNNNNNNN
NNNNNNNNNNNNNNNNNNNNNNNNNNNNNNNNNNNNNNNNNNNAACTGTCAGGTTGTRST
WGRTRAAYYNNNNNNNNNNNNNNNNNNNNNNNNNNNNNNNNNNNNANNNNGTTAAGTNNG
NNNNNNNNNNNNNCYRTCTTTGGAACNACAAAAGTGCTCATGTCCNNNNNNNNNNNNTTC
CTTCTTTGCAGCATATCNNNKNNNNNNNNNNNNNNNNNNNNNNNNNNNNNNNNNNNNNNN
NNNNNNNNNNNNNNNNNNNNNNNNNNNNNAACTTCCCTCAATCAGTACGTANNNNNNTCC
CTCCACTGTTTANNNNNNNNNNNNNNNNNNNNNNAGTANAAANNNNNNNNNNNNNNNNNC
TCAGCTANNNNNNNNNNNNNNNNNNNNNNNNNNNNNGGTTTGGGGGGCTTAAATNNGANG
NNNNNNTCACACAAGCGTTCTGAAGAAATGTTGTAGATTAAGNNNNNNNNNNNNNNNNNN
NNNNNNGTGATTTTAYATAAATTTAGCGTTATAGGTTTTCTGNNNNNNNNNNNNNNNNNG
CCGTCCATGGTCAAAANNNNNNNNNNACTCACATNNNNNNNGTGGGGTTTAGTGTGCTGA
TCATATTAAAGGACATTTANNNNNNNNNNNNNNNNNNNNNNNNNNNNNNNNNNNNNNNNN
NNNNNNNNNNNNNNNNNNNNNNNNNNNNNNNNNNNNGAGGCCAGTATAAATNNAACATGT
TGGTCTTCTCYGAYATTTCAATTNNNNNNNNNNNNNNNNNNNNNNNNNNNNNNNNNNNNN
NNNNNNNNNNNNNNNNNNNNNNNNNNNNNNNNNNNNNNNNNNNNNNNNNNNNNNNNNNNN
NNNNGCGAGTATGAAANNNNNNNNNNNNATATAGANNNANTGGCTNNNNNNNNNNNNNNN
NNNNNNNNNNNNNNNNNNNNNNNNNNNNNNNNNNNNNNNNNNNNNNNNNNNNNNNNNNNN
NNNNNNNNNNNAATCATGCTNNNNNNNNNNNNNNNNNTGTGCTTTGAGAAAGTTATCACA
TGTGGNNNNNNNNNNNNNNNNNNGAGTCATTCTGGNNNNNNNNNNNNNNNNNNGACGGGG
TTTATCANNNNNNNNNNNNNNNNNNNNNNNNNNNNNNNNNNNNNNNNNTGNNNNNNNNNN
NNNNNNNNNNTATTATAANNNNNNNNNNNNNNNNNNNNNNNNNATACAAGACAAACANNN
NNNNNNNNNNNNGTTATGAAATTCANNNNNNTTCACAGRANNNNAGATACCGAATTTMGY
ACGCATNNNNNNNNNNNNNNNNNNNNNNNNNNNNNNNNNNNNNNNNNNNNNGATGTNNNN
NNNNNNNNTTGTGAGTNNNNNNNNNNNNTATACAAATAACNNNNTCCNNNNNNNNNNNNN
NNNNNNNNNNNNNNNNNNNNNNNNNNNNNNNNNNNNNNNNNNNNNNNNNNNNNNNNNNNN
NNNNNNNNNNNNAGCCAGTACTAATTCCANNNNGCAATCAACACGTGTAATNNNNNNNNN
NNGCTTGAAWATCCCAAGATGTTCTAATTRTATATNNNNNNNNNNNNNNNNNNNNNNNNT
CCGTGNNNNNNNNNNNNNNNNNNNNNNNNGTTGCNTTTCTNNNNNNNNNNNNNNNNNNNN
NNNNNNNNNNNNNNNNNNNNNNNNNNNNNNNNNNNNNNNNNNNNNNNNGAGAATGNTGGT
NNNNNNNNNNACGATCTCACTNNNNNNNNNNNTCYGAACAGTGAAGTAATGTNNNNTANN
NNNNNNNNNNNNNNNNNNNNNNNNNNNNNNNNNNNNNNNNNTTTACTGTGCGTAACNNNN
NNNNNNNNNNNNNNNNNNNNNNNNNNNNNNNNNNNNNNNNNNNNNNNNNTTAGGTNNNNC
ATTAGTCTNNTCANNNNNNNNNNNNNNNNNGGACAGYRTSTGCCATTCCAGNACCTCTCA
TCAATATACATGAGAAACCNNNNNNNNNNNNNNNNNNNNNNNNNGCTGTCCCTCCGAAAG
TTGTNNNNNNNNNNNNNNNNNNNNNNNNNNNGATGAATATAGTNNNNNNNNNNNNNNNNN
NNNNNNNNNNNNNNCYTAAACANNNNNNNNNNNNNNNNNNTAGTGAAGCGTTTTAACTCC
AMAGCCGTTGTCCGGGACCATKSTTGTACCAAGTACACACTNNNNNNNNNNNNNNNTGCA
TTCACAGATTATGTGAATTATACCCCCNNNNNGTAATCAAGNNNNTTTAGAGTYTWRAAT
TATTNNAAGNNNNNNNNNNNNNNNNNNNNNNNNNNNNNNNGACTATTCAAGCATCRAYNN
TAATCGAGTNNNNNNNNNNNNNNNNNNNNNNNNNNNNNNNNNACTACAAGMTCGWNNNNN
NNNNNNNNNNNNNNNNNTAAGCGTCTACGTGAGCACACAGTTCNNNNNNNNNNNNNNNNN
NNNNNNNNNNNNNNNNNNNNNNNNNNNNNNNNNNNNNNNNNNNNGCTRGCCTACTTACNN
NNNNNNNNNNNNNNNNNNNNNNNNNNNNNCAATCACGCARCGCCCCCTACANNNNNNNNN
NNNNNNNNNNCCCTGAAAAAGGANNNNNNNNNNNNNNNNNNNNNNGAATTCTTTACGTCA
TCACCTTGTCGGCCGAGCCGGGTGAAGCTAGAGNNNNNNNNNNNNNNNNNNNNNNNNNNN
NNNNNNTACACAGNNNNNNNNNNNNNNNGTAAGTTAGGDGCAAACCACATTTATATATCT
TTTATNNNNNNNNNNNNNNNNNNNNNNNNNNNNNNNNNNNNNGAGTANNANNNNNNNNNN
NNNNNNNNNNNNNATGAGGTGTAACNNNNNNNNNNNNNNNNNNNNNNNNNNNNNNNNNNN
NNNNNNNNNNNNNNNGTGTCCGTATAAGAAACTATGNNNNTTTTGTCTGAAGATNNNNNN
NNNTATATGCTTATNNNNNNNNNNNNNNNNNCCTGTTGATANNNNNNNNNNNNNNNNNNN
NNNNNNATAGCTAGGAAACCATTAACTATTANNCGTAACGTTGAAANNNNCATATAGTGA
AGATCAGAATGACTGCAATAAGCTGGCTTTTGGTGTGCTGATCCTGTGTATNNNNNNNNN
NNNNNNNNNNNNNCAGAACGTGANNNNNNNNNNNNNNNNNNNNNNNNNNNTATAAGGTCA
ANNNNNNNNNNNNNNNNNNNNNNNNNNNNNNNGTTAGCATTTCGCAATGATCTGNNNNNN
NNNNNNNNATTGTTCCATGNNNNNNNGGAGGTTMGCTCCCACAACTNNNNNNNNNNNNNN
NNNNNNNNNCCCTCGTCCAGNNNNNNNNNNNNNNNNNNNNNNNNNNCCTTTGCTTTNNNN
NNNNNNNNTTTTTTGTATACNNNNNNNNNNNNNNNNNNNNNNNNNNNNGGANNNNNNNNN
NNNNNNNNGNNNCCCTGACCTCTGGATTAGNNNNNNTGGTTTACCGAAAGSAAGACTTTG
CAGTTNNNNNNNNNNNNNNNNNNNNNNNNNNNNNNTATNNNNNNNNNNNNNNNNNNNNNN
NNNNNNNNNNNNNNNNNNNNNNNNNNTGAAAAGGCACTAGATACAAAAGAANNNNNNNNN
NNNNNNNNNNNNNNNNNGTAAGGGCNNNNNNNNNNNNNNNNNNNTATGAGCYACCACCWC
TTCCGCTCNNNNNNNNNNNNNNNNNNNNNNNNNNNNNNNNNNNNNNNNNNNNNNNNNNNN
NNNNNNNNNNNNNNNNNNNNNNNAACTNNNNNNNNNNNNNNNNNNNNNNNNGGACAAAGA
ATAACACTAAGAATCGAAGACGATNNNNNNNNNNNNNNNNAATNNNNNNNNNNNNNNNNN
NNNNNNNNNNNNNNGGCCTACCAATTGACAATTAGACTAATACNNNNNNNNNNNNNNNNN
NNNNNNGTCATTACCTNNNNNNNNNGATCACTCTCNNNNNNNATTGAGCTCACTAAAANN
NNNNNNNNNNNNNNNNTGNNNNNNNNNNNNNNNNNNNNNNNNNNNNNNNNNAGTAGNNNN
NNNGTCAAGGAGGGCCNNNNNNNNNATNNNNNNNNNNNNNNNNNNNNNNNNNNNNNNNTA
AACATCACCCAAAARGAAYGCGGCCACGTAACCNNNNNNNNNNNNNNNNNNNNNNNNNNN
NNNNNNNNNNNNNNNNNNAACAGTGATACACGAANNNNNNNNNNNNNNGTATTNNNNCAT
CAAAAANNNNNNNNNNNNNNNNNNNNNNNNNNNNNNNNNNNNNNNNNNNNNNNNNNNNNN
NNNNNNNNNNNNNNNNNNNNNNNNNNNNNNNNNNNNNNAAAGTTAAMATTANNNNNNNCA
TCTATCTTGCAATGGNNNNNNNNNNNNNNNNNNNNNNNNNNNNNNNNNNNNNNNNNNNNN
NNNNNNNNNNNNACACTAATGTAGATGATACGATANNNNNNNNNNNNNNNNNNNNNNNNN
NNNNNNNNNNNNNNNNNNNNNNNNNNNNNNNNNNNNNNNNNNNNNNNNNNNNNNNNNNNN
NNNNNNNNCCAATGAAGNNNNNNNNNNNNNNNNNNNNNNNNNNNNNNNNNNNNNNNNNNN
NNCATTCGGANNNCAACGAAAAGTCTKCACGCGCCCCGNNTTAAGWTTATAATTTNNNNN
NNNNNNNNNNNNNNNNNNNNNNNNNNNGAATCGCGAGGAAGTGCTAGTAGGATANNNNNN
NNNNNNNNNNNNNNNNNNNNNNNNNNNNNNNNNGAGCTATATACACGATTGTNNNNNNNN
NNNNNNNNNNNNNNNNNNNNNNNNNNTAGCGTTGCTCTATTATGCCANNNNNNNNNNNNN
NNNNNNNNNNNNNNNNNNNNNNTTAAGCACCTAATCGNNNNNNNNNNNNNNNNNNNNNNN
NNNNNNNNNGTCGCTNNNNNNNNNNNNNNNNNNNNNNNNNNNNNNNNNNNNNNNNNNNNN
NNNNNNNNNNNNNNNNNNNNNNNNNNNNNNNCANNACTTGNNNNNNNNNNNNNNNNNNNN
NNNNNNNAATNNNNCNNNTCNNNNNNNNNNNNNACGNNNNNNTGTTAGATNNNNNNNNNN
NNNNNNNNNNNNNNNNNNNNNNNNNNNNNNNNGAAATAAAATCTTTAACACTGTGTTGTA
AANAWTCTTACNNNNNNNNNNAGTCTAYTAATAGMTATTATCCTTASAGGCGCCTGAAGG
ATNNNNNNNNNNNNNNNNNNNNCCGCARCWCCAKTTAGCCTCATCTAACYGCNNNNTATG
CCCCCACAAAGACCATRCTGTTAAGTGTAKTATTAATNNNNNNNGTNNNNTTCGGTCCNN
NNNATTNNNNNNACGAAATTTCTTATCAAATCNNNNNNNNNNNNNNNNNNNNNNNNNNNN
NNNNNNNNNNNNNNNNNNNNNNNNNNNNNGAAGTTCTNNNTTRAACNNNNNNNNNNNNNN
NNNNNNNNNTATTTYGARCTTKCNNNNNNNNNGTCAATGATAACGTACNCANTCNANNNN
NNNNNNNNNNNNNNNNNNNNTCGTACATCCTCMTTCCTAATTRYGTRTCTGMGAGATTCA
TTTCCTTRNNNNNNNNCGNNNNNNNNNNNNNNNNNNNNNNNNNNNNNNNATGCAACATAN
NNNNNNNNNNNNNNNNNTTATGTAACNNNNNNNNNNGGACCAYTGNNNNNNNNNNNNNNN
NNNNNNGTGTTAAATTGTCCGCAGGCTTRAGTCGTTGYATTCTATCAAAGCAGCTATGAG
AYAGCAGRTGTTTCCTAATCCTAAGTNNNNNNNNNNNNNNNNNNNNNNNNNNNNNNNNNN
NNNAYTTCTCTTTCNNNNNNNNNNNNNNNNNNNNNNNNNNNNNNNNNNNNNNNNNNNNNN
NNNNTGGATGAACCTGGATTTGNNNNNNNNNNNNNNNNNNNNNNNNNNNNNNNNNNNNNN
NNNNNNNNNNNNNNNNNNNNNNNNNNNNNNNNNNNNNNNNNNTTTCAAAGTAATCCTTNN
NNNNNNNNNNNNNNNNNNNNNNNNNNNNNNNNNNNNNNNNNNNNNNNNNNNNATCTGTAW
NNNNNNNNNNNNNNNNNNNNNNNNNNNNGTTGCCNNNNNNNNNNNNNNNNNNNNNNNNNG
ATCTCAGTATANNGAGAACTCGGAGGTGATAAGTTGTGACAGATTACTTTTAGGCTGATC
TGCAGTGATCTNNGTATTAANNNNNNNNNNNNNNNNNNNNNNNNNNNNNNNNCTCCTNNN
NNNNNNNNNNNNNNNNNNNNNNNNNNNNNNNNTGAATTTAGANNNNNNTCAAGTTNNNNN
NNNNNNNNNNNNNNNNNNNNNNNNNNNNNNNNNNTTTTTCACCAATTGACGTACCTCCNN
NNNNNNCAGAACCTATCCATTNNNNNNNNNNNNNNNNNNNNNNNNNNNNNNNNNNNNNNN
NNNNNNNNNNNNNNNNNNNNNNNNNNNNTCGTCCATGATTNNNNNNTCTTAGTCTGCACA
GATANNNNNNNNNNNNNNTCTGCCTGAAACAGGCCTNNNNCTATNNNNAGGAATAACGNN
NNNNNNNNNNNNNNNNNNNNNNNNNNNNNNNNNNNNNNNNNNNNNNNNNNNNNNNNNNNN
NNNNNNNNNNNTNNNNNNNNNNNNNCGAYAAAANNNNNNNNNNTCTTTTTTNANNNNAGG
AAGGAGTANNTCGTTACAGGCTCNGGGTGCGTAGCKATAAAATTNNNNNNNNNNNNNNNN
NNNNNACGTGAANNNACTAAYACCTGCTYCGCGCGGAAGACNNNNNNNNNNNNNNNNNNN
NNNNNNNNNNNNNNNNNNNNNNNNNNNNNNNNNNNNNNNNNNNNNNNNNNNNNNNNNNNN
NNNNNNNNNNNNNNNNNNACAGGCAANCTTCAGGCNNNNCCAAAAGTACTAGACATATNN
NNNNNNNNNNNNNNNNNNNCTTACCAGACATCCCNNNNNNNNNNNNNNNNNNNNNNNNNN
NNNNNNNNNNNNNNNNNNNNNNNNNNNNNNNNNNNNNNNNNNNNNNNCANNNNNNNNNNN
NNNNNNNNNNNNNNNNNNNNNNNNNNNCTCAACTTGYYCCCTAATTTACRGGNNNNNNNN
NNNNNNNNNNNNNNNNNNNNNNNNNNNNNNNNNNNNNNNNNNNNNNNNNNNNNNNNNNNN
NNNNNNNNNNNNNNNNNNNNNNNNNTCGAACGGTGNNNNNNNNNNNNNNNNNNNNNNNNN
NNNNNNNNNNNNNNNNNNNNNNNTAACTSAGTGNNNNNNNNNNNNNNNNNNNNNNNNNNT
TNNNTTTTGGCCNNNNNNNNNNNNNNNNNNNNNNNNNNNNNNNNNNNNNNNNAGTCTAAN
NAAGAGAATCNNNNNNNNNNNNNNNNNNNNGCCNNNTCGAGTCACGATCTTCGTCCCCTC
TGTCGTNATTTATACANNNNNNNNNNNNNNAGGTTGTTGTGGCCGNNNNNNNNNNNNNNN
NNNNNNNNNNNGAGNATAAACCTARATTNNNNNNNNNTANNNNNNNNNNNNNNNNNNNNN
NNNNNNNNNNNNNNNNNNNNNNNNNNNNNNNNNNNNATATGTTTATCCATTACCNNNNNN
NNNNNTTTAGGGCAACTTAAANNNNNNNNNNNNNNNNNNNNNNNNNNNNNNGTGAGASGG
AATTTAGGNNNNNNNNNNNNNNNNNNNNNNNNNNNNNNATCACNNTAAGAAAGTCCGTGA
ACATCTCTTCAAANNNNNNNNNNNAGTTGTCTAAGCCNNNNNTATAGCCCTCTCACAAAG
TGTTGATNNNNNNNNNNNNNNNNNNCATGATGTTACGATNNNNNNNCCGTATCGACGYAA
NNNNNNNNNNNNNNNNNNNNNNNNNNNNNNNNNNNNNNNNNNNNNNNNNNNNNNNNNNNN
NNNNNNNNNNNNNNNNNNNNNNNNNNNNNNNNNNCCTGGAGYNNNNNNNNNNNNNNNNNN
NNNNNNNNNNNNCGTGCGGTAGTCTTGTNNNNNNNNNNNNNNNNTTGGAAGGTATCGGGG
AGNNNNNNNNNNNNNNNNNNNNNNNNNNNNNNNNNNNNNNNNNNNNNNNNNNNNNNNNNN
NNNNNNAAATAACTCCNNNNNNNNNNNNNNTGGCAGACAAGCTYGANNNNNNNNNNNNGA
TTACAAANNNNNNNNNNNNNNNNNNNNNNNNNNNNNNNNNNNNNNGNNNNNNNNNNNNNA
CGATTAGGGTTAAGCNNNNNNNNNNNNNNNNNNNACACATGAGGTNNNNNNNNNNNNNNN
NNNNNNNNNNNNNNNNNNNCCTNNNNNNNNNNNNNNNNNNNNNNTTTGTANNNNGCGGAG
NGCNNNNNNNNNNNAMGTTAATCGWCTGCGCGTTAACYACCCCCCGCACCGTTAARGNNN
NNNNNNNNNNNNNNNNNNNNNNNNNNNNNNNNNNNNGTTGATGNNNNNNNNNNNNNNNNN
NNNNNNNNNTACGANNNNNNNNNGATTCAACTYTAGCTCTCCCCGTATNNNNNNTGTNNN
NNNNNNNNNNNNNNNNNNNNNNNNNNNNNNNNNNNNNNNNNNNCTTTGTCTCNNNNNNNT
ATCACGGGGTAGTAACAACTRTCCACANNNNNNNNNNNNNNNNNNNNNNNNNNNNNNNNN
NNNNNNNNNNNNNNNNNNNNNNNNNNNNNNNNNNNNNNNNNNNNNNNNNNNNNNNTACAC
CRNNNNNNNNNNNNNNNNNNNNNNNNNNGCTTGTTANNNNGCTATGATTGCTTTAGGATT
CATTTTCGNNNNNNNNNNNNNNNNNNNNNNNNNNNNNNNNNNNNNNNNNNNNNTTGATAG
TNNNNNNNNNNNNNNNNNNNNNNNNNNNNNNNNNNNNNNNNNNNNNNNNNNNNNNNNNNG
TCAACTCTTTTATTGGTGTATTCAATATNNNNNNNNNNNTNNNNNNNNNNNNNNNNNNNN
NNNNNNNNNNNNNNNNNNNNNAGAGCGAAGCTAGGGTTGCCATATNNNNNNNNNNNNNNN
NNNNNNNNNNNNNNNNNNNNNNNNNNNNNNNNNNNNNNNNNNNNNNNNNNNNNNNNNNNN
NNNNNNNNNNNNNNNNNNNNNNNNNNNNNNNNNNNNNNTGASCACGTNNNNNNNNNNNNN
NNNNNNNNTTTTAAAAGTATTACGNNNNNNNNNNTAATGCACTTGGTWATYTCCNNNNNN
NNNNNNNNNNNNNACAAGATCGACCGCGTTNNNNNNNNNNNNNNNNNNNNNNNNNNNNNN
NNNNNNNAGGCCCTYKGAGTCCATAAGAATTAAGACCAATGGCTCCTATAGAAGAANNNN
NNNNNNGAGCTAGGGTGCTGATCAGGCTGTCGCATANNNNNNNNNNNNNNNNNNNNNNNN
NNNNNNNNNNNNNNNNNNNATGTATTTTTATTATCNNNNNNNNNNNNNNNNNNNNNNNNN
NNNNNNNNNNNNNNNACAAGANNNNNNNNNNNNNNNNNNNNNNNNNNNNNNNNNNNNNNN
NNNNNNNNNNNNNNNNNNNNNNNNNNNNNNNNNNNGCGCANNNNNNNNNNNNNNNNNNNN
NTTGTGAAGGACACCTGTAGNAAGTYACTRTGGCCATGAGACCCAAGCTKCAACCAGGAT
ATTCTGCCGNNNNNNNNNNNNNNNNNNNNNNNNNNNNNNNNNNNNNNNNNNNNNNNNNNN
NNNNNNNNNNNNNNNNNNNNNNNNNNNNNNNNNNNNNNNYACWSGTYGTAAACARTTGGC
NNNNNNNNNNNNNNNNNNACAGTTGYRNNNNNNNNNNNNNNNNNNNNNNNNNNNNNNNNN
NNNNNNNNNNNNNNNNNNNNNNNNNNNNNNNNNNNNNNNNNNNNNNCAGGCCTANNNNNN
NNNNNNNNNNNNNNGAYTACCGATTNNNNNNNNNNATACAGTAAAGNNNNNNNNNNNNNN
NNNNNNNNNNNNNNNNNNNNNNNNNNNNNNNNNNNNNNNNNNNNNNNNNNNNNNNNNNNN
NNNNNNNNNNNNNNNNNNNNNNNNNNNNNNNNNNNNNNNNNCCCCNNNNNNNNNCGGATY
ATANNNCNAATCCGNNNNNNNNNNNNNNNNNNNNNNNNAATNNNNNNNNNNNNNNNNNNN
NNNNNNNNNNNNNNNNNNNNNNNNNNNNNNNNNNNNNNNNNNNNNNNNNNNNNNNNNNNC
GTATTATAACATAGGATGACATCNNNNNNNNNNAAAGATTAGGCAGAGTGTATACATNNN
NNNNNNNNNACGNNCACCGCTAACGTYTKYGGCATCATTTGGCANNNNNNNNNNNNNNNN
NNNNNNNAGAGGGACAATTAAGTNNNNNNNNNNNNNNNNNNNNNNNNTANNNNNNNNNNN
NNNNNNNNAATTAGAACACGGCTGCGGTGACCTAGTGCGCACCAAGTCTGANNNNNNNNN
NNNNNNNNNNNNNNNNNNNNNNNNNNNNNNNNNNNNNNNNNNNNNNNNNNNAAAAATTAG
TAGTCYGGTTTCTATCTGNNNNNNNNNNNNNNNNNNNNNNNNNNNNNNNNNNNNNNNNNN
NNNNNNNNNNNNNNNNNNNNNNNNNNNNNNNNNNNNNNNNNNNNNNNNNNNNNNNNNNNN
NNNNNNNNNNNNNNNNNNNNNNNNNNNNNNNNNNNNNNNNNNNNNNNNNNNNNNNNNNNN
NGTTNNNNNNNNNNNNNNNNNNNNNNNNNNNNNNNNNNNGTTATCTNNNNNNNNNNNNNN
NNNNNNNNNNNNNNNNNNNNNNNNNNNNNNNNNNNNNNNNNNNNNNCTGACTAATNNNNN
NNNNNNNNNNNNNNNNNNNNNNNNNNNNNNTAAAGCACAAAAGNNNNNNNNNNNNNNNNN
NNNNNNNNNNNNNNNNNNNNNNNNNNNNTTTTACCTACTAATTATNNNNNNNTTGACAGA
TAACCTACACGCAATATACATGAGCAACCATCGCGTGTGCGATTTACCCTGNNNNNNNNN
NTCAGACCCTATTNNNATAGATAARCACAATGAAANNNNNNNNNNNNNNNNNNNNNNNNN
NNNNNNNNNNNNNNNNNNNGACANNNNNNNNNNNNNNNNNNNNNNNNNNNNNNNNNNNNN
NNNNNNNNNNNNNNNNNNNNNNNNNNNNNNNNTTTGTGCAGATANNNNNNNNNNNNNNNN
NNNNNNNNNNNNNNNNNNNNKCTAGANNNNNNNNNNNNNNNNNNNNNNNNNNNNNNNNNN
NNNNNNNNNNNNNNNNNNNNNNNNNNNNNNNNNNNNNNNNNNNNNNNNNNNNNNNNNNNN
NCGCACCGAGTNNNNNNNNNNNNNNNNNNNNNNNNNNNNNNNNNNNNNNNNNNNNNNNNN
NNNNNNNNNNNNNNGACGTGAANNNNNNNNNNNNNNNNNNNNNNNNNNNNNNNNNNNNNN
NNNACTCGGCTAGAGAANNNNNNNNNNNNNNNNNNNNNNNNNNNNNNNNNNNNNNNNNNN
NNNNNNNNNNNNNNNNNNNNNNNNNNNNNNNNNNNNNNNNNNNNNNNNNNNNNNNNNNNT
CCTGTAGGCATGGCGATTTCTTACATTGCTTAATACAGAANNCTTTTAATACATCCTGTC
TGTATCGCTGTCCNNCTGGANNNNNNNNNNNNNNNNNNNNNNNNNNNNNNNNNNNNNNNN
NNNNNNNNNNNNNNNNNNNNNNNNNNNNNNNNNNNNNNNNNGCCTGAATTGTAATAAACC
NNNNNNNNNNNNNNNNNNNNNNNNNNNNNCATGGTGTGGTATCAGTNTAATCGGGATACA
AANNNNNNNNNNNNNNNNNNNNNNNNNNNNNNNTTCATTTTCCTATCGCNNNNNNNNNNN
NNNNNNNNNTTCTGTGAACNNNGCTNNNNNNNTGCAGAATGACTTGCNNNNNNNNNACGG
AGTAAACCMCMAAAGATTTTGNNNNNNNNNNNNNNNCTCGTTANNNNNNNNNNNNATGGA
TRYTTAATAAAGGCAGGGACCGTNNNNNNTCCAGGGTCGAATTATAACNNNNNNNNNNNN
NNNNNNNNNNNNNNNNNNNCNNNNNNNNNNNNNNNNNNNNNNNNNNNNNNNNNNNNNAGC
ARGTRGTTCTCCTACCATGTATTCNNNTACCCCATGNNNNNNNNNNNCCAGAGRCTGACG
CGTCCGTGTGWGGCCAGGGATTAAATTCTNNNNGCGATATATACTGTATATANNNNNNNN
NNTTTTTCGNGGCACTTATACTYCTTMTMAACGCCGGATTATGCCGNNNNNNTAAGTTTT
AGATANNNNNNNNNNNNNNNNNNNNNNNNNNNGAGANNNNNNNNNNNNNNNNNNNNNNNG
GGGGTAAGATTCACACACNNNNNNNNNNNGGTGCATGGAGCCAATGGTTCCTARTTKGGC
TGTNNNNNNNNNNNNNNNCCAGTGTGGNAACGACAGGATTATAAGATAAGTNNNNNNNNN
TAAAAGACTCGCTGCYGAANNNNNNNNNNNNNNNNNNNNNNNNNNNNNNNNNNNNTTTCC
AGCATNNNNNNNNNTNNNNNNNNNNNNNNNNNNNNNNNNNNNNNNNNNNNNNNNNNNNNA
CACCAATTKGTTNNNNNNNNNNNTTATMTAYTYAAGCCAATCAGCTCTATAATTACGTCG
GTGANNNNNNNNNNNNNNNNNNNNNNNNNNNNNNAGTACTGAGTTTATCCAWCNNNNNNN
NNNNNNNNNNNNCTTAATTANNNNNNNNNNNNNNNNNNNNNNNNNNNNNNNNNNNNNNNN
KGGGCYASGCTACTCTNNNNNNNNNNNNNNNNNNNNNNTCTRTTATNNNNNNNNNNNNTC
NNNNNNNNNNNNNNNNGTAAAAGTGAATCTCTATGTTCCTCAGATGATCGTCNNNNNNNN
WYGGGCYCYCSCTCNNNNNNNNNNNNNNNNGGTAAAAGATTTGCNNNNNNNNNNNNNNNN
NNNNNNNNNCGCAYTTTAAGAAGGTAGCTCGTTTATTNNNNNNNNNNNNNNNNNNNNNNN
NNNNNNNNNNNNNNNNNNNNNNNNNNNNNNNNNNNNNNNNNNNNNNNNNNNNNNNNNNAG
TCCCTAACCTAAAATGCNNNNNNNNNNNNNNNNNNNNNNNNNNNNNNNNNNNNNNNNNNN
ATTCCTNNNNNNNNNNNNNNNNNNNNNNNNNNTTNNATAATACCCCCTCTCGTGTTANNN
NNNNNNNNNNNNNNNNNNNNNNNNNNNNNNNNNNNNTAACAGTTNNNNNNNNNNNNNNNN
NGGGTTGTTYCTTCTCGTCTGGGCAGTTGGTTCGCGNNNNNNNNNNNNNNNNNNNNNNNN
NNNNNNNNNNNNNNNNNNNNCAAGTCCGTCCTNNNNNNNNNNNNNNNNNNNACCGNNNNN
NNNNNNNNNNNNNNNNNNNNNNNNNNNNNNNNNNNNNNNNNNNNNNNNNNNNWKATTANN
NNNNAATYNNTGGCCCCGAGNNNNNNNNNNNNNNNNNNNNNNNNNNNNNNNNNNNNNNNN
NNNNNNNNNNNNNNGCATTGNNNNNNNCTACTATCGGTGGCTNNNNNNNNNNNNNNNNNN
NNNNNNNNNNNNNNNNNNNNNNNNNNNNNNNNNNNNNNNNNNNNNNNNNNNNNNNCATCT
NNNNNNNNNNTTAGTATCTACTCGGGGAGANNNNNNNNNNNNNNNNNNNNNNNNNGGTTA
CGTGTGNNNNNNNNNNNNNNNNNNNNNNNNNNNNNNNNNNNNNNNNNNGNNNNNNNNNNN
TGGGGATNNTCAATAKCTTGTATGCAGATTCCGTTAACATGTGCANNNNNNNNNNNNNNN
NNNNNNNNNNNNTANNNNNNNNNNNNNNNNNNNNCCTAACNNNNNNNNNNNNNNNNNNNN
NNNNNNNNNNNNNNNNNNNNNNNNNNNNNNNNNNNNNNNNNNNNNNNNNNNNTTAATAGC
GTCATAGNNNNATACRWTATACCCAYANNNNNNNNNNNNNNNNNNNNNNNNNNTATTTCT
TGTAAACTGTAGCACGCGTGCAAGAAGTTTAATTTNAAAGTACTANNNNNNNNNNNNNNT
CACCCTGCTATTNNNTACCACCCGAGACGCGTGTTNNNNNNNNNNNNNNNNNNNNNNNNN
NNNNNNNNNGGGYTWTGGACNNGGATAGACGTTTAACTGAGTGTNNNNNNNNNNNNNNNN
NNNNNNNNNNNNNNNNNNNNNNNNNNNNNNNNNNNNNNNNNNTGCATGAAAATGCTANAN
NNNNNNNNNNTCGTCATGTGGCATNNNNNNNNNNNNNNNNNNNCAAACCAGGTTGAGTGA
TTACCGAATAGGTGTTNNNNNNNNNNNNNNNNNNNNNNNNTACTAKTCTNNNNGGRKGTA
TTTGCNNACAGANNNNNNNNNNNNNNNNNNNNACGTGATGTACTTAATNTTTCTNNNNNN
NTAGACANNNNNNNNNNGTACTAACGACTGAACCAAGAAATGACGTATTNNNNNNNNNNN
NNNNNNNNNNNNNNNNNNNNNNNNNNNNNNNNNNNNNNNNNNNNNNNNNNNNNNNNNNNN
NNNNNNNNNNGAGACTNNNNNNNCGCCTTCCGNNNNNNTCTATTCNNNNNNNNNNNNNNN
NNNNNNNNNNNNNNNNTTNNNNNNNNNNNNNNNNNNNNNNNNNNNNNNNNNNAGNTAATG
NNNNNNNNNNNNNTGTGCTCTTCTCGTTTTCTCGCTNNNNNNNNNNNNNNNNNNNNNNNN
NNNGGTNNNNNNNTTGACATCCATATCRRRATKGYCGNNNNNNNNNNNNNNNNNNGTTGT
TTCTAAAAGTAGGCCTTTATCGGTGTNNNNNNNNNNNNNNNNNGAGATCCCATANNNNNN
NNNNNNNNNNNNNNNNNNNNNNNNNNNNNNNNNNNNNNNNNNNNNNNNNNNNNNNNNNNN
NNNNNNNNNNNNNNNNNNNNNNNNNNNNNNNNNNNNNNNNNNNNNNNNNNNNNNNNNNNN
NNNNNNNNNNNNAAAACATACGAGNNNNNNNNNNNNGCGTTGTTTTGGYAGCATGTCATT
NNNNNNNNNNNNNNNNNNNNNNNNNNNNNNNNNNNNNNNNNNNNNNNNNNNNNCGCTGAN
NTGTCGTTGTTTTCTATGTATGTTTGGTTCTACAGAACCGGAAATTGGAAACATGAGCNN
NNNNNNNNNNNNNNNNNTCTGCAGATGAAGTCGCTTGAGTGAGAAYNNNNNNAACCATTT
TCTTTTGCTTAGATTTNNNNNNNNNNNNNNNNNNNNNNNNNNNNNNNNNNNNNNNNNNNN
NNNNNNNNNNNNNNNNNNNNNNNNNNNNNNNNNNNNNNNNNNNNNNNNNNNNTCACCACG
CTCTATCCNNNNNNNNNNNNNNNNNNNNNNNNNNNNNNNNNNNNNNNNNNNNNNNNNNNN
NNNNNNNNNNNNNNNNNNNNNAGCACATAGCAACAAATNNNNNNNNNNNNNNNNNNNNNN
NNGGNGGTGGACTGGAGGTSAAGTAGAGNNNNNNNNNNNNNNNNNNNNNNNNATAATTTT
TCCTATATTNNNNNNNNNATTGTCGGCAACATAAGGACTTGCGGGAGGCAGAGCGATCAT
NNNNNTCGCCCNNNNNNNNNNNNNNNNNNNNNNNNNNNNNNNNNNNNNNNNATTAGAATC
TTAATTCTTACACGCAGGATATTTTAAGTCTATNNNNNNNNNNNNNNNNNNNNNNNNNNN
NNNNNNNNNNNNNNNNNNNNNNNNNNNNNNNNNNNNNNNNNATTAGCAATGTNNNNNNNN
NNNNNNNNNTGTTTNNNNNNNNNNNNNNNNNNNNNNNNNNNNNNTTACCTATNNNNNNNN
NNNNNNNNNNNNNNNNNNNNNNNNNNNNNNNNNNNNNNNNNNNNNNNNNNNNNNNNNNNN
NNNNNNNNNNNNNNNNNNNNNNNNNNNNNNNNNNNNNNNNNNNNNNNNNNNNNNNNNNNN
NNNNNNNNNNNNNNNNNNNNNNNNNNNNNNNNNNNNNNNNNNNNNNNNNNNNNNNNNNNN
NNNNNNNNNNNNNNNNNNNNNNNNNNNNNNNNNNNNNNNNNNNNNNNNNNNNNNNNNNNN
NNNNNNNNNNNNNCCATGCGAGCTAGCACAAACTCGTANNNNNACTTTCTGAAGGCATTA
AGTGTCCCTACAAAACTCAGAGNNNNNNNNNNNNNNNNNNNNNNNNNNNNNNNNNNNNNN
NNNNNNNNNNNNNNNNNAATTACGGGANNNNNNNNNNNNNNNNNNNNNNCGCATATYATG
GTTATCGGGCTTYKAANNNNNNNNNNNNNNNNNNNNNNNNNNNNNNNNNNNATGTCGAGG
NNNNNNNNNNNNNNNNNNNNNNNNNNNNNNNNNNNNNNNNNNNNNNNNNNNNNNNNNNNN
NNNNTTATTTTACAATTNNNNNNNNNNNNNNNNNNNNNNNNNNNNNNNNNNNNNNNNNNN
NNNNNNNNNNNNNNNNNNNNNNNNNNNNNNNNNNNNNNNNNNNNNNNNNNNNNNNNNNNN
NNNNNNNNNNNTTGTTCTGTNNNNNNNNNNNNNNNNNNNNNNNNNNNNNNNNNNNNNNNN
NNNNNNNNNNNNNNNNNNNNNNNNNNNNNNNNNCAATTAGCGTGATGAAACGTTTTGGTA
TCANNNNNNNNNAAGNNNNNNNNNNNNNNNNATGGAAAAATCGGTACTTGATATYGAGRY
CTACANNNNNNNNNNNNNNNNNNNNNNNNNNNNNNNNNNNNNNNNNNAACTTCAGACCWC
GTRCAAATGTGNNNNNNNNNNNNNNNNNNNNNNNNNNNNNNNNNNNNNNNNNTGATAAAT
TATTAATNNNNNNNNNNNNNNNNNNNNNNNNNNNTGTTGGTAACNNNNNNNNNNNNYCAT
AAAACACGMNNNNNNNNNNNNNNNNNNNNNNNNNNNNNNNNGAGATTGCGTAANNNNNNN
NNNNNNNNNNNNNNNNNNNNNNNNNNNNNNNNNNNNNNNNNNNNNNNNNNNNNNNNNNNN
NNNNCTATGCCGTACTCGTCTTTCGNNATCAAGAAGGTCCGGGCCATTTTCCNNNNNNNN
NNNNNNNNNNNNNCCGWSACCWYAGTAGCAAACCYTAGTNNNNNNNNNNNNNNNNNNTCA
TGCATTGGTAGCCAGGACAGGACTNNNNNNNNNNNNNNNNNNNNNNNNNNNNNNNNNNNN
NNNNNNNNNNNNNNNNNNNNNNNNNNNNNNNNNNNNNNNNNNNNNNNNNNNGCGTTCCGN
NNGCAAANNNNNNNNNNNNNNNNNNNNNNNNNNNNNNNNNNNNNNAGGTATCACATTACA
TGNNNNNNNNNNNNNNNNNNNNNNNNNNNNNNNNNNNNNNNNNNNNNNNNNNNNGCGTTT
GGTTCNNNNNNNNNNAAGGCCTAGCAAGTTCAATACTTTCCAAATNNNNNTGTTAGGTTC
GAATAGTCCATGAGGCTCTGATNNNNNNNNNNNNNNNNNNNNNNNNNNNNNNNGACAAAC
AGCCCGTTACGTCCCAACCNNNNNNNNNNNNNNNNNANCTCCTATNNNNNNNCTAGAAAT
TTTATTNNNNNTAATNNNNNNNNGAGTGGTGCYATGTTGTRAGAGNNNNNNNNNNNNNNN
NNNNNNNNNNNNNNNNNNATTCTACCTTGTNTCATTCGNCCTGTACATGCAGGTAGTGCG
TGTCAAGANNNNNNNNNNNNNNNNNNNNNNNNNNNNNNNNNNNNNNNNNNNNNNNNNNNN
NTAGAGTNNNNACCAACAGTNNNNNNNNTAAAHTNNNNNNCGATCTTCCNNNNNNNNNNN
NNNNNNNNNNNNNNNTMTNNNNNNNNNNNNNNNNNNNNNNNNNNNACAAAAAGCTCATAA
CGTGTAATTCTAAGAAATCTAGCTAAANNNNNNNNNNNCGATGCGNNNNNNNNNNNNNNN
NNTGANNNNNNNNNNNNNNNNNNNNNNNNNNNNNNNNNNNNNNNNNNNNNNNNNNNNNNN
NNNNNNNNNNNNNNNNNNNGCTCSCCNNGGAACGNNNNNNNNNNNNNNNNNNNNNNNNNN
NNNNNNNNNNNNNNNNNNNNNNNNNNNNNNNNNNNNNNNNNNNNNNNNNNNNNNGAATCT
GAATTTNNNNNNNNNNNTTGGGAANNNNNNNNNNNNNNNNNNNNNNNNNNNNNNNNNNNN
NNNNNNNNNNNNNNNNNNNNNNNNNNNNNNNNNNACCGGTTTAGGAAGGTGCTCCCAAGT
NNNNNNNNNNNNNNNNNNNNNNNNNNNNNNNNNNNNNNNNNNNNNNNNNNNNNNNNNNNN
NNNNNNNNNNNNNNNNNNNNNNNNNNNNNNNNNNNNNNNNNNNNNNNNNAGGACCGTATC
ATCAAGCACGGAACCAAGGCTGCAAATAAGNNNNNNNNNNNNNNNNNNNNNNNNNNNNNN
NNNNNNNNNNNNNNNNNWMTRTTTGRNNNNNNNNNNNNNNNNNNNNNNNNGATTATNNNN
NNNNNNNNNNNNNNNNNNNAACTTTWWTGCTCNNNNNNNNNNNNNNNNNNNNNNNNNNNN
NNNNNNNNNNNCTTTCTACTTACGTYRAYCATNNNNNNNNNNNNNNNNNNNNNNNNNNNN
NNNNNNNNNNNNNNNNNNNNNNNNNNNNNNNNNNNNNNNNNNNNNNNNNNNNNNNCCNNN
NNNNNNNNNNNNNNNNNNNNNNNNNNNNNNNNNNNNNNNNNCNNGCGTNNNNNNNNNTGA
TACGCGNNNNNNNNNNNNNNNNNNNNNNNNNNNNGCATNNCNATCGACATGTAGACTNNN
NNNNNNNACACTGGGCAANAAAAANNNNNNNNNNNNNNNNNNAATCAATTTNNNNNNNNN
NNNNNNNNNNNNNNNNNNNNNNNNNNNNNNNNNNNNNNNNNNAGAAGTCANNNNNNNNNN
NNNNNNNNNNNNNNNNNNNNNNNNNNNNNNNNNNNNNNNNNNNNGCCNGATCAGACTNNN
NNNNNNNNNNNNNNNNNNNNNNNNNNNNNNNNNNNNNNNNNNNNAGCYRGTGGTTGTTRM
AKAATTCNNNNNNNNNNNNNTCAGTTTTGAGCACNNAGTACAACTATCTCGCTTGATATT
TAGGCGTCACACATGGNNNNNNNNNNNNNNNNNNNNNNNNNNNTGGACCGGANNNNNNNN
NNNNNNNNNNNNNNNNNNNNNNNNNNNNNNNNNNNNNNNNNNNNNNNNNNNNNNNNNNNN
NNNNNNNNNNNNNNNNNNNNNNNNNNNNNNNNNNNNNNNNNNNNNNNNNNNNNNNNNNNN
NNNNNNNNNNNNNNNNNNNNNNRAGAWACTGAGAACTAGGACTACRCAAGANNNNNNNNN
NNNNNNNNNNNNNNNNNNNNNNNNNNNNNNNNNNNNNNNNNNNNNNNNNNNNNNNNNNNN
NNNNNNNNNNNNNNNNNNNNNNNNNNNNNNNNNNNNNNNNNNNNNNNNNNNNNNNNNNNN
NNNNNNNNNNNNNNNNNNNNNNNNNNNATGATACTCAANNNNNNNNNNNNNNNNNNNNNN
NNNNNNNNNNNNATATAGCANNNNNNNNNNNNNNNNNNNNNNNNNNNNAWMATTCTACAT
GTCAGGCYGMCAGCGTTTTTAGCCGCAAATTTANNNNNNNNNNNNNNNNNNTTTAGATTC
GTGTTAGTCAGTTAACTTGNNNNNNNNNNNNNNNNNTGGGTANNNNNNNNNNNNNNNKTK
ACCTRAAAACNNNNNNNNNNNNNNNNNNNNNNNNNNNNNNNNNNNNNNNNNNNGGTATNN
NNNNNTATGGTNNNNNNNNNNTAGTTGTGTAAAAAAGTCTGNNNNNNNNNNNNNNNNNNN
NNNNNNNNNNNNNNNNNNNNNNNNNNNNNNNNAAWCYATNNNNNNNNNNNNNNNNNNNNN
NNNNNNNNNNNNNNNNNNNNNNNNNNNNNNNCTCNNNNNNNNNNNATTTCNNNNNNNNNN
NNNNNNNNNNNNNNNNNNNNNNNNNNNNNNNNNNNNNNNNNNNNNNNNNNNNNNNNNNNN
NNNNNNNNNNNNNTCAAAACNNNNNNNNNNNNNNNNNNNNNNNANNNNNNNNNNNNNNCT
AAANNNNNNNNTNNNNNNNNNNNNNNNNAATAATGTTGTGAATAATTCACAGCATTGCGA
TNNNNNNCGCTGGCTATAATNNNNNNNNNNNNNNNNNNNNNNNNNNNNMCATGTCGTGAT
CANNNNNAAGTAGGGNNNNNNNNNNNNNNNNNNNNNNNNNNNNNNNNNNNNNNNNNNNNN
NNNNNNNNNNNNNNNNNNNNNNNNNNNNNNNNNNNNNNNNNNNNNNNNNNNNNNNTACTG
CGCTTCGCAGMGTCCACNNNNNNNNNNNNNNNNNNNNNNNNNNNNNNNNNNNNNNNNNNN
NNNNNNNNNNNNNAGTTCAATCTGCCNNNNNNNNNNNNNNNNNNNNNNNNNNNNNNNNNN
NNNNNNNNNNTANNNNNNNNNNNNNNNNNNNNNNAANNNNNNNNNNNNNNNNNNNNNNNN
AGTCCAAGAAACTAAKCAGTTTCTAAAATACACTTAATTAAARCAGAMYCAAGTTTTCTA
NNNNNNNNNNNNNNNNNNNNNNNNNNNNNNNNNNNNNNNNATTTAGGATTAGNNNNNNNN
NNNNNNNNNNNNNNNNNNNNNNNNNNNNNNNNNNNNNNNNTGTACAGTNNNNNNNNNNNN
NNNNTCCCCGGGNNNNNNNNNNNNNNNNNNNNNNNNNNNNNNNNNNNNNNNNNNNNNNNN
NNNNNNNNNNNNNNNNNNNNNNNNNNNNNNNNNNNNNNNNNNNNNNCATGCNNNNNNNNN
NNNNNNNNNNNNNNNNNNNNNNNNNNNNNNNNNNNNNNNNNNNNNNNNNNNNNAGATTTA
AATCGNNNNNNNNNNNNNNNNNNNNNNNNNNNNNNNNNNNNNNNNNNNNNNNNNNNNNNN
NNNNNNNNNNNNNNNNNNNNNNNNAGATTTGNNNNNNNNNNNNNNNNNNNNNNNNNNNNN
NNNNNNNNNNNNNNNNNNNNNNNNNTGTGACGTACCTGAAATTAACTNNNNNNNNNNNNN
NNNNNNNNNNNNNNNNNNNNNNNNNNNNNNNNNNNNNNNTTGGCCCTAGAGTAGNNNNNN
NNNNNNNNNNNTTTTTGTGGCTAGANNNNNNNNNNNNNNNNNNNNNNNNNNNTATNNNNN
NNNNNNNNNNNNNNNNNNNNNNNNNNNTCAATGTATATGANNNNNNNNNNNNNNNNNNNN
NNNNGTATCCGCTCTCCTGCGTGTACCAATACGACAGATAATACNNNNNNNGANNNNNNN
NNNNNNNNNNNNNNNNNNNNNGAGTNNNNNNNNNNNCACCAGCCTAGAAACAAAAGTTAG
ATGATNNNTTAGGNNNNNNNNNNNNNNNNNNNNNNNNNNNNNNTTACTTTRCCTTTGACT
AACACTCATTTNNTTCNNNNNNNNAAGAGAAACSAATATTAAGTACTTNNNNNNNNNNNN
NNTGTAATANNNNNNNNNNNNNNNNNNNGGCCCTGTGNNNNNNNNNNNNNNNAACTTNNN
NNNNNCCGTTNNNNNNNNNNNNNNNNNNNNNNNNTTTNNNNNNNNNNNNNNNNNNNNNNN
NNNNNNNNNNNNNNNNNNNNNNNNNNNNNNNNNNNNNNNNNNNNNNNNNTAGTAAACNNN
NNNNNNNNNNNNNNNNNNNNNNNNNNNNNNNNNNNNNNNNNNNNNNNNNNNNNNNNNNNN
NNNNNNNNNNNNNNNNNNNNNNNNNNNNNNNNNNNNNNNNNNNNNNNNNNNNNNNNNNNN
TNNNNNNNNNNNNNNNNNNNNNNNNNNNNNNNNNNNNNNNNNNNNNNNNNNNNNNNNNNN
NNNNNNNNNNNNNNNNNNNNNNTTGMGTATAAGCTTTGTTRNNNNNNNNNNNNNNNNNNN
NNNNNNNNNNNNNNNNNNNNNNNNNNNNNNNNNNNNNNNNNNNNTCACCTCATNNNNNAG
CNNNNNNNAAAGTRACCTANNNNNNNNNNNNNNNNNNNNNNNNACATTTTTTTATTTGNN
NNNNNNNNNNNNNNNNNNNNNNNNNNNNNNNNNNNNNNNNNNNNNNNNNNNNNNNNNNNN
NNNNNNNNNNNNNNNNNNNNNTATTCTCTNNNGGTGTAATAAGTWCAGTCTGNNNNNNNN
NNNNNNNNNNNNNNNNNNNNNNNNNNNNNNCTTTTAGCTCGACCCTGTACCNNNNNNNNN
NNNNNNNNNNNNNNNNNNNNNNNNNNNNNNNTACTTATNNNNNNNNNNNNNNNNNNNNNN
NNNNNNGGTAYTAAAGAACAGAGTNNNNNNNNNNNNNNNNNTNNNNNNNNNNNNNNNNNN
NNNNNNNNNNNNNNNNNNNNNNNNNNNNNNNNNNNNNNNNNNNNNNNTCGAGTTCAAANN
NNNNNNNNNNNNNNTGATAATTTATGNNNNNNNNNNNNNNNNNNNNNNNNNNNNNNNNNC
TNNNNNNGTGTTTAACTTGCNNNNNNNNNNNNNNNNNNNCATGGNNNNNNNNNNNNNNNN
NNNNNNNNNNNNNNNNNACTCTCACTNNNNNNNNNNNNNNNNNNNNNNNNNNNNNNNNNN
NNNNNNNNNNNNNNNNNNNNNNNNNNNNNNNNNNNNNNNNNNNNNNNNNNNNNNNNNNNN
NNNNNNNNNNNNNNNNNNNNNNNNNNNNNNNNNNNNNNNNNCTTYCRGANTTNNNNNNNN
NNNNNNNNNNNNNNNNNNNNNNNNNNNNNNNNNNNNNNNNNNNNNNNNNNNNNNTTAGCT
TNGCANNNNNNNNNNNNNNNNNNNNNNNNTGCTAGCATAAGATCNNNTTGCTACTCTGTC
CGNNNNNNNNNNNNNNNNNNNNNNNNNNNNNNCAATNNNNNNNNNNNNNNNNNNNNNNNN
NNNNNNNNNNNNNNNNNNNNNNNNNNNNNNNNNNNNNNNNNNNNNNNNNNNNNNNNNNNN
NNNNNNNNNNNNNNNNNNNNNNNNNNNNNNNNNNNNNNTAANNNNNNNNNNNNNNNNNNN
NNNNNNNNNNNNNNNNNNNNNNNNNNNNNNNNNNNNNNNNNNNNNNAGAACANNNNNNNN
NNNNNNNNNNNNNGGTATAGTTTGAATGGNNNCTATAATAATATAGCTACACATCANNNN
NNNNNNNNNNNNNNNNNNNNACCTATCNNNNNNNTTCCATTCGACAATGGGATCACNNNN
NNNNNNNNNNNNNNNNNNNNNNNNNNNNNNNNNNNNNNNNNNNNNNNNNNNNNNNNNNNN
NNNNNNNNNNCAAGGTGANNNNNNNNNNNNNNNNNNNNNNNNNNNNNNNNNNNNNNNNNN
NNNNNNNNNNNNNNNNNTCCKGCTATTGGGTTANNNNNNNNNNNNNNNNNNNNNNNNNNN
NNNNNNNNNNNNNNNNNNNNNNNNNNNNNNNNNNNNNNNNNNNNNNNNNNNNNNNNNNNN
NNNNNNNNNNNNNNNNNNNNNNNNNNNNNNNNNNNNNNNNNNNNNNNNNNNNNNNNNNNN
NNNNNNNNNNNNNNNNNNNNNNNNNNNNNNNNNNNNNNNNNNNNNNNNNNACGNNNNNNN
NNTTAAAGNNGAGAAANNNNNNTCTTGNNNNNNNNNNNNNNNNNNNNNNNNNNNNNTAAT
AGAAGTTGAGATTATATNNNNNNNNNNNNNNNNNNNNNNNNNNNNNNNNNNNNNNNNNNN
NNNNNNNCTACAAGANNNNNNNNNNNNNNNNNNNNGTAAAGGAAAGGTNNNNNNNNNNNN
NNNNNNNNNNNNNNNNNNNNNNNNNNNNNNNNTTACTTCGGTATTAATTNNNNNNNNNNN
NNNNTTTANNNNNNNNNNNNNNNNNNNNNNNNNNNNNNNNNNNNNNNNATCTTAACNNNN
NNNNNNNNNNNNNNNNNNNNNNNNNNNNNNNNNNNNNNNNNNNNNNNNNNTTCTATTAGG
CCACAGTCTTTTAAWATAANNNCAAGTCTCNNNNNNNNNNNNNNNNNNNNNNNNNNNNNN
NNNNNNNNNNNNNNNNNNGAATACAATAGATTTCGNNNNNNAGGTCTGACTGATGAATCN
NAGTGTCAACTGGTTGAAGGCCCANNNNNNNNNNNNNNNNNNNNNNNNNNNNNNNNNNNN
NNNNNNNNATTNNNNNNNNNAACTCTAGTAATGATAGTCRGYGTNNNNNNNNNNNNNNNN
NNNNNNNNNNNNNNNNNNNNNNNNNNNNNNNNNNNNNNNNNNNNNNNNNNNNNNNNNNNN
ATCCCTGACTGATCCTCANNNNNNNNNNNNNNNNNNTTCCAATATCTTACNNNNNNNNNN
NNNNNNNNNNNNNNNNNNNNNNNNNNNNNNNNNNNNNNNNNNNNNNNNNNNNNNNNNNNN
NNNAACACGGSATNNNNNNNNNNNNNNNNNNNNAGAGGTCTCNNNNNNNNNNNNNNNNNA
TCAAGTAATTAAACTAAAAGTCACTCCGCATTAAAACRGGNNNNNNNNNNNNNNNNNNNN
NNNNNNTAAATTNNNNNACCCCAAGNNCTNNNNNNNNNNNNNNNNNNNNNNNNNNNNNNN
NNNNNNNNNNNNNNNACANNNNNNNNNNNNNNNNNNNNNNNNNNNNNNNNNNNNNNNNNN
NNNNNNNNNNNNNNNNNNNNNANNNNNNNNNNNNNNNNNNNNNNNNNNNNNNNTAAGAAC
TCAGTCNNNNNNNNNNTGGAATAAGAAATAGTTTTGAAANNNNNNNTCAGTNNNNNNNNN
>Pentagonia-tinajita
ATTCCCTACTTCAGGTCACNNNNNNNNNNNNNNNNNNNNNNNNNNNNNNNNNNNNNNNNN
NNNNNNNNNTCTCCATTTYCAACTGANNNNNNNNNNNNNNNNNNNNNNNNNNNNNNNNNN
NNNNNNNNNNNNNNNNNNNNNNNNNNNNGCGGTATANNNNNNNNNNNNNNNNNNNNNNNN
NNNNNNNNAATCGATGTTAGTAACTANNNNNNNNNNNNNNNNNNNNNNNNNNNNNNNNNN
NNNNNNNNTCGGGTGTCTTCTTWTAGNNNNNNNNNNNNNNNNNNNTCACGGTGGTTCNNN
NNNNNNNNNNNNNNNNNNNNNNNNNNNNNNNNNNNNNNNNNTAGNNNNNNNNNNNNNNNN
NNNTTCCTAATAAAAATGAAAATTTNACNNNNNNNNNNNNNNNNNNNNNNNNNNNNNNNN
NNNNGTGATTACTCGAYGCTTCATNNNNNNNNNNNNNNNNNNNNNNNNNNNNNNNNNNNN
NNNNNNNNNNNNNNNNNNNNNNNNNNNNNNNNNNNNNNNNNNNNNNNTTGTCCCGTTTAC
TACATTTGGGAAACATTACAGATACATNNNGTAAGTTCANNNNNNNNNNNNNNNNNNNNN
NNNNNNNNNNNNNNNNNNNNNNNNNNNNNNNNNNNNNNNNNNNNNNNNNNNNNNNNNNNN
NNNNNNNNNNNNNNNNNNNNNNNNNNNNNNNNNCNNNNNNNNNNNNNNGGTAAGTGGGTN
NNNAATCCNNNNNNNNNNNNNNNNNNNNNNNNNNNNNNNNNNNNNNNNNNNNNNNNNNNN
TATAAAAAACTATCNNNNNNNNNNNNNNNNNCGATGTTGCAAGAGACNNNNNNNNNNNNN
NNNNNNNNNNNNNNNNTTTATTTTAAATCNNNNAAGGTACTNNNNNNNNNNNNNNNNNNN
NNNNNNNNNNNNNNNNNNNNNNNNNNNNNNNNNNNNNNNNNNNNNNNNNNNNNNNNNNAY
TCATTAANNNNNNNNNNNNNNNNNNNNNNNNNNNNNNNNNTCGYGGAAACCCCAGGCANN
NACAACAAAGAANTGANNNNNNATTCTGCTTTAGTGACTCATANNNNNNNNNNNNNNNNN
NNNNNNNNNNNNNNNNNNNNNNNNNNNNNNNNNNNTCTTNNTTARAAACTCAATACTATT
TGTAACGTCNNNNNNNNNNNNNNNNNNNNNNNNNNNNNNNNNNNNNNNNNNNNNNNNNNN
NNNNNNNNNNNNNNNNNNNNNNNNNNNNNNNNNCTTTNNNNNNNNNNNNNNNNNNNAGCA
NNNNNNNNNNNNNNNNNCANNNNNNNNNNNNNNNNNNNNNNNNNNNNNNNNNNNNNNNNN
NNNNNNNNNNNNNNNNNNNNATTTYCCNNNNNNNNNTNNNNNNNNNNNNNNNNNNNNNNN
NNNNNNNNNNGTGNNNNNNNNNNNNNNNNNNNNNNNNNNNNNNNNNNNNGAGANNNNNNN
NATMNNNNNNNNNNNNNNNNNNNNNNNNGTACCATCTCCNNNNNNNNNNNNNNNAAGAAA
ATACAGAGTTTCTAATANNNNNCACATTTTTCTTTTTNNNNNNNNNNNNNNNNNNNNNNN
NNNNNNATTGATANNNNNNNNNNNNNNNTTATATGTAGCGRTCKGGTGTACTAANNNNNN
ACACCGTGTGTNNNNNNNNACGGGGNCGGCTAGTCCCGAAGTGTGTACTCACNNNNNNNN
NNNNNNNNNNNNNNNNNNNNNNNNNNNNGGTAACCACTGATAGTTNNNNNNNNNNNNNNN
CTATAAGWCTATAGTTTGKCCNNNNNNNNNNNNNNNNNNNNNNNNNNNNNNNNNNNNNNN
NNNNNNNNNNNAATGGAGAGTGNNNNNNNNNNNNNNNNNNNNNNNNNNNNNGTANNNNCT
GTNNNANTCAANNNNNNNNNNNNNCNNNNNNNNNNNNTANTTGTTCNCTTTCCTGAGCTC
TGCCNNNAGCTAAANNNNNGTGCATTGGACAGGACCTGGATTACTAGCGCGTCTACNNNN
NNNNNNNNNNATTTTYCTGCGCACTWANNNNNNNNNNNNNNNNNNNNNNNNNNNNNNNNN
NNNNNNTCCTGTCNNNNNNNNNNTAAGGAYGTTATNNNNNNNNNNNNNNNNNNNNNNNNN
NNNNNNNNNNNNNNNNNNNNNNNNNNNNNNNNNNNNGGAAAATTGTGAGAGCNNNNNNNN
NNNNNNNNNNNNNNNNNNNNNNNNNNNNNNNNNNNNNNNNNNNNNNNNCCGCAGGTAGNN
NNNNNNNNNNNNNNNNNNNNNNNNNNNNNNNNCCATCNNNNNNNNNNNNNNNNNNNNNNN
NNNNNAAAATCCATTNNNNNNNNNNNNNNNNNAAYTTGAATAGTNNNNNNNNNNNNNNNN
NNNNNNNNNNNNNNNNNNNNNNNNNNNNNNNNNNNNNNNNNNNATGNNNNNNNGAACCCT
NNNTNAAACACAGAAGCAAGTAGCCGANNNNNNNNNACGTCTNNNNNNNNNNNNNNNNNN
NNNNNNNNNNNNNNNTACCGNNNNNNNNNNNNNNNNNNNNNNNNNNNNNNNNNNNNNNNN
NNNNNNAGTAAGAGNNNNNNNNNNNNNNNNNNNNNNNNNNCCGAGGGGNNNNNNNNNNNN
NNNNNNNNNNNNNNNNNNNNNNNNNNNNNNNNNNNNNNNNNNNNAATTAGGCAAATTCAT
TCTTTAGTGGGCAGTGATACCAANNNNNNNNNNNNNNNNNNNNNNNNNNNNNNNNNNNNN
NNNNCCTCYCGGTAGAGACNTCAAACNNNNNNNNNNNNNNNNNNNNNNNNNNNNNNNNNN
NNNNNNNNNNNNNNNNNNNNNNNNNNNNNNNNNNNNNNNNNNNNNNNNNNNNNNNNNNNN
NNNNNNNNNNNNNNNNNNNNNNNNNNCAANCGGCGCGAATATGTATATATATTGACATGA
NNNNNNNNNNNNNNNNNNNNNNNNNNNNNNNNNNNNNNNNNNNNNNNNNNNNNNNNNNNN
NNNNNNNNNNNNNNNNNNNNNNNNNNNNNNNNNNNNNNNNNNNNNNNTTGGANNNNNNNN
NNNNNNNNNNNNNNNNNNNNNNNNNNNNCRCGGGGAGKNNNNNNNNNNNNNNNNNNNNNN
AATNNNNNNNNNNNNNNNNNNNNNNNNNNNNNNNNNNNNNNNNGATTTCCCATNNNNNNN
TAGCKATACGGTTTTACNNNNNNNNNNNNNNNNNNNNNNNNNNNNNNNNNNNNNNNNNNN
NNNNNNNNNNNNNNNNNNNNNNNNNNNNNNNNNNNNNCTGTAAGTTTATTATTATTRTCA
TTAATATGTGNNNNNNNTAAGCCCCANNNNNNNNNNNNGAGCTTTGNNNNNNNNNNNNNN
NNNNNNNNNNNNNNNNNNNNTCATGACTGGTTTNNNNCCTACAAANNNNNNNNNNNNNNA
TAGAAAGTCGAACAGAANNNNNNNNNNNNNNNNNNNNNNNNNNNNNNNNNNNNNNNNNNN
NNNNNNNNNNNNNNNNNNNNNNNNNNNNNNNNANNNNNNNNNNNNNNNNNNNNNNNNNNN
NNNNNNNNNNNNNNNNNNNNNNNNNNNCSNCAATAAANNNNNNNNNNNNNNNAATANNNN
NNNNNNNNNNNNNNNNNNNNNNNNNNNNNNNNNNNNNNNNNNNNNNNNNNNNNNNNNNNN
NNNNNNNNNNNNNNNNCGGCNNNNNNNNNNNNNNNNNNNNNNNNNNNNNNNCTTCGTAGA
GATTTTTNNNNNNNNNNNNNTAATYTCTMGNNNNNNNNNNNNNNNNNNNNNNNNNNNCNN
NNNNNNNNNNNNNNNNNNNNNNNNNTATCGNNNNNNNNNAATCGTTAANNNNNNNNNNNN
NNNNNNNNNNNNNNNNNNNNNNNNNNNNGGTACGACTNNNNNNNNNNNNNNNNNNNNNNN
NNNNNNNNNNNNNTAGTACGATCAANNNNNNNNNNNNKATTCNNNNNNNNNNNNCATCTC
NNNNNNNNNNNNNNNNNNNNNNNNNNNNNNNNNNNNNNNNNNNNNNNNNNCATNNNNNNN
NNNNNNNNNNNNNNNNNNNNNNAGTTCAAACCGGATTCACANNNNNNNNNNNNNNNNNNN
NNNNNNNNNNNNNNNNNNNNNNNNNNNNNNNNNNNNNNNNNNNNNNNNNNNNNCACTGCN
CNNNNNNNNNNNNNNNNNNNNNNNNNNNNNNNNNNNNNNNNNNNNNNNNNNNNNNNNNNA
TATTAATGCNNNNNNNNNNNNNNNNNNNNNNNNNNNNNNNNNNNNNNNNNNNNNNNNNNN
NNNNNNNNNNNNNNNNNNNNNNNANTATAANNNNNNNNNNNNNNNNNNNNNNNNNNNNNN
NNNNNNNNNNNNNNTGGTTTCTACCGNNGTNNNNNNNNNNNNNNNNNNNNNNNNNNNNNN
NNNNNNNNNNNNNRTRTRAGAAGGAGAGCCGGTTAAACATGTAAGNNNNNNNNNNGATAG
GTANNNNNNNNNNNNNNNNNNNNNNNNNNNNNNNNNNNNNNNNNNNNNNNNNNNNNNNNN
NNNNNNNTNNNNNNNNNNNNNNNNNNNNNNNNNGAWCTCCTAACGACGTGCNNNNNNNNN
NNNNNNNNNNNNNNNNNNNNNNNNNNNNNNNNNNNNNNNNNNNNNNNNNNNNNNNNNNNN
NNNNNNNNNNNNNNNNNNNNNNYGGTRGCTNNNNNNNCCAAAACCTANNNNGNNNNNNNN
NNNNNNNNNNNNNNNNNNNNNNNNNNNNNNNNNNNNNNNNNNNNNNNNTCRGGTTGTGGT
NGGTGAACTNNNNNNNNNNNNNNNNNNNNNNNNNNNNNNNNNNNNAAGANNNNNNNNNNN
NNNNNNNNNNNNNACATMTTTGGATCNNNNNNNNNNNNNNNGTCCGNNNNNNNNNNNNNN
NNNNNNNNNNNNNNNNNNNNNNNNNNNNNNNNNNNNNNNNNNNNNNNNNNNNNNNNNNNN
NNNNNNNNNNNNNNNNNNNNNNNNNNNNNAACTTCTTCCTATCAGTATGYGNNNNNNTCC
CTCCACTRTCRAGTACCTNNNNNNNNNNNNNNNNNNNNNNNNNNNNNNNNNNNNNNNNNC
TCTGCTGNNNNNNNNNNNNNNNNNNNNNNNNNNNNNNNNNNNNNNNNNNNNNNNNNNNNN
NNNNNNNNNTACTGGCGTTCTGANNNNNTGTTGTAGNTNNNNNNNNNNNNNNNNNNNNNN
NNNNNNGTAATCTCACATAAANNNNNNNNNNNNNNNNNNNNNNNNNNNNNNNNNNNNNNN
NNNTTCANNNNNAGTATTTCTCGCCAACTCATATANNNNNNGTGGGGYTMTGTGTGCTGA
NNNNATTARAKGACATTAANNNNNNNNNNNNNNNNNNNNNNNNNNNNNNNNNNNNNNNNN
NNNNNNNNNNNNNNNNNNNNNNNNNNNNNNNNNNNNNNNNNNNNNNNNNNNNNAACATNN
NNNNNNNNNNNNNNATTTCAATCNNNNNNNNNNNNNNNNNNNNNNNNNNNNNNNNNNNNN
NNNNNNNNNNNNNNNNNNNNNNNNNNNNNNNNNNNNNNNNNNNNNNNNNNNNNNNNNNNN
NNNNGCGAGTATGAAANNNNNNNNNNATACCTAGANNNNNNNNNNNNNNNNNNNNNNNNN
NNNNNNNNNNNNNNNNNNNNNNNNNNNNNNNNNNNNNNNNNNNNNNNNNNNNCTCNNNNN
NNNNNNNNNNNAATCAAGCTNNNNNNNNNNNNNNNNNNNNGCTNNNNNNNNNNNNNNNNN
NNTGCNNNNNNNNNNNNNNNNNNNNNNNNNNNNNNNNNNNNNNNGGMCTTATTNNNNNNN
NNNNNNNNNNNNNNNNNNNNNNNNNNNNNNNNNNNNNNNNNNNNNNNNTANNNNNNNNNN
NNNNNNNNNNTATCATTANNNNNNNNNNNNNNNNNNNNNNNNNNNNNNNNNCAAATNNNN
NNNNNNNNNNNNATTATNNNNNNNNNNNNNNNNNNNNNNNNNNNNNNNNNTGAGTNNNNN
NNNNNNNNNNNNNNNNNNNNNNNNNCNCGGANANNNNNNNNNNNNNNNNNNGATGTNNNN
NNNNNNNNNNNNNNNNNNNNNNNNNNNNNNNNNGAANNNNNNNNNNNNNNNNNNNNNNNN
NNNNNNNNNNNNNNNNNNNNNNNNNNNNNNNNNNNNNNNNNNNNNNNNNNNNNNNNNNNN
NNNNNNNNNNNNNNNNNNNNNNNNNNNNNNNNNNNNNNNNNGACGTGTNNNNNNNNNNNN
NNGCTTGAATATCCCANNATGTTTMAATAATRYNNNNNNNNNNNNNNNNNNNNNNNNNNN
NNNNNNNNNNNNNNNNNNNNNNNNNNNNNNNNNNNNNNNNNNNNNNNNNNNNNNNNNNNN
NNNNNNNNNNNNNNNNNNNNNNNNNNNNNNNNNNNNNNNNNNNNNNNNNNNNNNNNNNNN
NNNNNNNNNTATGATCTCACTGGATGCAAGCATCYANNNCGTGAAGGAACGTNNNNTNNN
NNNNNNNNNNNNNNNNNNNNNNNNNNNNNNNNNNNNNNNNNNNNNNNGTNNNNNNNNNNN
NNNNNNNNNNNNNNNNNNNNNNNNNNNNNNNNNNNNNNNNNNNNNNNNNTTRGGYNNNNN
NNNNNNCNNTTCANNNNNNNNNNNNNNNNNGGACARCGYACGCYATTCTANNGCCTCTCN
NNAATATANNNNNNNNNNNNNNNNNNNNNNNNNNNNNNNNNNNNGCTGTCCCTCTNNNNN
NNNNNNNNNCTATAANNNNNNNNNNNNNNNNGATNNNTATAGTNNNNNNNNNNNNNNNNN
NNNNNNNNNNNNNNNNNNNNNNNNNNNNNNNNNNNNNNNNTRGTGAAGCGGTTTCACTCT
GTAGCTGTTGTCCGGGACNNNTGTNNNNNNNNNNNNNNNNNNNNNNNNNNNNNNNNNNNN
NNNNTAGGTTNNNNGAATTGTACCCRTNNNNNGCAATCAATNNNNNTTAGATTTTTAAAT
TATTGTAANNNNNNNNNNNNNNNNNNNNNNNNNNNNNNNNNNNNNNNNNNNNNNNNNNNN
NNNNNNNNNNNNNNNNNNNNNNNNNNNNNNNNNNNNNNNNNNACTGTAAGAYCGTNNNNN
NNNNNNNNNNNTCGTGCNNNNNNNNNNNNNNNNNNNNNNNNNNNNNNNNNNNNNNNNNNN
NNNNNNNNNNNNNNNNNNNNNNNNNNNNNNNNNNNNNNNNNNNNNNNNNNNNNNTTACAN
NNNNNNNNNNNNNNNNNNNNNNNNNNNNNNNNNNATGCGACGCCCCCTAAGNNNNNNNNN
NNNNNNNNNNCCCTGARAAAAGANNNNNNNNNNNNNNNNNNNNNNNNNNNCCTGTCGTCR
TCACCNNNNNNNCCGAGGGGGGNNNNNNNNNNNNNNNNNNNNNNNNNNNNNNNNNNNNNN
NNNNNNTNCGAAGNNNNNNNNNNNNNNNNNNNNNNNNNNNNNNNNNNNAGTTGTATATCT
TTCATNNNNNNNNNNNNNNNNNNNNNNNNNNNNNNNNNNNNNGAGTACTNNNNNNNNNNN
NNNNNNNNNNNNNATGAGGTGTAACNNNNNNNNNNNNNNNNNNNNNNNNNNNNNNNNNNN
NNNCACTANNNNNNNRTATCYGTAYAAGTTATTACGNNNNNNNNNNCNNNNNNNNNNNNN
NNNTATATACTTATNNNNNNNNNNNNNNNNNCCTATTGRTANNNNNNNNNNNNNNNNNNN
NNNNNNNNNNNNNNNNNNNNNNNNNNNNNNNNTCTTAGCATTGAAANNCTCATASAGTGA
AGAYCAGAATRACTGCAATAAGCTGGCTTTTGGTGTGCTGATTCTGTGTANNNNNNNNNN
NNNNNNNNNNNNNNNNNNCGTGACNNNNNNNNNNNNNNNNNNNNNNNNNNTTTAAGATCA
NNNNNNNNNNNNNNNNNNNNNNNNNNNNNNNNGNTAGCATTKCACARTGACCTANNNNNN
NNNNTCAAATCRTTCTGTNNNNNNNNNNNNNNNNNNNNNNNNNNNNNNNNNNNNNNNNNN
NNNNNNNNNCCCTCGAGCGGNNNNNNNNNNNNNNNNNNNNNNNNNNNNNNNNNNNNNNNN
NNNNNNNNTTTCTTGTATACNNNNNNNNNNNNNAACATCTTCGACAAGGGANNNNNNNNN
NNNNNNNNCNNNNNNNNNNNNNNNGATTAANNNNNNTNGTTCACCGAAAGCAAGACTTTG
NNNNNNNNNNNNNNNNNNNNNNNNNNNNNNNNNNNNNNNNNNNNNNNNNNNNNNNNNNNN
NNNNNNNNNNNNNNNNNNNNNNNNNNNNNNNNNNNNNNNNNNNNNNNNNNNNNNNNNNNN
NNNNNNNNNNNNNNNNNNNNNNNNNNNNNNNNNNNNNNNNNNNNNNNNNNNCACCANNNN
NNNNNNNNNNNNNNNNNNNNNNNNNNNNNNNNNNNNNNNNNNNNNNNNNNNNNNNNNNNN
NNNNNNNNNNNNNNNNNNNNNNNAACTCACTGCANNNNNNGTTAGAAANNNNNNNNNNNN
NNNNNACTAAGAAACGAATANNNNNNNNNNNNNNNNNNNNNNNNNNNNNNNNNNNNNNNN
NNNNNNNNNNNNNNGGCCTTCCAATTNGCATAAAGACTGATACNNNNNNNNNNNNNNNNN
NNNNNANNNNNNNNNNNNNNNNNNNNNNNNNNNNNNNNNNNNATKAAGCGCACTAAAANN
NNNNNNNNNNNAACNTNNNNNNNNNNNNNNNNNNNNNNNNNNNNNNNNNNNAGTAGNNNN
NNNGTCAAGGNNNNNNNNNNNNNNNNTNNNNNNNNNNNNNNNNNNNNNNNNNNNNNNNNN
NNNNTCNNNNNNCRGGTATNNNNNNNNNNNNNNNNNNNNNNNNNNNNNNNNNNNNNNNNN
NNNNNNNNNNNNNNNNNNNANAGCGATACACGAANNNNNNNNNNNNNNGTATTNNNNCAT
CAAAAANNNNNNNNNNNNNNNNNNNNNNNNNNNNNNNNNNNNNNNNNNNNNNNNNNNNNN
NNNNNNNNNNNNNNNNTACTCTTTANNNCTGTAATGTGTAAGTTARCANNNNNNNNNNNN
NNNNNNNNNNNNNNNNNNNNNNNNNNNNNNNNNNNNNNNNNNNNNNNNNNNNNNNNNNNN
NNNNNNNNNNNNNNNNNNNNNNNNNNNNNNNNNNNNNNNNNNNNNNNNNNNNNNNNNNNN
NNNNNNNNNNNNNNNNNNNNNNNNNNNNNNNNNNNNNNNNNNNNNNNNNNNNNNNNNNNN
NNNNNNNNNNNNNNNNNNNNNNNNNNNNNNNNNNNNNNNNNNNNNNNNTTTACAGCCCAT
CGCATTCGGAACACAAGGAAAAGTCTCTAAKCGCCCCGNNNTAANATTAAAATTTNNNNN
NNNNNNNNNNNNNNNNNNNNNNNNNNNGGATCGCGAGGANNNNNNNNNNGGATANNNNNN
NNNNNNNNNNNNNNNNNNNNNNNNNNNNNNNNNNNNNNNNNNACGTGANTGNNNNNNNNN
NNNNNNNNNNNNNNNNNNNNNNNNNNTAGMRYTGCTMTATTATGCCGNNNNNNNNNNNNN
NNNNNNNNNNNNNNNNNNNNNNNNNNNNNNNNNNNNNNNNNNNNNNNNNNNNNNNNNNNN
NNNNNNNNNNNNNNNNNNNNNNNNNNNNNNNNNNNNNNNNNNNNNNNNNNNNNNNNNNNN
NNNNNNNNNNNNNNNNNNNNNNNNNNNNNNNNNNNNNNNNNNNNNNNNNNNNNNNNNNNN
NNNNNNNAAANNNGCAGCNNNNNNNNNNNNNNNNNNNNNNNNNNNNNNNNNNNNNNNNNN
NNNNNNNNNNNNNNNNNNNNNNNNNNNNNNNNAGAATWAGATCTNNNNNNNNNNNNNNNN
NNNAATCTTACNNNNNNNNNNNNNNNACTAATAGCTATTGTCCTTGNNNNNNNCTGAAGG
ATNNNNNNNNNNNNNNNNNNNNCNGCARCWCCAGTTANNNNNNNNNNNNNNNNNNNTGTG
CCCCCNNNNNNNNNNTACTGTTAAGTATNNNNNNNNNNNNNNNNGTNNNNNNNNNNNNCT
TTCNNNNNNNNNCCGAAACTTYRTATTAAATCCAGCGTATACGNNNNNNNNNNNNNNNNN
NNNNNNNNNNNNNNNNNNCNNNNNNNNNNNNNNNNNNNNNCTNNNNNNNNNNNNNNNNNN
NNNNNNNNNTAYTTTGAGCTTGCNNNNNNNNNNNNNNNNNNNNNNNNNNNNNNNNNNNNN
NNNNNNNNNNNNNNNNNNNNNNNNNNNNNNNCCTTCCTAATTACGTNNNNNNNNNNNNNN
NNNNNNNNNNNNNNNNNNCCGTTTCTGNNNNNNNNNNNNNNNGACCCTAATGCAACATAN
NNNNNNNNNNNNNNNNNTNNNNNNNNNNNNNNNNNNAAACCACTGNNNNNNNNNNNNNNN
NNNNNNNNNNNNNNNNNNNNNNNNNNNNNNNNNNNNNNNNTGTATCAAAGCAGCTATGAG
GTAMCAGGTGTTTCCTAATCCWAAGGNNNNNNNNNNNNNNNNNNNNNNNNNNNNNNNNNN
NNNNNNTCTTTNNNNNNNNNNNNNNNNNNNNNNNNNNNNNNNNNNNNNNNNNNNNNNNNN
NNNNAGAGCGAACCTGGNNNNNNNNNNNNNNNNNANNNNNNNNNNNNNNNNNNNNNNNNN
NNNNNNNNNNYTCTANNNNNNNNNNNNNNNNNNNNNNNNNNNNTTCAAAGTANNNNNNNN
NNNNNNNNNNNNNNNNNNNNNNNNNNNNNNNNNNNNNNNNNNNNNNNNNNNCAGCTRCAT
NNNNNNNNNNNNNNNNNNNNNNNNNNNNTTTGCCNNNNNNNNNNTCATACTGCNNNNNNG
ACCTCAGTAKGATNNGACCTNGGRGATGATAAATTGTNNNNNNNNNNTNCTAKGCAGAGC
NNNNNNNNNNNNNNNNNNNNNNNNNNNNNNNNNNNNNNNNNNNNNNNNNNNNNNNNNNNN
NNNNNNNNNNNNNNNNNNNNNNNNNNNNNNNNTAATTTTAGANNNNNNTCAAGTANNNNN
NNNNNNNNNNNNNNNNNNNNNNNNNNNNNNNNNNTTTTNNNNNNNNNNNNNNNNNNNNNN
NNNNNNCAGGMGCTATGCATTNNNNNNNNNNNNNNNNNNNNNNNNNNNNNNNNNNNNNNN
NNNNNNNNNNNNNNNNNNNNNNNGTATTTCGTCNNNNNNNNNNNNNACAAAGTCTGCACA
GATANNNNNNNNNNNNNNTTYGCCTGNNNNNNNNNNNNNNCTATNNNNNNNNNTAATAGA
ANNNNNNNNNNNNNNNNNNNNNNNNNNNNNNNNNNNNNNNNNNNNNNNNNNNNNNNNNNN
NNNNNNNNNNNTNNNNNNNNNNNNNNNNNNNNNNNNNNNNNNNNNNNNNNNNNCCCGAGG
RAGGAMTANNNNNNNNNNNNNNNNNNNNGCGTAGCTGTANNATCNNNNNNNNNNNNNNNN
NNNNNNNNNNNNNNNACAAACANNTGCTCCNNNNNNNNNNNNNNNNNNTCAANNCATNNN
NNNNNNNNNNNNNNNNNNNNNNNNNNNNNNNNNNNNNNNNNNNNNNNNNNNNNNNNNNNN
NNNNNNNNNNNNNNNNNNNNNNNNNNNNNNNNNNNNNNNNNNNNNNNNNNNGACAGATTA
GGCGTAGGATGTGTTTTAGCTTACTAGACTTGCCNNNNNNNNNNNNNNNNNNNNNNNNNN
NNNNNNNNNNNNNNNNNNNNNNNNNNNNNNNNNNNNNNNNNNNNNNNCANNNNNNNNNNN
NNNNNNNNNNNNNNNNNNCGCTAATCTCTCAACTTGCTTCTNAWTCTACGGGYWAAATAA
ATAANNNNNNNNNNNNNNNNNNNNNNNNNNNNNNNNNNNNNNNNNNNNNNNNNNNNNNNN
NNNNNNNNNNNNNNNNNNNNNNNNNNNNNNNGGTGNNNNNNNNNNNNNNNNNNNNNNNNN
NNNNNNNNNNNNNNNNNNNNNNNTAACTCAGTGNNNNNNNNNNNNNNNNNNNNNNNNNNN
TNNNNNNNNNNNNNNNNNNNNNNNNNNNNNNNNNNNNNNNNNNNNNNNNNNNNNNNNNNN
NNNNNNNNNNNNNNNNNNNNNNNNNNNNNNGCTNNNNCGGGGCRCGATCTTCNNNNNNNN
NNNNNNNNNNNNNNNNNNNNNNNNNNNNNNGGGTTATTGAGGCCGNNNNNNNNNNNNNNN
NNNNNNNNNNNNNNNNNNNNNNNNNNNNCANGGAGTRGRNNNNNNNNNNNNNNNNNNNNN
NNNNNNNNNNNNNNNNNNNNNNNNNNNNNNNNNNNNNNNNNNNNNNNNNNNNNNNNNNNN
NNNNNNNNNNNNNNNNNNNNNNNNNNNNNNNNNNNNNNNNNTAANCAATAAGTNAGAGGG
AATTCAAGNNNNNNNNNNNNNNNNNNNNNNNNNNNNNNNNNNNNNNNNNNNNNNNNNNNA
ACATCACTNNNNNGGACGACNNNNAGTTGTYAAAGCTNNNNNNNNNNCCCTCTCATAAGG
CGTTRATNNNNNNNNNNNNNNNNNNCATGATGNNNNNNNNNNNNNNTCGGATCGATGTAA
NNNNNNNNNNNNNNNNNNNNNNNNNNNNNNNNNNNNNNNNNNNNNNNNNNNNNNNNNNNN
NNNNNNNNNNNNNNNNNNNNNNNNNNNNNNNNNNCCTGGAGTNNNNNNNNNNNNNNNNNN
NNNNNNNNNNNNCGNGTGGTAGTCTTGTNNNNNNNNNNNNNNNNTTGGGANNNNNNNNNG
AANNNNNNNNNNNNNNNNNNNNNNNNNNNNNNNNNNNNNNNNNNNNNNNNNNNNNNNNNN
NNNNNNATTTAACTACTTGCATKGCAGANNNNNNNNNNNNNNNNNNNNNNNNNNNNNNNN
NNNNNNNNNNNNNNNNNNNNNNNNNNNNNNNNNNNNNNNNNNNNNNNNNNNNNNNNNNNN
NNNNNNNNNNNNNNNNNNNNNNNNNNNNNNNNNNNNNNNNNNNATNNNNNNNNNNNNNNN
NNNNNNNNNNNNNNNNNNNNNNTTAATNNNNNNNNNNNNNNNNNCTTANNNNNNGCNNNN
NNNNNNNNNNNNNNACGTTARTCGACTRCGCRCTAACCACCCCCTGCACSGTTAAGGNNN
NNNNNNNNNNNNNNNNNNNNNNNNNNNNNNNNNNNNNNTAATANNNNNNNNNNNNNNNNN
NNNNNNNNNNNNNNANNNNNNAGGAYTAATCTTTAGCTCTGTTNNNNNNNNNNNNNNNNN
NNNNNNNNNNNNNNNNNNNNNNNNNNNNNNNNNNNNNNNNNNNCTTTATCTCNNNNNNNN
NNNNNNNNGCAGTAACAACTATCCATANNNNNNNNNNNNNNNNNNNNNNNNNNNNNNNNN
NNNNNNNNNNNNNNNNNNNNNNNNNNNNNNNNNNNNNNNNNNNNNNNNNNNNNNNTATTA
CANNNNNNNNNNNNNNNNNNNNNNNNNNNNNNNNNNNNNNNNNNNNNNNNNNNNNNNNNN
NNNNNNNNNNNNNNNNNNNNNNNNNNNNNNNNNNNNNNNNNNNNNNNNNNNNNTCGNNNN
NNNNNNNNNNNNNNNNNNNNNNNNNNNNNNNNNNNNNNNNNNNNNNNNNNNNNNNNNNNN
NNNNCTCTTTTATTGGCGTATTCANNNNNNNNNNNNNNNNNNNNNNNNNNNNNNNNNNNN
NNNNNNNNNNNNNNNNNNNNNNNNNNNNNNNNNNNNNNNNNNNATNNNNNNNNNNNNNNN
NNNNNNNNNNNNNNNNNNNNNNNNNNNNNNNNNNNNNNNNNNNNNNNNNNNNNNNNNNNN
NNNNNNNNNNNNNNNNNNNNNNNNNNNNNNNNNNNNNNTGAGCGYATNTTGATGNNNNNN
NNNNNNNNNNNNNNNNNNNNNNNNNNNNNNNGGTTAATGCRCTTGSSAATTNNNNNNNNN
NNNNNNNNNNNNNNNNNNNTCGAWGGCGTTNNNNNNNNNNNNNNNNNNNNNNNNNNNNNN
NNNNNNNAGGCCCTTGGARTCCAAAAGAATTAAGACCAKTGGCTTSTMTAGAAAAANNNN
NNNNNNAAGCTAGNNNNNNNNNNNNNNNNNNNNNNNNNNNNNNNNNNNNNNNNNNNNNNN
NNNNNNNNNNNNNNNNNNNNNNNNNNNNNNNNNNNNNNNNNNNNNNNNNNNNNNNNNNNN
NNNNNNNNNNNNNNNACAAGANNNNNNNNNNNNNNNNNNNNNNNNNNNNNNNNNNNNNNN
NNNNNNNNNNNNNNNNNNNNNNNNNNNNNNNNNNNACACANNNNNNNNNNNNTCTTTCCN
NNNGTGAAGGACAATNNNNNNNNNNNNNCATGGCCACGAGACCCAAKCTCCGATCAGGAN
NNNNNNNNNNNNNNNNNNNNNNNNNNNNNNNNNNTCACTGTGACNNNNAGCATTAATTGT
CAACCGGNNNNNNNNNNNNNNNNNNNNNNNNNNNNNNNNCAYGCGACGTAAACAATTGGC
NNNNNNNNNNNNNNNNNNNNNNNTGCGNNNNNNNNNNNNNNNNNNNNNNNNNNNNNNNNN
NNNNNNNNNNNNNNNNNNNNNNNNNNNNNNNNNNNNNNNNNNNNNNNNNNNNNNNNNNNN
NNNNNNNNNNNNNNGATTACTGATNNNNNNNNNNNATTCAGTNNNNNNNNNNNNNNNNNN
NNNNNNNNNNNNNNNNNNNNNNNNNNNNNNNNNNNNNNNNNNNNNNNNNNNNNNNNNNNN
NNNNNNNNNNNNNNNNNNNNNNNNNNNNNNNNNNNNNNNNNNNCCTAAACCTTANNNNTT
NNNNNNNNNATYCGNNNNNNNNNNNNNNNNNNNNNNNNNNNNNNNNNNNNNNNNNNNNNN
NNNNNNNNNNNNNNNNNNNNNNNNNNNNNNNNNNNNNNNNNNNNNNNNNNNNNNNNNNNN
NNNNNATAGTATAAGATTACATGGANNNNNNNNAAAGATTAGTCCAAGTTTATACANNNN
NNNNNNNNNNNNNNNNNNNCNNNNNNNNNNNNNNNNNNNNNNNNNNNNNNNNNNNNNNNN
NNNNNNNAGTAGGACATTNNNNNNNNNNNNNNNNNNNNNNNNNNNNNAANNNNNNNNNNN
NNNNNNNNAATTCNNNNNNNGCTRCRGTGAGCTGGTGNNNNNNNNNNNNNNNNNNNNNNN
NNNNNNNNNNNNNNNNNNNNNNNNNNNNNNNNNNNNNNNNNNNNNNNNNNNMCMAATTAG
TAGTCNNNNNTCTANNNNNNNNNNNNNNNNNNNNNTGCTNNNNNNNNNNNNNNNNNNNNN
NNNNNNNNNNNNNNNNNNNNNNNNNNNNNNNNNNNNNNNNNNNNNNNNNTACCTAAGAAT
CACTTTTAGTACACTNNNNNNNNNNNNNNNNNNNNNNNNNNNNNNNNNNNCCACTTCATA
AGTTCTAGACAAATNNNNNNNNNNNNNNNNNNNNNNNNNNNNNNNNNNNNNNNNNNNNNN
NNNNNNNNNNNNNNNNNNNNNNNNNNNNNNNNNNNNNNNNNNNNNNNNNNNNNNNNACAG
GTNNNNNNNNNNNNNNNNNNNNNNNNNNNNNNNNNNNNNNNNNNNNNNNNNNNNNNNNNN
NNNNNNNNNNNNNNNNNNNNNNNNNNNNNNNNNNNNNNNNNNNNNNNNNNNNTTGACTGC
TAACCTACATGNNNNNNNNATGAGCAGCCATCGCNNNNNNNNNNNNNNCTANNNNNNNNN
NNNNNNNNNNNNNNNNNNNNNNNNNNNNNNNNNNNNNNNNNNNNNNNNNNNNNNNNNNNN
NATATCTCMAGYGACTCCTGACANNNNNNNNNNNNNNNNNNNNNNNNNNNNNNNNANNNN
NNNNNNNNNNNNNNNNNNNNNNNNNNNNNNNNTTTGTGCAAATNNNNNNNNNNNNNNNNN
NNNNNNNNNNNNNNNNNNNNNNNNNNNNNNNNNNNNNNNNNNNNNNNNNNNNNNNNNNNN
NNNNNNNNNNNNNNNNNNNNNNNNNNNNNNNNNNNNNNNNNNNNNNNNNNNNNNNNNNNN
NTGCGTCAAGTNNNNNNNNNNNNNNNNNNNNNNNNNNNNNNNNNNNNNNNNNNNNNNNNN
NNNNNNNNNNNNNNNNNNNNNNNNNNNNNNNNNNNNNNNNNNNNNNNNNNNNNNNNNNNN
NNNNNNNNNNNNNNNNNNNNNNNNNNNNNNNNNNNNNNNNNNNNNNNNNNNNNNNNNNNN
NNNNNNNNNNNNNNNNNNNNNNNNNNNNNNNNNNNNNNTGCAATNNNNNNNNNNNNNNNT
CCTGTAACCATGTCGATTTCTCATATTNNNNNNNNNNNNNNNNNNNNNNNNNNNCCTGNT
GGNNNNNGNNNNNNNCTAGANNNNNNNNNNNNNNNNNNNNNNNNNNNNNNNNNNNNNNNN
NNNNNNNNNAGATNNNNNNNNNNNNNNNNNNNNNNNNNNNNGCTTGTACTGTGATAAATN
NNNNNNNNNNNNNNNNNNNNNNNNNACTCCATMGTYTRAMNNNNNNNTAATCAGGATCCA
GANNNNNNNNNNNNNNNNNNNNNNNNNNNNNNNYTCGATTTCCTANNNNNNNNNNNNNNN
NNNNNNNNNTTCCGTTAACNCTNNNNNNNNNNNNNNNNNNNNNNNNNNNNNNNNNNNNNN
NNNNAACCCCCAAAGATTTTGNNNNNNNNNNNNNNNCGCGTTANNNNNNNNNNNNNNNNN
NNNNNNNNNNNNNNNNNNNNNNNNNNNNNNNNNGGGTTGAATTATTACNNNNNNNNNNNN
NNNNNNNNNNNNNNNNNNNNNNNNNNNNNNNNNNNNNNNNNNNNNNNNNNNNNNNNNNNC
AAGAAGTTCTCTNNNNNNNNNNNNNNNTGTCCCATGNNNNNNNNNNNNNNNNNACNGACA
CGCCCATGCANNNNNNNNNNTTAAACTTTGACTGCGATACATACTGTATATANNNNNNNN
NNNNNNNNNNNGCACTWGTACNNNNNNNNNNNNNNNNNNNNNNNNNNNNNNNNNNNNNNN
NNNNNNNNNNNNNNNNNNNNNNNNNNNNNNNNNNNNNNNNNNNNNNNNNNNNNNNNNNNN
NNNNNNNNNNNNNNNNNNNNNNNNNNNNNANNACACGGATCCAATGGCTCCNNNNTTGGC
TGNNNNNNNNNNNNNNNNCCAGAGTGGNNNNNNNNNNNNNNNNNNNNNNNNNNNNNNNNN
NNNAAGATTCACTNNNNNANNNNNNNNNNNNNNNNNNNNNNNNNNNNNNNNNNNNNNNNN
NNNNNNNNNNNNNNNNNNNNNNNNNNNNNNNNNNNNNNNNNNNNNNNNNNNNNNNNNNNC
CACCAATTTGTTNNNNTRCRATTTTATATATTTAANNNNNNNNNNNNNNNNNNNACGTCG
GTGGANNNNNNNNNNNNNNNNNNNNNNNNNNNNNNNNNNNNNNTTTNTYCAACNNNNNNN
NNNNNNNNNNNNNNNNNNNNNNNNNNNNNNNNNNNNNNNNNNNNNNNNNNNNNNNNNNNN
CGGGCAAGCNNNNTCTNNNNNNNNNNNNNNNNNNNNNNNCNGTTATAGGGGGCTTGTANN
NNNNNNNNNNNNNNNGGTGGAAWTGCATCACTANNNNNNNNNNNNNNNNNNNCGTGATTT
NNNNNNNNNNNNNNNNNNNNNNNNNNNNNNAGTAAAATAATTGTNNNNNNNNNNNNNNNN
NNNNNNNNNCGCACTTTAAGAATGTAGCTCGTTTAATNNNNNNNNNNNNNNNNNNNNNNN
NNNNNNNNNNNNNNNNNNNNNNNNNNNNNNNNNNNNNNNNNNNNNNNNNNNNNNNNNNNN
NNNNNNNNNNNNNNTGCNNNNNNNNNNNNNNNNNNNNNNNNNNNNNNNNNNNNNNNNNNN
TTNNNNNNNNNNNNNNNNNNNNNNNNNNNNNNNNNNNNNNNNNNNNNNNNNNAGATANNN
NNNNNNNNNNNNNNNNNNNNNNNNNNNNNNNNNNNNTAACAGTTNNNNNNNNNNNNNNNN
NGGATTGAYCCTTCTCGTCTAGCCTGCCSGTTCGCNNNNNNNNNNNNNNNNNNNNNNNNN
NNNNNNNNNNNNNNNNNNNNTAAATMCGTCCTGGNNNNNNNNNNNNNNNNNACCGNNNNN
NNNNNNNNNNNNNNNNNNNNNNNNNNNNNNNNNNNNNNNNNNNNNNNNNNNNNNNNNNNN
NNNGAATTNNNNGCCCTGAGNNNNNNNNNNNNNNNNNNNNNNNNNNNNNNNNNNNNNNNN
NNNNNNNNNNNNNNGCATNNNNNNNNNNNNNNNNNNNNNNNNNNNNNNNNNNNNNNNNNN
NNNNNNNNNNNNNNNNNNNNNNNNNNNNNNNNNNNNNNNNNNNNNNNNNNNNNNNNNNNN
NNNNNNNNNNNNNNNNNNNNNNNNNNNNNNNNNNNNNNNNNNNNNNNNNNNNNNNGKTTA
CRTATGNNNNNNNNNNNNNNNNNNNNNNNNNNNNNTTCCGTCGATATAGATNNNNNNNNN
NNNNNNNTATCRATATCTYGTATGCAGATTCAGTNNNNNNNNNNNNNNNNNNNNNNNNNN
NNNNNNNNNNNNNNNNNNNNNNNNNNNNNNNNNNTCTNNNNNNNNNNNNNNNNNNNNNNN
NNNNNNNNNNNNNNNNNNNNNNNNNNNNNNNNNNNNNNNNNNNNNNNNNNNNTNNNNNNN
NNNNNNNNNNNATACGATGTACTTATANNNNNNNNNNNNNNNNNNNNNNNNNNNNNNNNN
NNNNNNNNNNNNCACGCGTATAAGAAGTTCANNNNNNNNNNNNNNNNNNNNNNNNNNNNN
NNNNNNNNNNNNNNNTGCTACTCGAGACGCGTGTTNNNNNNNNNNNNNNNNNNNNNNNNN
NNNNNNNNNGGGCTATGGACNCGCCTAGACGNNNAACTGAGTGTNNNNNNNNNNNNNNNN
NNNNNNNNNNNNNNNNNNNNNNNNNNNNNNNNNNNNNNNNNNNGTNNNNGANNNNNNNNN
NNNNNNNNCCTAATGNTTTNGCATNNNNNNNNNTTNNNNNNNNNNNNNNNNNNNNNNNNN
TTAGCGAATAGNNNNNNNNNNNNNNNNNNNNNNNNNNNNNNNNNNTTATNNNNGGAGGNN
NNNNNNNNNNGANNNNNNNNNNNNNNATATATNNNNNNNNNNNNNNNNNNNNNNNNNNNN
NNNNNNNNNNNNNNNNNNNNNNNNNNNNNNNNNNNNNNNNNNNNNNNNNNNNNNNNNNNN
NNNNNNNNNNNNNNNNNNNNNNNNNNNNNNNNNNNNNNNNNNNNNNNNNNNNNNNNNNNN
NNNNNNNNNNNNNNNNNNNNNNNCTCCCGCTGCNNNNNNNNNNNNNNNNNNNNNNNNNNN
NNNNNNNNNNNNNNNNNNNNNNNNNNNNNNNNNNNNNNNNNNNNNNNNNNNNNNNNNNNN
NNNNNNNNNNNNNTGTGCTCTTCCAGATGTCTTGGTNNNNNNNNNNNNNNNNNNNNNNNN
NNNAGNNNNNNNNTTGATNNNNNNNNNNNNNNNNNNNNNNNNNNNNNNNNNNNNNGTTGT
TTCNNNNNNNNNNNNNNNNNNNNNNNNNNNNNNNNNNNNNNNNAAGGTTCCNNNNNNNNN
NNNNNNNNNNNNNNNNNNNNNNNNNNNNNNNNNNNNNNNNNNNNNNNNNNNNNNNNNNNN
NNNNNNNNNNNNNNNNNNNNNNNNNNNNNNNNNNNNNNNNNNNNNNNNNNNNNNNNNNNN
NNNNNNNNNNNNACATCATACGAGNNNNNNNNNNNNNNNNNNNNNNNNTRACGTGTCATT
NNNNNNNNNNNNNNNNNNNNNNNNNNNNNNNNNNNNNNNNNNNNNNNNNNNNNNNNNNNN
NNNNNNNNNNNNNNNNNNNNNNNNNNNNTCTACAGAACCGGAAATTGAACTCATGAGTNN
NNNNNNNNNNNNNNNNNNNNNNNNNNNNNNNNNNNNNNNNNNNNNNNNNNNNNNNNNNNT
CGTTTTGCTTACATTTNNNNNNNNNNNNNNNNNNNNNNNNNNNNNNNNNNNNNNNNNNNN
NNNNNNNNNNNNNNNNNNNNNNNNNNNNNNNNNNNNNNNNNNNNNNNNNNNNTCAMCATG
CCCTGTNNNNNNNNNNNNNNNNNNNNNNNNNNNNNNNNNNNNNNNNNNNNNNNNNNNNNN
NNNNNNNNNNNNNNNNNNNNNNNNNNNNNNNNNNNNNNNNNNNNNNNNNNNNNNNNNNNN
NNNNNNNNNNNNNNNNNNNCAAATAGAGCAGCAGGNNNNNNNNNNNNNNNNNATNNNNNN
NNNNNNNNNNNNNNNNNNATTATCTGCAACATGAGGACATGCGTGTGGCACAGCTATCGT
TANNNTCGCCCNNNNNNNNNNNNNNNNNNNNNNNNNNNNNNNNNNNNNNNNATNNNNAWC
TNNNNNNNNNNNNNNNNNNNNNNNNNNNNNNNNNNNNNNNNNNNNNNNNNNNNNNNNNNN
NNNNNNNNNCCCTATGGAGCCCTNNNNNNNNNNNNNNNNNNNNNNNNNNNNNNNNNNNNN
NNNNNNNNNNNNNNNNNNNNNNNNNNNNNNNNNNNNNNNNNNNNTTACACATTTGTANNN
NNNNNNNNNNNNNNNNNNNNNNNNNNNNNNNNNNNNNNNNNNNNNNNNNNNNNNNNNNNN
NNNNNNNNNNNNNNNNNNNNNNNNNNNNNNNNNNNNNNNNNNNNNNNNNNNNNNNNNNNN
NNNNNNNNNNNNNNNNNNNNNNNNNNNNNNNNNNNNNNNNNNNNNNNNNNNNNNNNNNNN
NNNNNNNNNNNNNNNNNNNNNNNNNNNNNNNNNNNNNNNNNNNNNNNNNNNNNNNNNNNN
NNNNNNNNNNNNNNNNNNNNNGCTAGNACAAACGCGNATCTCCNNNNNNNNNNNNNNNNN
NNNNNNNNNNNNNNNNNNNNNNNNNNNNNNNNNNNNNNNNNNNNNACTAATAAATGCCNN
NNNNNNNNNNNNNNNNNNATTATGGGANNNNNNNNNNNNNNNNNNNNNNNACATATTAYG
GTTATCGGRCTTTNNNNNNNNNNNNNNNNNNNNNNNNNNNNNNNNNNNNNNNNNNNNNNN
NNNNNNNNNNNNNNNNNNNNNNNNNNNNNNNNNNNNNNNNNNNNNNNNNNNNNNNNNNNN
NNNNNNNNNTTACAATTNNNNNNNNNNNNNNNNNNNNNNNNNNNNNNNNNNNNNNNNNNN
NNNNNNNNNNNNNNNNNNNNNNNNNNNNNNNNNNNNNNNNNNNNNNNNNNNNNNNNNNNN
NNNNNNNNNNNNNNNNNNNNGGTATGAGNNNNNNNNNNNNCAANNNNNNNNNNNNNNNNN
NNNNNNNNNNNNNNNNNNNNNNNNNNNNNNNNNCAATTAGCGGAATGAACCGTTTTGGTA
TCGNNNTTATGTAAGNNNNNNNNNNNNNNNNNNNNNNNNNNNNNNNNNNNATATTGAGAC
CTACANNNNNNNNNNNNNNNNNNNNNNNNNNNNNNNNNNNNNNNNNNNNNNNNNNNNNNN
NNNNNNNNNNNNNNNNNNNNNNNNNNNNNNNNNTAATAATATTTTGCNNTTCNNNNNNAT
TATNAANNNNNNNNNNNNNNNNNNNNNNNNNNNNNNNNNNNNNNNNNNNNNNNNNNTTAT
AAAACANNNNNNNNNNNNNNNNNNNNNCCAAGTGATTATTAGAGACTGCCTNGGGNNNNN
NNNNNNNNNNNNNNNNNNNNNNNNNNNNNNNNNNNNNNNNNNNNNNNNNNNNNNNNNNNN
NNNNNNNNNNNNNNNNNNNNNNNNNNNNNNNAGAAGGTCCAAGCCATTTTCCNNNNNNNN
NNNNNNNNNNNNNCCGAGAKCATRGYAGCNAACCNNNNNNNNNNNNNNNNNNNNNNNTCA
TGCATTGGTAGCCAGGCCATAACAGGGTNNNNNNNNNNNNNNNNNNNNNNNNNNNNNNNN
NNNNNNNNNNNNNNNNNNNNNNNNNNNNNNNNNNNNNNNNNNNNNNNNNNNGTATTCTCN
NNGYAAANNNNNNNNNNNNNNNNNNNNNNNNNNNNNNNNNNNNNNAGATRYCMCATTCCA
TGNNNNNNNNNNNNNNNNNNTTTCCGTTNNNNNNNNNNNCTTTAYCTTAASAACGCGTCT
TGTTNNNNNNNNNNNAAGANNNNNNNNNNNNNNNNNNNNNNNNNNNNNNNNNNTGNNNNN
NNNNNNNNNNNNNNNNNNNNNTNNNNNNNNNNNNNNNNNNNNNNNNNNNNNNNGANNAAT
AGCCTGCTNNNNCCCAACCNAANNNNNNNNNNNNNNNACTTCTATNNNNNNNNNNNNNNN
NNNNNNNNNNNTAATNNNNNNNNGAGYGGTGCTATGTTGTAAGGGNNNNNNNNNNNNNNN
NNNNNNNNNNNNNNNNNNNNNNNNNNNNNNNNNNNNNNNNCAGTACATACAGGTAGTGCG
KGTCAAGANNNNNNNNNNNNNNNNNNNNNNNNNNNNNNNNNNNNNNNNNNNNNNNNNNNN
NNNGANNTAAGATCGACAGTNNNNNNNNTAAAYTNNNNNNTGATATCCCTGCRTTTCTNN
NNNNNNNNNNNNNNATNNNNNNNNNNNNNNNNNNNNNNNNNNNNNNNNNNNNNCTCATYA
CRCGTGATTCTNNGGAATCTAGCCAAANNNNNNNNNNNTGRTGCGNNNNNNNNNNNNNNN
NNNNNNNNNNNNNNNNNNNNNNNNNNNNNNNNNNNNNNNNNNNNNNNNNNNNNNNNNNNN
NNNNNNNNNNNNNNNNNNNNNNNNNNNNNNNNNNNNNNNNNNNNNNNNNNNNNNNNNNNG
CNTACCTCTTTACTTNNNNNNNNNNNNNNNNNNNNNNNNNNNNNNNNNNNNNNNGKATCT
TTATTTCCCAATTCTCTTTGGTCANNNNNNNNNNNNNNNNNNNNNNNNNNNNNNNNNNNN
NNNNNNNNNNNNNNNNNNNNNNNNNNNNNNNNNGTCCGGTWTAGGAAAAYGCTTCAAAGT
NNNNNNNNNNNNNNNNNNNNNNNNNNNNNNNNNNNNNNNNNNNNNNNNNNNNNNNNNNNN
NNNNNNNNNNNNNNNNNNNNNNNNNNNNNNNNNNNNNNNNNNNNNNNNNNNNNNCGGATC
ATCAANNNNNNNNNNNNNNNNNNNNNNNNNNNNNNNNNNNNNNNNNNNNNNNNNNNNNNN
NNNNNNNNNNNNNNNNNTNNNNNNNNNNNNNNNNNNNNNNNNNNNNNNNNGATAATTNNN
NNNNNNNNNNNNNNNNNNNNNNTTTTATGCTCNNNNNNNNNNNNNNTATTTTNNNNNNNN
NNNNNNNNNNNCTTTCTGCTCNNNNNNNNNNNNNNNNNNNNNNNNNNNNNNNNNNNNNNN
NNNNNNNNNNNNNNNNNNNNNNNNNNNNNNNNNNNNNNNNNNNNNNNNNNNNNNNNNNNN
NNNNNNNNNNNNNNNNNNNNNNNNNNNNNNNNNNNNNNNNNNNNNNNNNNNNNNNNNNNN
TACGCNNNNNNNNNNNNNNNNNNNNNNNNNNNNNGCATTTCTATCANNNNNNNNNNNNNN
NNNNNNNNNNNNNNNNNNNNNNNNNNNNNNNNNNNNNNNNNNNNNNNNNNTNNNNNNNNN
NNNNNNNNNNNNNNNNNNNNNNNNNNNNNNNNNNNNNNNNNNNNNNNNNNNNNNNNNNNN
NNNNNNNNNNNNNNNNNNNNNNNNNNNNNNNNNNNNNNNNNNNGGCCAGATTAGTCTNNN
NNNNNNNNNNNNNNNNNNNNNNNNNNNNNNNNNNNNNNNNNNNNAGYCAGTGGTTGTTGA
AYAATTCNNNNNNNNNNNNNNNNNNNNNNNNNNNNNNNNNNNNNNNNNNNNCTTWACATT
TNNNNNTCAGATGTAGNNNNNNNNNTNNNNNNNNNNNNNNNNNNNNNNNNNNNNNNNNNN
NNNNNNNNNNNNNNNNNNNNNNNNNNNNNNNNNNNNNNNNNNNNNNNNNNNNNNNNNNNN
NNNNNNNNNNNNNNNNNNNNNNNNNNNNNNNNNNNNNNNNNNNNNNNNNGCTTSGTTCAC
ANNNNNNNNNNNNNNNNNNNNNNNNNNNNNNNNNNNNNNNNNTACACAAGGNNNNNNNNN
NNNNNNNNNNNNNNNNNNNNNNNNNNNNNNNNNNNNNNNNNNNNNNNNNNNNNNNNNNNN
NNNNNNNNNNNNNNNNNNNNNNNNNNNNNNNNNNNNNNNNNNNNNNNNNNNNNNNNNNNN
NNNNNNNNNNNNNNNNNNNNNNNNNNNNNNNNNNNNNNNNNNNNNNNNNNNNNNNNNNNN
NNNNNNNNNNNNGTACAGCANNNNNNNNNNNNNNNNNNNNNNNNNNNNNNNNNNNNNNNN
NTCGGGCCGGCAGCGTNNNNNNNNNNNNNNNNNCGACTCCGCGCAGATACNTTTAGATTC
GTGTTAATCAGTTAANNNNNNNNNNNNNNNNNNNNNNNNNNNNNNNNNNNNNNNNNNNNN
NNNNNNNNNNNNNNNNNNNNNNNNNNNNNNNNNNNNNNCTCTAACTCNGCTTAGGTATNN
NNNNNNNNNNNNNNNNNNNATTRGTTGNNNNNNNNNNNNNNNNNNNNNNNNNNNNNNNNN
NNNNNNNNNNNNNNNNNNNNNNNNNNNNNNNNAACNNNNNNNNNNNNNNNNNNNNNNNNN
NNNNNNNNNNNNNNNNNNNNNNNNNNNNNNNNNNNNNNNNNCTTAATTTCNNNNNNNNNN
NNNNNCACTGTAACTGTATTNCNNNNNNNNNNNNNNNNNNNNNNNNNNNNNNNNNNNNNN
NNNNNNNNNNNNATCWAAGCNNNNNNNNNNNNNNNNNNNNNNNANNNNNNNNNNNNNNTT
MARNNNNNNNNNNNNNNNNNNNNNNNNNNNNNNNNNNKTRAATAATTMCCAGCGTTGCGA
TATCCGCTGCCGGNNNNNNNATTGTTATAATTGTTCTTNNNNNNNNNNGCANGNNNNNNN
NNNNNTTAAAYASRGNNNNNNNNNNNNNNNNNNNNNNNNNNNNNNNNNNNNNNNNNNNNN
NNNNNNNNNTTTACGGCTATACTTNNNNNNNNNNNNNNNNNNNNNNNNNNNNNNNTGTTG
CACTTCGCAGNNNNNNNNNNNNNNNNNNNNNNNNNNNNNNNNNNNNNNNNNNNNNNNNNN
NNNNNNNNNNNNNAGTTCAATCTGGTTATTTCTTCGTCTMCGGNNNNNNNNNNNNNNNNN
NNNNNNNNNNNNCGNNNNNNNNNNNNNNNNNNNNNNNNNNNNNNNNNNNNNNNNNNNNNN
AGGCCAAGAAGCTAANNNNNNNTCGGNNNNNNNNNNNNNNNRACAGACNNNNNNNNNNNN
NNNNNNNNNNNNNNNNNNNNNNNNNNNNNNNNNNNNNNNNATTTAATATTAGNNNNNNNN
NNNNNNNNNNNNNNNNNNNNNNNNNNNNNNNNNNNNNNNNTGTANNNNCAATTGGACCCG
NNNNNTCTTGAGCAACGTNNNNNNNNNNNNNNNNNNNNNNNNNNNNNNNNNNNNNNNNNN
NNNNNNNNNNNNNNNNNNNNNNNNNNNNNNNNNNNNNNACAACGAATATGCNNNNNNNNN
NNNNNNNNNNNNNNNNNNNNNNNNNNNNNNNNNNNNNNNNNNNNNNNNNNNNNNNNNNNA
AATCNNNNNNNNNNNNNNNNNNNNNNNNNNNNNNNNNNNNNNNNNNNNNNNNNNNNNNNN
NNNNNNNNNNNNNNNNNNNNNNNNNNNNNNNNNNNNNNNNNNNNNNNNNNNNNNNNNNNN
NNNNNNNNNNNNNNNNNNNNNNCNNNNNNNNNNNNNNNNNNNTAACTNNNNNNNNNNNNN
NNNNNNNNNNNNNNNNNGCTNNNNNNNNNNNNNNNNNNNNNNGCCCTAGAGTAGNNNNNN
NNNNNNNNNNNNNNNNNNNNNNNNNNNNNNNNNNNNNNNNNNNNNNNNNNNNNNTNNNNN
NNNNNNNNNNNNNNNNNNNNNNNNNNNNNNNNNNATATGANNNNNNNNNNNNNNNNNNNN
TGCGATACCCGCNNNNNNNNNNNNNCCAATACGTCAGNNNNNNNNNNNTGAGNNNNNNNN
NNNNNNNNNNNNNNNNNNNNNGAGTNNNNNNNNNNNNNNNNNNNNNNNNNNNNNNNTTAG
GAGGTNNNNNNNNNNNNNNNNNNNNNNNNNNNNNNNNNNNNNNNNNNNNNGCCTTTGAGT
AACATCNNNNNNNNNNNNNNNNNNNNNNNNNNNNNNNNNNAAGTACTTNNNNNNNNNNNN
CCTACAATCNNNNNNNNNNNNNNNNNNNNNNNNNNNNNNNNNNNNNNNNNNNNNNNNNNT
TATGGTCGTTNNNNNNNNNNNNNNNNNNNNNNNNTATNNNNNNNNNNNNNNNNNNNNNNN
NNNNNNNNNNNNNNNNNNNNNNNNNNNNNNNNNNNNNNNNNNNNNNNNNNNNNNNNNNNN
NNNNNNNNNNNNNNNNNNNNNNNNNNNNNNNNNNNNNNNNNNNNNNNNNNNNNNNNNNNN
NNNNNNNNNNNNNNNNNNNNNNNNNNNNNNNNNNNNNNNNNNNNNNNNNNNNNNNNNNNN
NAAGACCCNNNNNNNNNNNNNNNNNNNNNNNNNNNNNNNNNNNNNNNNNNNNNNNNNNNN
NNNNNNNNNNNNNNNNNNNNNNNNNNNNNNAAGCTTTGTTGNNNNNNNNNNNNNNNNNNN
NNNNNNNNNNNNNNNNNNNNNNNNNNNNNAGGAAAGGTTTTAGTAGNNNNNNNNNNNNNN
NNNNNNNNAAGGTGACCTANNNNNNNNNNNNNNNNNNNNNNNNACTATTTTTYATTTGNN
NNNNNNNNNNNNNNNNNNNNNNNNNNNNNNNNNNNNNNNNNNNNNNNNNNNNNNNNNNNN
NNNNNNNNNNNNNNNNNNNNNTAATNNNNNNNNNNNNNNNNNNNNNNNNNNNNNNNNNNN
NNNNNNNNNNNNNNNNNNNNNNNNNNNNNNNNNNNNNNNNNNNNNNNNACTNNNNNNNNN
NNNNNNNNNNNNNNNNNNNNNNNNNNNNNNNNNNNNNNNNNNNNNNNNNNNNNNNNNNNN
NNNNNNGGTATTGAAAAATANNNTNNNNNNNNNNNNNNNNNNNNNNNNNNNNNNNNNNNN
NNNNNNNNNNNNNNNNNNNNNNNNNNNNNNNNNNNNNNNNNNNNNNNTCCGGTACAAANN
NNNNNNNNNNNNNNTAATAATTTAMGNNNNNNNNNNNNNNNNNNNNNNNNNNNNNNNNTC
TGGTGAGGCGRTTAATTTNNNNNNNNNNNNNNNNNNNNNNNNNNNNNNNNNNNNNNNNNN
NNNNNNNNNNNNNNNNNACTCTCACNNNNNNNNNNNNNNNNNNNNNNNNNNNNNNNNNNN
NNNNNNNNNNNNNNNNNNNNNNNNNNNNNNNNNNNNNNNNNNNNNNNNNNNNNNNNNNNN
NNNNNNNNNNNNNNNNNNNNNNNNNNNNNNNNNNNNNNNNNCTTTCRGANNNNNNNNNNN
NNNNNNNNNNNNNNNNNNNNNNNNNNNNNNNNNNNNNNNNNNNNNNNNNNNNNNTTAGNN
NNNNNNNNNNNNNNNNNNNNNNNNNNNNNNNNNNNNNNNNNNNNNNNNNNNNNCCCANNN
NNNNNNNNNNNNNNNNNNNNNNNNNNNNNNNTCAATNNNNNNNNNNNNNNNNNNNNNNNN
NNNNNNNNNNNNNNNNNNNNNNNNNNNNNNNNNNNNNNNNNNNNNNNNNNNNNNNNNNNN
NNNNNNNNNNNNNNNNNNNNNNNNNNNNNNNNNNNNNNNNNNNNNNNNNNNNNNNNNNNN
NNNNNNNNNNNNNNNNNNNNNNNNNNNNNNNNNNNNNNNNNNNNNNNNNNNNNNNNNNNN
NNNNNNNNNNNNNGRTATAGTTAGAATGGNNNNNNNNNTAAYRCASCTAAATATAANNNN
NNNNNNNNNNNNNNNNNNNNTCCTATCNNNNNNNTTCTATTCGACAATGGAATCATNNNN
NNNNNNNNNNNNNNNNNNNNNNNNNNNNNNNNNNNNNNNNNNNNNNNNNNNNNNNNNNNN
NNNNNNNNNNCANNNNNNNNNNNNNNNNNNGAACAACGTTAGNNNNNNNNNNNNNNNNNN
NNNNNNNNNNNNNNNNNNNNNNNNGTTGGGTTANNNNNNNNNNNNNNNNNNNNNNNNNNN
NNNNNNNNNNNNNNNNNNNNNNNNNNNNNNNNNNNNNNNNNNNNNNNNNNNNNCAATGAN
NNNNNNNNNNNNNNNNNNNNNNNNNNNNNNNNNNNNNNNNNNNNNNNNNNNNNNNNNNNN
NNNNNNNNNNNNNNNNNNNNNNNNNNNNNNNNNNNNNNNNNNNNNNNNNNACGNNNNTCA
TTYTCAANNNNNNNNNTCGTATTCTTGNNNNNNNNNNNNNNNNNNNNNNNNNNNNNNNNN
NNNNNNNNAGATTTTATAGGCANNNNNNNNNNNNNNNNNNNNNNNNNNNNNNNNNNNNNN
NNNNNNNNNNNNNNNNNNNNNNNNNNNNNNNNNNNNNNNNNGAAAGGTAAGGCGAGCGTN
NNNNNNNNNNNNNNNNNNNNNNNNNNNNNNNNTTACTTTGGTATTAAYTNNNNNNNNNNN
NNNNNNNNNNNNNNNNNNNNNNNNNNNNNNNNNNNNNNNNNNNNNNNNATCTTAACNNNN
NNNNNNNNNNNNNNNNNNNNNNNNNNNNNNNNNNNNNNNNNNNNNNNNNNNNNNNNNNNN
NNNNNNNNNNNNNNNNNNNNNNCAAGYCYYNNNNNNNNNNNNNNNNNNNNNNNNNNNNNN
NNNNNNNNNNNNNNNNNNNNNNNNNNNNNNNNNNNNNNNNNANNNNNNNNNNNNNNNNNN
NNNNNNNNNCTGGTTGAAGGCNNNNNNNNNNNNNNNNNNNNNNNNNNNNNNNNNNNNNNN
NNNNNNNNNNNNNNNNNNNNNNNNNNNNNNNNNNNNNNNNNNNNNNNNNNNNNNNNNNNN
NNNNNNNNNNNNNNNNNNNNNNNNNNNNNNNNNNNNNNNNNNNNNNNATACGNNNNNNNN
ATYCTTGACTGATGCTCANNNNNNNNNNNNNNNNNNTTCSAATATCTYACNNNNNNNNNN
NNNNNNNNNNNNNNNNNNNNNNNNNNNNNNNTTACCCTAGTTGTNNNNNNNNNNNNNNNN
NNNNNNNNNNNNNNNNNNNNNNNNNNNNNNNNNTGACGCCTTNNNNNNNNNNNNNNNNNA
GSAAGTGMNNNNNNNNNNNNTANNNNNNNNNNNNNNNNNNNNNNNNNNNNNNNNNNNNNN
NNNNNNTAAATTNNNNNATCTCAAGTTGTNNNNNNNNNNNNNNNNNNNNNNNNNNNNNNN
NNNNNNNNNNNNNNNACANNNNNNNNNNNNNNNNNNNNNNNNNNNNNNNNNNNNNNNNNN
NNNNNNNNNNNNNNNNNNAACANNNNNNNNNNNNNNNNNNNNNNNNNNNNNNNNNNNNNN
NNNNNNNNNNNNNNNNTGGAATCAGAAANNNNNNNNNNNNNNNNNNNNNNNNNNNNNNNN
>Sherbournia-buccularia
ATTCCCTACTTCAGGTCACTTTAAAACGGTTCTACTGTAGACATGGCCATTTTGTATCTA
TTCCCGGCATCTCCATATCAAACTGAAAATGATGTAATCTCATAGTNGGCGCTCACTGTA
TAATTTGCAAGAATTCTCTGCCANNNCTGCGGCATAGCCTAGCGCAACTTTTAGTATATG
ACTGAGATAATCAATGCTAGTGAGTAGCTTAGAGTCTCTACTTGTGTNNNNNNNNNNTTC
AACAANNTTCGGGTGTCTTCACGNNNNNNNNNNNNNGATAAGCATTCACGGTGGCTCTAT
GCTTGGGCACACGGTTAGTAGAGGACCGCGAAANGAGNGCGTAACATGCCTGTCGGAATA
GTCTTTGTATTAAAAATGAAAATTTTACCTTGGTAACAGGGGCCAAATAAAAGAGGTAGC
CGTANNNNTTACTCGACCCTTCTTNNNNNNNNNNNNNNNNNNNNNNNNNNNNNNNNNNNN
NNNNAAAATTAATGCACCTGCCCTAACCTTCAAGNNNNNNNNNNNNNTTTTCCCGTTTTT
TACATTTGGGAAAAATTACAGATGCATAAAGTAAGTTCCTCTCATATTAGTCTATTGCGA
GGCTGTTAAACTGGTATTCCGGACCATTGATTGCCATTCGTTCATGATATTNNNNNNNNN
NNNNACCGGTAATGNTCACTCTGTGCATGAATTCCTTGAGTGGGAGACGGTAAGTGGGTA
GTGAATCCGATGGTGCTGGAGGGTTTGGGCTGGGNNNNNNNNNNAACCAAGTCGTAAGGA
TATAAAAATCTATCCNNNNNNNNNNNNNNNNCGATGTTGCAAGAGACTTATTGACATAGA
AATTCCGCAGTAACTGNNNNNNNNNNNTCTGTCGACGTACTAGCATCGTCCCTAAGACTG
ATGTAGTTCTGTGAGAGATAGNNNNNNNNNNNNNNNNNNNNNNNTTCAATGCTATTACAT
TCGTTAAATCTACCACATCGGCCGATATGATCATGACCTATCGTGGAAAGCCTGGCCACG
AACAACAGAGAAATGACAACATATTCTGCTGTAGGGACTCATATTTATATTTTTTAAACG
AATGACCCTGCTGTTTTGCTGTTGGGGACATATACTCTCGTTTAGAACCTCAATACTAAT
AGTAACATCAATGACGGTACTAGNNNNNNNNNNNNTGCNNNNNACAAGCTCAAGAATATT
TAACCGTTTTGACTATATGNNNNNNNNNNNNNNCTTTCTAATCAGTTCTGATCTTTAGCA
GGANNNNNNNNNNNNNNNACTTTATCTATATTTTGAATGTATTTGTTACTANTTTGCAAT
AAGGCAAGNNNNNNNNNNNNATTTTCCGTAGAGTGGTTACGATAGTTATTCGGAAACTGT
TCCTTCAATACTGCAGTGGTGCGTGCATGTGGNNNNNNNNNNNNNCATATATATCATATG
AATCGCTTTACGTGAGGTACGGAAGNNNGTACCATCTCAAGCACCACAAAAGTGAGGAAA
ATACACAGTCTCGTATAAGATTCACATTTATCTTTTTAAGCAATTCTCANNNNNNNNNNN
NNNNNNATTAGCATGCTTTCCAAAATGGTTATATGTAGCGGTCGGGCGTACTAACGATAT
ACACGGNNNNNNNNNNNNNTCAGGGTCGGTCAGTCCCGAAGTGTGTCCTCACATGTGGCA
TAACGATCGACCCATGNNNNNNNNNNNNAGAAACCCCCGATAGTTNNNAGATATAAAATA
CTATAAGTCTAAAGTTTGGCCTAAGAAGCTTCAACAGGCNTNNNNNNNNNGAGKAATCGC
GAGATACTGGAAGTGGAGAGTGNNNNNNNNNNNNNNNNNNNNNNNNNNNNNTTAATNACT
GGTCGAATTAANNNNTTGGGGAATCAGCGACCTACATTAATTGTCCCCTNCCCTGAGCTT
TGCCCGAAGCCAAAGTATTGTGAATTGGACAGGACCTGGATTGCTGGAGCGGCTGCTGAA
CCGAACCTCGATTTTTTGGCGCACTTACCCNNTGAKATATCCATATTCATAGGGAGGATC
GNNNNNTCCTGTCTTNNNNNNNNTAAGGACGTTATAATTGCCCAATATCTAGGTTTAAGG
GTCATACANGACNNNNNNNNCTTAGACGTCTCATACGGAAAAATGCGAGAACNNNNNATT
TAAAACANNNNNNNNNNNNNNNNNNTAAACCTGAATGAAATCAGGTACCCGCAGGCAGCT
CTTAAGAAATATGTCTGCACTTCGCTCTGGTGACATGAGACAAAAATAAGAAAGATTNNN
NNNNNATAACCCATTAAGCTTANNNNNNNNNNTACTTGCATAGTAAGTTAAACGATATTT
AGTTGTATTGCAATWGTTTTAACATGANNACTACAATATATAGACGCGNNNNNTAAGCCT
GGGTAAAACACCGAAGCAAGTCGCCGATGGATTATTACGTCTATGACATACGATACCATA
ATGTTGTCCNNNNNNTACCGGTCTAAAATGGGCCCAGNCGCATTGNGACTGAACTTNCCG
AAAAGTAGCAAGANCATTACAACACTAACTTATTNNNNNNCCGAGGGGANNNNNNNNNTG
TACCANNNNNNNNNNNNNNNNNNNNNNNNNNNNNNNNNNNNNNNAATYAGGCGGAGCCAT
CCTTTAGGGGGCAGTGATACCAACAAAAGTATGATGAAGTCAATTCATACTCAGATTCGT
GANNCCTCTCGATAGAGATAACAAGTACGTANNNNNNNNNNTCAATATGTCGTGRCAGAN
NACAAGGTGAAATTTGCGTATTACATAATATAAACGAGGATATCCTAGAACAGYCTCAGT
TRACGTCCGTTAAGRTTCTACGTGATCCATCGGCGTGAATACGTATATATAATGATACGA
ATACGGCGCACGTAGAGACAGAAAATATGAGANNNNNNNNNNNNNNNNNNNNNNNNNNNN
NNNNNNNNNNNNNNNCGAAATGGATGNNNNNNNNNCACTTGGGCAAATAAGATTTTTGCA
ANNNNNTGANNNNNNNAACAATGATATGCCGAGAAAGTCAAGAATACTATTCATACTACC
AATTANNATTGAGTTAGNNNNNNNNNNNNAGGGTTCAGGTCTTCATTTCTGATATTTTGA
TAGCAATACGGTTTTACNNNNNNNNNNNNNNNNNNNNNNNNNAAGAGTTAGNNTTACAAN
NNNNNNNNTCTTTAAACTTGCCATGACTAANNNNNCACTGTACGGTTATTATTATTGACA
TTAATTTGGGNNNNNNCTATGACCCATAATGATGGRTCGGGCTCTGGNTTTCTNNNNNNN
NNNNNNNTTCTCTATTGTGCTGATAACAAGTTTAATTACTACAAATTTCGTTGAGCAGGA
TTAGAAGTCGAACAGAGATGAGTCCACATATTTAAGATCTTTTATTACATCCATTTAAAT
CANNNGATACATAAGAATCAGTGCATACATCTACGCTAAGAGTAGTGCAGGGGCCGGAAA
TAAAAGAATTTTTGTGTTGGTGTTTTGCGCCAATAAAATGAACCGAGNNNNNAATACAAC
GCGACACGGGATTGAGCNNNNNNNNNNNNNNNNNNNNNNNNNNNNNNNNNNNNTGAACAT
GACAGCCAGCACMGATNNACTGCTTTATGAGCTTGGNNNNNNNNNNNNNNNATTCGTAAA
TGTTTTTTTTTTTTTAAATATAATCTCTAGNNNNNNNNNNCCTTCAGTATACAGAAACNN
NNNNNNNNNNNNNNNNNNNNNACAATATTGATTATTCCAAATCGTTAAATGAATTAGCTT
GTAGATGATGATCCNNNNNNNNNNGATGGGTACGACTNNNNNNNNNNNNNNNNNNNNNNA
TTCTACAGAACTGTAGTACGATCAAAGGCTGCCACCCAATTCNNNNNNNNNNNTCGTCTT
ACTAATAAAATTGGTTTTACTTCGCAACTTAACTTTGTGGCTGGCTGTACCATCTAACAT
TACCCTGTGATCACCTTGAATGAGTTCAGACCGGATTCACANNNNNNNNNNNNNNNNNNN
NNNNNNNNNNNNNNNNNNNNNNNNNNNNGCACCGTAACGACCGGATAGCAATGCACTGCA
CACACGGATAAARCAGATACAATGTAAGATTCAAACAGTCGATGTAATCTTTTATGCAAG
TATTAAAGCNNNNNGTAGGTGGCTTANNNNNNATTTTATTTATAATGCTTCTNNNNNNNN
NTACATTAAAAAATCTCAATTTTCATATAAACATGTATGGAATTGACACTAGAGTACAAT
CTTATACAGGTAGTCTGTTTTTACCGGAGTTGAGAAATATACNNNNNNNNNNNNNNCCAT
CCGCATTTATACTGTGTGAAAAGAAGCGCCTGTTAAACACATAAGATGNACCTAAGATAG
GTAGATAACATTGTCCAAAATTATCAGCTTTAGAAGGAGNNTGTCAANNNNNNNNNNNNN
NNNNNNNNCTTGATTCTGTCTCGCTAAGAAGACGAATTCCTGACGACGTGCTNNNNNNNN
NTGGTGATCCAAAGGGCANNNNNNNNNNNNNNNNNNNNNNNNNNNNNNNNNNNNNNNNNN
NNNNACATCTAAACTCAKCTACCGGTGGCTATATTCACCAGAAACTGTAAGGCAATTTCC
TCAANNNNNNAAGTTTACAATTTNNAATAGTTATGTTGGGGNNAACTTTCCGGTTGTATT
TGGCGAACCATTTCTGCATTTCTATGCCGAGCCAATCANNNNNNNAAAAAGTTAAGTGAG
CTTGCAGGAGTTACCATCTTTGGATCTACAAAANTGGTCATGTCCGNNNNNNNNNNNTTC
CTTCTTTGCAGTATATCTTTCNNNNTCCGAAATCCGCCAGAAGGNACTNNNNNAATCANA
AAGAAGCTTAAGCATTGTGCGTTTTATCTAACTTCGCTCTACCAGTATGCGNNNNNNTCC
CTCCACTACCAAGTACCTGAGATTTTTATAGGTCAAAACAAACTAAGTGGAGCGTTATCC
TCAGATGGTGCTCATTGGTAATACNNNNNNNNNNNNGGTTTGGGAGGTTTGAATATGATA
TACTCTTCATACAAGCGTTCTTAACAAATGTTGTAGATTAAAACTCTAACGTAAATAAGC
ACCGAGGTAATTTTATATAAATTTAGCGTTATTGTTTTTCTGNNNNNNNNNNNNNNNNNG
CTGTTCAGGGTCAGAATCTCTGGCCAACTCATATAAGTCATGTGGGGTTAAGTGTGCTGA
TCATATTAAAGGACNTTAANNNNNNNNNNNNNNNNNNNNNNNNNNNNNNNNNNNNNNNNN
NNNNNNNNNNNNNNNNNNNNNNNNAATTCTTCTTCAGAGGSTGGTATAGATGAAACATAT
TGGCCTTCGCTCATATTTCAATTTNNNNNGATTCGATTTNNNNNNNNNNTGTAGGTTACT
GAGATCTAGTGCAGTGTTTCGGAAGTGCCTTAGAGCAGCNNNNNNATAATCAARAAGCGC
ATTAGAGAGTATGWRANNNNNNNNNAATACATAGAACAAATGGTTCGAGAATACATCGCA
AGCAAGAGCTCAANNACAATYAATTTTGCGTATTACTCTGATTCANNNNNNNNNNNGGAT
CTGTGTGAAAGAATCAAACTTCAAACATRACATCTTATGTGCTTCGAGAAAGTTATCGCA
TGTCGNNNNNNNNNNNNNNNNNNAAGGATTCTTGGGCTTTATTCGGCCATATTAATTGGG
TTTATCAAACTATCCGATCCTGTNNNNNNNAGTTTNNNNNNNNNNNNNTANCANNNNNNN
NNNNNNNGTTTATCATTATGTGTTGTTTTNNNNNNNNNNNNNNATGCAAGACAAATATTC
CACACTAACGGAATTATGAAATCAACATACATTCACAGAATATCAGATACTGAGTTCTGT
ACGCNNNNNCANGGTCTACGCGCCACTCGGACANNNNNNNNNNNNNNNNNNAATGTTACA
GAAANTACTGGTGGACCTAAATCGTGAATATACGAATATCACAATCTTACATNGNNNNNN
NNNNNNNNGCCGTGTTACTAGGCGTAATAGTTGTGATTTGGCTGCAATTGTACAGTATCN
NCAAGCACTATTAGACAGTACTAATTCCANNNAACAATCAACACGTGTAATNNNNNNNNN
NNGCTTGAACATTTCAAGATGTCTTAATAATATATNNNNNNNNNNNNNNNNNNNNNNNNT
CCGTGNNNNNNNNNNNNNNNNNNNNNNNNGCTGCTTCCCTGTTANNNNNATCTAGATGGA
NAACTGGCACATATANNANNNNNNNNNNNNNNNNNNNNNNNNNNNNNNGAGAACAATGGA
CAAGTCGTATACGATCTCACTGACTGCGAGCATCCAAATCGAGAAGTAATGTCACGTNNN
NNNNNNNNNNCCTGCGTAGAGTAACATNNNNNNNNNNNNNNCCTACTGTGCACGACTCGA
NGGTAGTACGNNNNNNNNNNNNNNNNNNNATGTTCGTANNNNNNNNCATTTGGGTTAGTC
ATTAGTCTTTTCANNNNNNNNNNNNNCAGAGGACAGCGTATGCTATTATAGTACCTCTCG
TCGAGATACATGAGAAACCNNNNNNNNNNNTACAACATCATGGGACTGTCCCTATGGAGG
TTGAGAGACCTATGANNNNNNNNNNNNNNNNGATGAATATAGTNNNNNNNNNNNNNNNAG
TAATGCTCAGGGCACCTAAACANNNNNNNNNNNNNNNNNNTAGTGAAGCATTTTAACTCC
GTAGCTGTTGTCCGAGACCACTCTAGTACCAAATACTTACACTTACTGAAACACNGTGCA
TTCACAGAATATGTGAATTATACCCRTNNNNNGCGATGGAATTTTTTTAGAGTTTTGAAT
TATTATAAATTAACCCTTATCCGTCCATATGCGTCGATGAGACGATTCAAGCATAGACGG
TGGTCGAGTGGATGGTTGNNNNNNNNNNNNTTCAGATGCTCAACTGCAAGATCGTACCAC
AAGTCGATCTTTCGTGATAAGCGTCAACGTGAGCGCACATTTCTAGCGTGGTTCGTATAG
ACCTCGTCACAACAGTATCGAATCNNNNTCCTTTTAGGCCAGACGCTAGCCTACTTACAA
ATTAAAATTGTGTTTATACATACTAATAACGATTACGCGACGCCCCCTATGNNNNNNNNN
NNNNNNNNNNCCCTGAAAGTGGACTTTCTTCTATTTAACGAGCACGAATTCCTGTCGTCA
TCACCTCGTCAGTCGAAGGGGGCGGAGTTAGAGACAATTGAGCGACACCTGTTGGTCAAA
AGGCAATACAGAGNNNNNNNNNNNNNNNNNNNNTTGGGAGCAAACTACNNNNNTATATCT
TCCATGCTGAAATCACTGGGCTAAAGGCCTTACGGTTAATAAGAGTACTAGTATTTTCAA
GAGGTGAGGCTNNATGAGGTGTGACTATCCCTTGTACTACTGTAAGGAGTGTGTGTAAGA
ATCCACTAAGGTCAGGTGTCCGTATAAGTTACTATGGAATTTTGGTCTGAAGATATATGA
CCTTGTATACTTATGTTAAAGAGAGAGACACCCTATTGGTANNNNNNNATCACTTATTGC
GTCTTTGCAGCTAAGAAACTGTTAACTATTAATCCTAACATTGAAAAGCGCATACAGTGA
AGACCAGAATGACTGCAATAAGCGGGCTTTTGGTGTGCTGGTCYTGAGTATNNNNNNNNN
NNNNNNNNNNNNNCAGAACGGGACTATTCTGCTAGTAAAGAAATACAATGTTTAAAGTTA
ACTACTCATTGGTAACAGCTTTGATACNCTCTGGTAACATTTCACAATGACNNNNNNTCG
ACAATCAAANNGTTCCATNNCAGTCAGGAGATTAGCTCTCGTAGCTAGCTGATTGTTAAN
NNNNNNNNNCCCTCAACCGGNNNNNNNNNNNNNNNGAATTNNNNNNCCTTCGCTTTAGTG
CTGAGTGCTCTTTTGTATACTACGCAGTCGAGTAACATCTTCGACAAGCGANNNNNNNNN
NNNNNNNNGTCCCCCTGACTCCCGGATTAGTTTATATGGTTTACCGAAAGCAAGTCTTTG
TAATTGATGACTGGCTTGTCCCAGGANNNGGATATAATGGTAGACCATGATTAGGTCCAK
GAGTGNNNNNNNNNNNNNNNNNNNNNTAAAAAAGCACGAGATACAAAAGAANNNNNNNNN
NNNNNNNNNNNNNNTGCATAAGGGCGGNNNNNNNNNNNNNNGTGTATGNGCCACCACCCC
TNNNNNNNNNNNNNNNNNNNNNNNNNNTTGACTTCTCTGAACNNNNNNNNNNNNNNNNNN
NNNNNNNNNNNNNNNNNNNNNNNWACTCACTGCAACGTCAGTTCGAAAGAAGGAGTAGGA
ATAACACTAAGAAACGAAGACGATATCNNGCNNNNNNNNNAATGTTTTAATGAGGNNNCA
GATTGATGTATTGTAGCCTTCCAATTGACATTTAGACTGATACNNNNNNNNNNNNNNGAG
GTAGCRGTTATTACCTTCAATATTGGATCTGTCTGATGTTGAATTCAGCGCGCTAAAAAC
TATCATATGCAAACTTTGCAGATCCGGGGTTGAGCACAATGAAGTTGCTTAAGTAGTATA
TCCGTCAAGGAGGGCCNNNNNAANCATRTAAATATCGCGATRGCCTGCACTATTAATANA
AACATCACCTAACGCGGACGNNNNNACGTAATCNNNNNNNAAGANATGTTACCNNNNNNN
NNNNNNNNNNNNNNNNNGAAAAGCGACACACGAAAAAACAAAATTACAGTATTNNGTCTC
CAAAAANNNNNNNNNNNATAACGTTGTTNNNNNNNNNNNGATGTAGCAAGACGTAGTTTG
CTAACCTATCACTTCCTCCTCTCTATCACTGTGGTGTGAAAGCTAACATTATAACAATCA
GCAATCTTGNAAGAGAATCATCAGATCGGTAAGGNNNNNNNNNNNNNNNNNAACTTAGAA
GTGGGATTGAAAACATTAATGTAGATGACAATATACTGYAAGKAATCTATGAYATGGGCG
CAAACGTTCGACGCGTAAGAAGGCGGCGTTNNNNNNNNNNNNNNGCCNNNNNNNNNNNNN
NNNNNNNNCTAATAAAGNTATTCACATCGATACAAGGACGTCCGATTTTTCACAGACCAT
CGCATTCGGAACCCAAGGAAAATCCCCCACGCGCCCCGAATTAAGATTAAAATTTNNNNN
NNNNNNNNNNNNNNNNNNNNNNNNNNNGAATCGCGAGGAAGTACTNGTAGGATANNNNNN
NNNNNNNNNNNNNNNNNNNNNNNNNNNNNNNNNGACTTATATACATGATTATNNNNNNNN
NNNNNNNNNNNNNNNNNNNNNNATGTTGGCATTGCTCTATTGTGCCGNNNNNNNNNNNNN
NNNNNNNNTAAACGCCGCAAGTTCAAGCACCTAATAGAAGCAAAAATCNTGCACANTANN
NNNNNNNTAGTCGCTAGTGGANNNNNNNNNNNNNNNNNNNNNNNNNNNNNNNCATTATCA
TAGACGRGAAANNNNNNNNNNNNNNNNNNNNCATTACTTGCGACAATCTATTTCGGTNNN
NNNNNNNAAAAAAGCAGTTCNNNNNNNNNNNNNGTGATGTGGCGTTAGACTCACAGCAAC
TTTTCTGTTNNNNNNNNNNNNNNNNNNGCGCAGGAATAAGATCTTTAACACTGTATTTTA
ACTGATCTTACCCTGCAGAACAGGCTATCAATAGCTATTGTCATTACAGGCGCCTGAAGG
ATGGAGGTCANNNNNNNNNNNNCCGCAACTCCAGTTAGCCTCATCGAACACCAACGTGTG
CCCCCNNNAAGACCATACGGTTAAGTGTATTATTAATNNNNNNNGCNNNNTTCGGAGCTT
TACANNTAGGACTCGAAACTTCGTATTAAATCCAGTGTATACACCTTCATTCTCGATAGN
NNNNCGAACACTCTGCTTTNNNGTTGGCACAAGTTCTNNNTTAAACTTACATATNNNNNN
NNTGCATAATATTTTGAGCTTTCTGTATCCGGGTTAATGGTAATGTGCAGAATCTATTGT
CTACAGCTCATGAAAAGAAGTCGTACATCTTCCTTCCTAATTACGTGTCTGCGAGATTCA
TTTCNNTATGTTAATTGGTCGTCTCTGAGAATAAAGTTTAATAACCTTAATGCAACATAN
NNNNNNNNNNNNNNNNNCCATGTAACAGAGCAGAGAAGNNCACTGTTATGAAGAGGTGAT
GTTANNNNNNNNNNNTGCCCGCAGGCTTTTGTCGTTGGATTATATCAAAGCAGCTATGAG
ATAACAGGTGTTTCCTAATCCTAAGGAGGGCCAATGCACTTGAAGCTCTAAAGTGGTTGT
TAGACTTCTCTTTCTCCTACAGAAATCACCTATATTACCCGCGACCAATTAGTGGGATGT
ANNNTGGGTGAACCTGGNNNNNNNNNNNNNNNNGAMCAAGTATGATTNNNNNNTAGANAC
GCTGATGTGACTCTAACGTGGTCTTTTATCATGAACTTATACTTTCAAAGTAATCCTTAG
CGCTTGTTGGAACGCTCGGTTCTCTGATTNNNNNNNNNNNNNNNNNNCCTACAACTGTAT
NNNNNNNNNNNNNNNTTCATAATACTGAGTTGCCTTGTGTCCATTCACGCTGTACCATCG
ATCTCAGTGTGATGAGANNNNNNAGACGATAAATTATGACAGATTACTTCTTGGTTGATC
TGCAGCGATCTTGRTATCGACTAGTTGTTAGCTAGTTGGATNNNGAGATCAGCTCCYATA
ATTTNNNNNNNNNNNNNNNNNNNNNNNNNNNNTGATTTTAAAGTTTTTTCAAGTAATTCC
CCTGGTGCAAGCAATCCNNNNNNNNNNNNNNNNNTTTTTCACCGATTGATATACCTCCNN
NNCAAACAGCACCTATGCATTNNNNNNNNGACGTGATAAATGCGTTTATTCGAAACWCAA
NGTNNNNNNNNNNNCATAAGTAAGTATTTCATCCATGAGTTNCAGATCTTAGTCTGCACA
GATANNNNNNNNNNNNNNTCTGCCTGAAACAGGATTTCGCCTATCATGAGGGATAATAGG
ATTACATGGACTTTTAGCAAAACTTAATTGTAGTGCTTAGCCTCCCAANAAATANAAGCC
TTCTATAAGCACAATTTNATGCGCGCGATAGAAGTTACATTTCTCTTTTTAAANNNNNNN
NNNNNNNNGATTGTTGTAGGCTACGGACGCGTAACTGTAAAATTGGATNGTAGATTTNNN
AAAATNNTTGAGCTCGCTAACATCTGCTTCGCGTGGAAGACGTGTGCCTCAATATATGTA
ATTAGTATCTTAATATCATGACAGATAGTGTGGCTCTTANNNNNNNNNNNNNNNNNNNNN
NNNNNNNNNCAAGTCTTGACGGGAAACCTTCTAACATATTCAAAAGCACTAGACAGATTA
GGAATAGGATGTGTTTTAGCTTACTAGACTTACCNNTGGGATGGGATGCGGGGGTAACAG
CGTAGATAAATTTCGGGGAATATGGCTTGTCCNNNNNNNNNNNNNTCCAACCAAGAATAG
ACTCCGAGCCTNNNNNNNCGCTAATTTCTCAACTTGCTCCTTAATCTACGGACTAAATAA
ATAANNNNNNNNNNNNNNCCATGTACCCTCTCACTCCGAACATTAAAGGTATTTTCNNNN
NNTTATGACTTTGATANNNNNNNNNTCGAACGGTGTTATCTGGTGTCTATGCGCTATTAC
TGCAAGTTNNAAGTGAATGCTGATAACTCAGCGAATGAATNNNNNNNNNNNNNNTAATTT
TTAATTTTGGCCNNNNNNNNNGCAACAAAAATCAACACGTCGTATACGTGGGAGGCTAAC
GAAGGGAATCGTTTGAATGCAGGTCCATTGNNNACGTCGGGACACGATCTTCGNNCCCTC
TATCACCATTTATACATTGCAAAAAGCAGCGGGTTGTTGTGGCCGTACAGTTGATGTAAC
TCGCGNNCCTAGAGTCTAAAGATAGATTTATGGAGAGTAAGGTAGTAGCAGGATCAGTTC
AATGAACCTGTAGGAGNNNNNNNNNNNNNNNNNNNNNNNNNNNNNNNNNNTACCTTAGCT
ACTGCCTTAAGGCAACTTAGATAGCATTCAGTGCTTCAGGATAACCAATAAGTGAGAGGA
AATTCAGGACGAGNNNNAACCACCCGGAGCTCCCGAAGACCACGNNNNAGAAGTCCATGA
ACATCTCTTCAANGGACGACGTTTAGTTGTCAAAGCCATGAATATAGCCCTCTCATAAGG
CGTTGATATNTGCCCGTAGAGCGGCCATGATGTTACGATATGTGARTCGTATCGACGTAA
NNNNNNNNNNNNNGAAGTGGGTTTTTGACAANNACGTGCACARAAAAGCGTAATTTTNNN
NNNNNANAAAGTTTAATAGTATTATGAATGCAGACCTGGAGTNNNNNNNAAGAATGCTGA
ATGGGAATCAGACGTGCGGTAGTCTTGTCCATGGNTTGTCTNNATTGGAAGTAATCGGGG
AGGTCTGCATTGCGACAGGTCACGCACNCGGCTTCTTCACTTTCATCGAATATAGTTACN
NNNNNNGAATAAGTACTTGCATGGCACANNGGGCAAACAAGCTTGATNNNNNNNNNNNNN
NNNNNGATCTGGTATAGTTTNNNNNNNNNNNNNNNNNNNNNNNNNGTATTGTAAAGYKTA
CGATTGGGGTTAAGCCTTNNNNNNNNNNGCCAACATACATAAGGTNNNNNNNNAAGAAGA
AATGTTTTTCGAGATAGATCCTTTAATAACNNNNNNNNNNNNNNTTTATACTGTGCGGNN
NNNNNNNNNNNNNNGCGTTAATCGACTGCGCGCGAACCACCCCCTGCACCGTTAAGGCGA
ATACAAATCGACTGAGCCTTGTAATAAGTGTTNNNNGTTAATANNNNATGAAGCGCTTAA
CATCAGAAATAGTANNNNNNNNNGATTCAGCTTTAGTCCTGTTCATATAACGCGTNTNNN
NNNNNNNNNNNNNNNNNNNNNGATTAAGTAAATCATTTACCAACCTTGTCTCGCGGAATT
ATCATGGGGTAGTTACGACTGTCCATAATCGACTAAAAANTATCGGAAAGANNNNGATTC
TCTGTCTCACTAAATTCACCATAAAGCACTGANNNNNNNNNNNNNNNNNNNNNNNTATAC
CANNNNNNNNNNNNNTANNNNNNNNNNNACTTGTTAAAATGCTATGTTTGCTTTAGGTTC
NNNNNTGGNNNNNNNNNNNNNNNNNNNNNNNNAGCATTNNNNNNNNNNNNNNNTNNNNNN
NNNNNNNNNNNNNNCTGTNNNNNNNCATATTATAGTATATGCCGTATCGAATTACATAYA
TCAACTCTTTTATTGGCGTATTCACTATCAAACTAATATTGCTCTCCGGGATTATANNNN
NNNNNNNNNNNNNNNNNNNNNGGAGCCAAGCTTTGGTTGCCAAATCATGGCCGGTCCCCC
TCCNNNNNNNNNCTNNNNNNNNNNNNNNNGGGGAAATTAGGNCTGTATTAATCNCCTGTT
GTCANNNNNNNNGTAAAATGGGATCTAAAACAATTACANNNNNNNNNNTTAATGANNNNN
NNNNNNNNNNNNNNAATTATTATGTCTTTTTGGTTACTGCACTTGGTAATTTCCCAGCCC
CNNNNNNNNNCACACGAGATCGAACGCGTTACATAAACTAAGGCNAATGTCACANGAGCG
CTCGTTTNNNNNCTTGGAGTCCATGAGAATTAAGTCCAATGGCACCTATAAAAAAAACTA
TGATTGTAGCTAGTGTGTTGATCAGGCCGTGTCAAAGTCCCAACAATTCAGTTCTGAGTG
ATTTACCNCGCCCTACATTNNNNNNNNNNNNNNNNGTAACCAAGTGTAGTCGGTCTCGAT
ACGCAAGTACACCCGACAAGANNNNCATCTNNNNNNNNNNNNNNNNNNNNNTATCANAAA
ATNNNNNCTCCTCCTTCATAGTCCAGTCTTTTNNNAAGCAACCATCCAATATTCTTTCTG
TTTGTGAAGGACACTTATAGAAAGTCCCTATGGCCACGAGACTCAAACTCCGATCAGGAT
ATTGTGNNNNNNNNNNNNNNNNNNATTGACCACATCTCAGTGACNNNNNNNNNNNNNNGT
CAANNNNNTTTATCAGGAGGNNNNNNNNNNNNNNNNNNNCACGCGACGTAAACAACTGGC
TGCGCCTCGTATCAAACAACNNTTGCGATCACGACTATGATGCATTGCAGACCGAGATGT
GGGAAYASGTATAGGGAGGAATATAAGNNNNNNNNNNNNNNNNCTTTAGNNNTANNNNNN
NTGGTATATATATTGATTACTGATCNNNNNNNCGAATACAGTAAGGGGCCACTAAANNNN
NNNNNNNNNNNNNNNNNNNNNNCCTCTTGACCAATAGCATACACAGAAGCGCGACTATGA
ACAGATGGTAGACTTTGTCNGATNNNNNNNNNNNNNNNNNNCCCCGAAACCTTACGGATT
ATAGNNNNNATCCGTGATACCCAAGNNNNNNNNNNNNNNNNNNNNNNNNNNNNNNNNNNN
NNNNNNNNNNNNNNNNNNNNNNNNNNNNNNNNNNNNNNNNNNNNCCACAATACNNTCACG
GGGTTATAATATARGATTANNNNNNCAGTTGGTAAAGATTAGTCCAAGTGTGTATACCAN
NNNNNNNNNACGAACATCGCTCACGTTTTTGCCTNNNNNNNNNNNNNNNNNNNNNNNNNN
NNNNNNNAGGAGGACATTTAATTAGAAACCCCNNATAACGAACNNTCTATGTAANNGACN
NNTGKTCTAATTGGAACACGGCTGCGGTGAGCTGGTGCGCACCAAGTCTGATGATTGACT
GGTATNNNATGGTTCNNNNNNNNNNNNNNNNNNNNNNNNNNNNNNNNNNNNACGAATGAG
TAGTCCGGTTCCTACCTGGAGCTTTCTAANNNNNNNCCTTCAAGTGCATGATANNAATAG
CGGANNNNNNNNNNNNNNNNNNNNNNNNNNNNNNNNNNNNNNNNACAAGTACATAAGAAT
CACTTTTAGCACGCTCATTCTAACATCCCGTTGACTGGTACAGCTTTWCACCGCTTCATG
AGTTCTAGACGAATTGTATTCTGCACGAGAGCCATCCAAGTTATCTNNNNNNNNNNNNNN
NNNNNNNNNNNNNNNNNNNNNNNNNGACTGTGAAATTAGNNNNNNNCTGACTTATTACAG
GTNNNNNNNNNNNNNNNNNNNNNNNNNNNNTAAAGCAGAAAAGTGGGNNNNNNNNNNNNT
AAANNNNNNNNNNNNNNNNNGTGTTGACTTNTACTCATTAATTATNNNNNNATCGACTAC
TAACCTCCATGCNNTATACAAGAGCAACCATTCCGTGTNNNNNNNATTCTGTATNNNNNN
NTCAGTGCCTATTCAAAGAGAGAAGCATAATGAAAATTCAGCTTCAAGTGCATTTCATTC
CATATTTCAAGCGACTACWGACANNNNNNNNNNNNNCGCTAAAATTGGACGCGAAARAGC
GTAGTGTGCTCTACNNNACGTCGTAAACTTNNTTTGTGCAAATATGTATATACAGANNNN
NNNNNNNNNNNNNNNNNNNNNNNNNNCCGCGTAAAGGTGAGAGGTACCTTATATTATTAT
GAGTATTTGNNNNNNNNNNNNNNNNNNNNNNNNNNNNNNNNNNNNNNNNNNNNNNNNNNN
NCGCATCANGCCAGGGCAATTCTACCGTGTTTAGTCGGCTNNNNNNNNNNNNNNNNNNNN
NNNNNNNNNNNNNNGACATGAAGGGGGGAACTTTGCTCTCTACACCGCATGNNNNNNNNN
NNNNNNCGGCTAGTGAANNNNNNNNNNNNNNNNNNNNNNNNNNNCCTTTTGAACCATTAT
TTGTTNNNNNNNNNNNNNNNNNNNNNNNNNNNNNNNNNCGCAATACTAAATCATATTACT
CCCGTAATCATGTCGATTTCTCATATCNNNNNNNNNNNNNNNCTTTAATTACATCCTATC
TGTATCGCTGACCATCTGGANNNNNNNNNNNNNNNNNNNNNNNNNNNAGAGACACATCAG
CTTATATGTAGATCTTTGAYCCATTTGATCTAACGGATGNNGCTTGYATTGTAATGAATC
GTGTCGCTACTACCAACTCGGCATTACACCATGGTTTGACRTCAGTCTAATCGGGATGCA
GANNNNNNNNNNNNNNNNNMTAATTCAACTNAATTCCTTTTCCTATCGCGATWAACAAGA
TTATTAAAACTCCATTAACNCTGCTCATTCTCTACAGAATGACATACTATGCGCTAACNN
NNTAAACCCCMAAAGATTTTGCAACCTATGATGGACCTCGCTANNNNNNNNNNNNATGGA
TATTTAATAAGGGCAGGGAACGTAGGTTGTCGAGGGTCGAATTATGACNNNTAGACTAAT
TGTTACGGCATAATAGTGTCTTATCCTTAAATTTATGTAACCCGAACATRCTTCAGTAGT
AGGCAGATCTCTTGCCATGTATTCANNCGTCCCATGCAAGCCAGCGCCGAGAGACTGACA
CGCCCGTGAATGGGCATGGATTAAATTTTGACTGCGATATATACTGTATATATTTATTGG
TTTTCTTCGTGGCACTYGTACTCCTTCTCAAGCCCGGATTATGCCGTAATATTAAATTTT
AGANNNNNNNNNNNNNNNNNNNNNANNNNNNCGNNNNNNNNNNNNNNNNNNNNNNNNNNT
GGGGTAAGATTCAAATACNNNNNNNNNNNAGTGCACGAGTCTAATGGCTCCTAGTCTGGC
TGCTTGCCGTAGAGGGGACCAGAGTGGAAACGACAGGATTATGAGATAAATGAAATGGCT
TAAAAGATTCACTGCCGAANNNNNNNNNNNNNNNNNNNNATCCCATTCAGACATATTTCT
GACAGGATCAAACCTATNNNNNNNNNNNNNNNNNNNNNNNNNNNNNNNNNNNNNNNNNNC
AGCCAATTTGNTAGCCCGCAATTTTATATATTTANNNAAATCAGTTCTATCGTTTCGTAG
GTGGAANNNNNNNNNNNNNNCAGCATTACTTCTGAGTAATGAATTTATCCAACACAAGGT
GAATGNNNNNNNTTTAATTATCGCTTTACANNNNNNNNNNNNNNNNNNNNCTATACTGTC
AGGGCCAGCCTATTCTAGATGATGCCTGACTGGCACTGTCACTTATNNNNNNNNNNNATC
GAATAGCTCAATATAGGTGGAAGTGAGTCACTGTGTTCCTCAGACGATCGTCCGTGATTT
TCGGGCTCCCCCTCAACGGNNNNAAGTTAGNNNNNAGTATTTGCNNATGAACTACNNNNN
NNNNNNNNNTGCACTTTAAAAACGTAGCTCGTTTATTTATATGATGCACAACGAATTTGA
ATATGTCGACGNNTNCNNNNNNNATNNNNNNNNNNNATTAGTTTGCGGTGGAATTGTTCG
TNNNNNNNNNNNNATGCCAAGCGGAACGGAACCGCTATNNNNNNNNNNNNNNCACCTCTG
ATTACTTGAGAGATGTCGANNNNNNNNNNNNNTTSCATAGTACCCCCTCTCGTGATAACN
TCNNNNNNNNNNNNNNNNNNNNNNNNNNNNNNNNNNTAACAGTTGGGTAACAATAGTCAT
AGGATCGTTCCTTCTCGTCTAGGCTGTCAGTTTGCGACCGATAATAGTTCACTATTCAAA
TTACGCTNNNNNNNNNNNNNTAAACCCGTCCTGYNNNNNNNNNNNNNNNNNACCGNNNNN
NNNNNNNNNNNNNNNNNNNNNACAANNNNCACAGCTTACGAGTTGCCAGACCANNNNNGN
NNNNNNNNNCTKGCCCCGAGCGGTAGCAACAGCCCCAATGGTTTATAGANNNNNNNAACN
NNNNNNNNNNNNNNGCATTGTAAATTTCCACCGTCGGTGGCTCCACAATGGATATACAGG
NACTTTCTATTTGACCAAAGCATATTAAGACCTGCTTGAGTAGGTNNNNNNNNNNCCGCT
TCTTCCTATCTTAGTACCTATTCAGTAAGATCANNNNNNNNNNNNNNNNNNNNNNGGTTG
CGTATGTAGCTNTATGATTAATATGTCATCATTTTTTCCGTCGATGTACATAAGTTAGAG
TGGGTCATATCCATATCTTGTACTCAGATTCCGTTAACATGCGCACACTGAAGAACTGTG
AGAAGCACGACGTAAATNNNNNTCCNCTTCCAANTCTAACTAAACCGTTCTGGTTATTAT
AATCATGTGTAATTTTTGTTTGGAGAAGTTAANNNNNNNNNNNNNNNNNNNNTTAGTAGC
GTCATAGTGTAATGCGATATACTCATANNNNNNNNNNNNNNNNNNNNNNNNNNTATTTCT
TGTAAACTGTANCACGCCTATAAGAAGGTCAATTCANNNNTGCTANNNNNNAATGAACTT
CAGCCTGCTATTNNNTACCACTCGAGACGCGTGCTATGGAGATTAAAGTCGTGATATGTA
GTTAGCCGGGGACTATGGACAYGGATAGACGTTCAACTGAGTGTNNNNNNNNNNNNNNGG
TAAAGGAAAGCTTGGTANTAAGATACTAGTATTTCAATAAACTGTATGAAGACGTTAAAG
GGAATGGGCCTCATCATTTGGCATTGCCATACATTTCAAGGAATAAACCAGGTTGAGTGC
CTATCGAATAGGTTTTCTGATGATTTGGNACCCAAATAAGTATAATTCTCCCGGGAGGTA
TACGCATACAGANNNNNNNNNNNNNNATATATACATGACGTATATAATATTCCTNNNNNN
NCTGACANNNNNNNNNNATACTAGCGACTGAACCAAGAAGTGACATATTGAGTATCCATT
TGTGGATAGACGNNNNNNNNNNNNNNNNNNNNNNNNNNNNNNTCNNNNACNNNNNNNNNN
NNNNNNNNNNGGGACTTATTTNYCCCCTTCYGCNNATTTNNATTCNNNNNNNGGGATGGG
GTTTTAACTACTAACCTTNNNNNNNNNNNGTATATATAACTTATATATGACGAGGTAAGG
GAGGTTNNNNNNNTGTGCTCTTCTAGTTGACTCGGTATAGAGGNCAAGTATTTATAGTAT
TGGAGCACTGCTTNTGATATCCATATCAAAATGGTCGNNNNNNNNNNNNNNNNNNGTTGT
TTCTCAAAGTCGGCCTTTCGCGGCGTCCCTCTTTATCGCATTAGATATGCCATANNNNNN
NNNNNNNNNNNNNNNNNNNNNNNNNNNNNNNNNNNNNNNNNNNNNNNNNNNNNNNNNNGG
ATTAGATNATCACACAACTACCGANNNNNNNNNNNNNNNNNNNNTAGACGTCTAAATNNN
NNNNNNNNNNNNAAAACATACGAGTGACWGACACAGGCGTTGTTTTGGTAACGTGTCATT
ATACCGCTACGNNNNNNNNNNNTCGGTGCACTGTTATCTCTCATTAAGCGTGGCGCTTAT
ATGTCGTCGCTTCCCATGCATGATTGGCTCTACAGAACCAGAAATTGAAGCCATGGGCGC
CACATAATATTAAAAATTCAGCAGATGAAGTCGCTAGAGTGAGAACTACCATAAGCGTTT
TNNNNNNNNNNNNNNNNNNNNNNNNNNNNNCTACTGCANNNNNNNNNAAATGAATATNTA
GAATGTATGTGTAATATATCAGCCAGNNNAGCAATGTAAGATCTACTGGAGGTCACCACG
CCCTGTCCACCGGTCCTCATCAGTTTTNNNNNNNNNNNNNTCAGNAAATTTATGATATGC
NNNNNNNNNNNNNNNNNNNNGAGCACGTAGCAACAAATAGATATGAAATACCCGTAAGAA
GTGGCGGCGGACTGGAAGCCAAGTAGAGCGACTGGNNNNNNNNNNNNNNNNNATAATTTT
TCTCATACTCCCCGNNNNNNNNNNNNNNNNATAAGGACTTGCGAGTGGCACAGCTATCGN
NNNNNTCGCCCAAACNNNNNNNNNNNNNNNNNNNNNNNNNTTTCGAGCTGGATTACAATC
TTAATTCTTAGACGCATGATATTTTAGGTTAATCGTCTTTAGTAACCTGANNNNNNNNNN
NNNNNNNNNNNNNNNNNNNNNNNNNNNNNNNNNNNNNNNNNATTGGCAATATNNTGCNAG
ATCCTGCGATGTTTGATAARCAGCGAAGAACTCCTGCGACTAGCTTACCCATTTGTAGTG
ACTATGATCATACTTATNNTNNNTATAGAGATTGAGCGAAAGTAGGTATTGCCGTTACGA
AAGTTGACGCACATCTTACCAGAGATGTCCCTTCATTAAAAACTCCTGTNNGATNNNNNN
NNNNNNNNNNNNGGTTTTAATTAAGATTTTCTCGAAGCTTGAGATGTCNTGAGGTAGATC
GAGTCATCAAGAAATCGAGGGCTANNNGGAATTATTGAAGTTTAAAGAAAATCCAGNNGC
ATACTCTTGCCCCCCATGCAAGCTGGTGCAAACACGTATCTCCACTCCCTGAAGGCACTA
AGCGTCCCTACAAGACTCAGAGNNNNNNNNNNNNNNNNNNNNNNNACTAAGCAATGCCNN
NNNNNNNNNNNNNNNNNAATTATGGGRCTTCGTCANNNNNNNNNNNNNAGACATATTATG
GTTATCGGGCTTTTAANNNNNNNNNNNNNNNNNNNNNNNNNNNNNNNNNNNATGTCGAGG
NNGGTAGGATATATCTGGGGGNNNNNNNNNNNNNNNNNNNNNNNNNNNNNNNNNNNNNNN
NNNNNNNNNTTACAATTNNNNNNNNNNNNNTTTGTCGCAGAAAACGCANNNNNNNNNNNN
NNNNNNNNNNNNNNNNNNNNNNNNNNNNNNNNNNNNNNNNNAGTGAAGCACTTTTGGCAG
TCATCGTTGAGTTGTTCTGTANNNNNNGTATAGTCGCTATCAAGATTTGTTACTTTTTAA
TGGTAGAATGAAGAACAATACGTATTTGTGATCCTATTAGCGGAATGAACCGTTTTGGTA
TCGTCTTTATGTAAGTGANNGTTCNNNNNNNATGGAAAAATCGCTACTGGATATCGAGAT
CTACGNNNNNNNCACGAGTGGCTCTAGATCTTGCTGGAGTGGACTTTAACTTCAGACCAC
GTCCAAATGCRNNNNNNNNNNNNNNCGTCTTGATAATAATGTTATACATTTCCGATAAAG
TACTGATNNNNNNNNTGGCCAGCGCATATTCAGATATTGATAGCNNNNNNNNNNNNTCGC
AAAACACGCATATACACAAATCCTTTACCACGTGACTATTTGAGATTGCTTAAGGCNAAA
CGTAAATGAGTCTTGGAGACAAANNNNNNNNNNNNNNNNNNNNNNNNNNNNNNNNNNNNN
NNNACGATGCCATACTCGTCTTTCGGGATCAAGAAGGTCCAGGCCATTTTCCAATAACAT
AAAGCTGTCTTGGCCGAGATCATAGTAGCGAACTTTAGTAGAATGCCTGGNNNNNNNNNN
NNNNNNNNNNNNNNNNNNNNNACTGGGTTTCCTGTGAGCGCAAGATGCCCNNGGCCAGAG
CCGCCTTAGTTANNNNNNNNNNNNNNNNNNNNNNNNNNNNNNNNNNNNNNNGCATTCCGG
AAGCAAANNNNNNNNNNNNNNNNNNNNNAAGTCACCAGATGTGTGNNNNNTCAAATCCCA
TGAACGAACAATTTCAGCTTTTTCCNNNGTCATACGCCAAATTACCTTAAGAACACGTTT
TGTTCCCTCNNNNNNAAGACTTAGCAAGTTTGATCCTTTCCAAATGCAACTGTTGGGCTC
CAATAGTCCATAAGGCTTTGGTNNNNNNNNNNNNNNNNNNNNNNNNNNNAGGGGATAAAC
AGCCCGCTGCGTCCCAGCCTAANNNNCCAACTNAAAAACTCCTCTCAGACCGCTAGCAAN
NTTATATTGGCTAGTNNNNNNNNGAGTGGTGCCATGTTATAAGNNCAACTGACCGCGTTA
TTGTACACGTTTGGGTGGATTCTGCCTTGTGNTNTTCNACCGGTACATTCGGGTAGTGCG
TGTCAAGACGACATGACGATCGTAATGGAAACTTNNNNNNNNNNNNNNNNNNNNNNNNNN
NNNGAGTNNACACCAACTGTNNNNNNNNTAATCTNNNNNNTGRCCTCCCTGCAATTCACC
ACTGCTTCAGCCATATCTNNNNNNNNNNNNNNNNNNNNNNNNNNNACAAACAGCTCATCA
CGTGTAATTCTAAGAAATCTAGACAAAACAACCATCTATGATGCGNNNNNNNNNNNNNNN
NNTGAACGTGCATGGTTGNNNNNNNNNNNNNNNNTCNTGCTTACGTATTGAAACCTAAAT
TNNNNNCTCTWTGAGTTCCGCTCCCCCYGGAACSNNNNNNNNNNNGCGGATNNNNNNACA
TATGCCTCCTTACTTNNNNNNNNNNNNNNNNNNNNNNNNNNNAAAAGTAAGAAAGAATCT
GAATTTCCTGATTCTCTTCGGAGAGGCGGTTCGGGCGGTCNNNNNNNNNNNNNNNNNNNN
NNNNCTGAACNNNNTTTGTCAAATGTAGCATGTGACCGGTTTATGAAAATGCTTCCAAGT
TRCGACGYACAAACGTCCGAAGTCACCCTCCATTCCATTANNNNNNNATGTACTGTGCGG
AAGCTATCCGTGGACAGGGTAGTATGACCAATTATTCGTTCGTGANNNNAGGACCGTATC
ATCAAATGCGGAGCCAAGGCTTCAGATAAGTTTCTGTTTCTGCTTGNNNNNNNNNTGTAG
GTCAATATTGNNNNNNNTCTGTTCGACCATATTGGCTTCTAANNNNNNNNGACTANNNNN
NNNNNNNTACGTGAGTTACCACTTTTATGCTCNNNNNNNNNNNNNNTATTTCTTCTTATA
GCATCTTATGTCTTTCTGCTCACATTAACCATTGTTACACTGGNNNNNNNNNNNNNNNNC
NAGCTTGCAGTTCGAAAGACTTTATGTCGCNNNNNNNNNNNNNNNNNNNNNNNNNCCAGG
GTTTTATTGGACTAGAGTATAAAGCAAACTGATGCAATACTCTTTCGTATGTCACTTTGA
TACGCGAGCAATAAATAGTAAATTATNCGTGACAGCAGTTCTATCAACGAGTAGAGTNNN
NNAATTCACACCGGGTGATAAAAGACGCAACAGCATTCTCGAAATCAATTTGTGACTTAT
GTTAAGTCTCCTTAACCATACTTGTTWCTGGCCATTGTGGCAAGAAATCATTCTACNNAC
CACTCCCCAAGAACGTTNNNTACAAGCATTAAAGCGTCTGTTAGGCCCGATCAGACTNNN
NNNNNNNNNNNNNNNNNNNNNNNNNNNNNNNNNNNNNNNNNNNNAGCCGGTGGTTGTTGA
ATAATTCACNNNNNNNNNNNTNNNNTNNNNNNNNTNAGTACACCTGTCTCGTTTCACATT
TGGGCATCACATGTGGNNNNNNNNNNNNCCAATGNNNNNNNNNTGAACTGGATAAAACCA
ATAACACATCAAGAGCCCCACGCCACGTAAAAGTTNNNNNCCCAACACTCGGTGTATNNN
NNNNNNNNNNNCAAGACTCTTCAKCTCTNNNNNNNNNNNNNCTCATCGTGCTTCGTTCAC
GCGCCGTATCAATGCTCTGAATAACATACTGAGAACTAGGACTACACAAGAAGTCGCACT
TAAGTATGTGCAGGATGCGCGTTGACNGCAGAGTGTGGTTTRCTASAGAACATTTATTGC
TCGGATCATGTATATGNNNNNNNNNNNNNNNNNNNNNNNNNNNNNNNNNNNNNNNNNNNN
ACATATATATGAATCACGTAATTTGATATGATACTCAANNNNNNNAATTAGCGAACTGNN
NNNNNNNNNNNNATATAGCGTTTTTNTTATAAGCATTTGTTCACCATGATAATTCTACAT
GTAGGGCCGCCAGCGTTTTTAATCACAAATTTTCGGCTCCGCGCAGATACTTTTCGATTC
GTGTTAATCAGTTAACTTGTATCGTATGTTACTAAGTGGGTATCTGAGATTGNNNNNGTG
ACCTGAAAACATCAGTATGAAAAATTATAAGAGTATCGCTGTATCTCAGTTTAAGTATGC
GGATNTATGGTCACCAATCTTTAGTTGCATAAAACAGTCTGCTAGCNNNNNTNGNNNTGG
CGGTATTCCAAGTTTTGGGACNNNNNNNNATGAATTTATTAACAGACNNNNGTACACNNN
NNNNNNNNNNNNNNNNNNNNNNNNNNNNNNCGGCGTTTACTCTCAATTTCCCTGANNNNN
NNNNNCATTGTAACTGTATCACNNNNNNNNNNATATGCCTAGGTCAATTTTNNNNNNNNN
NNAATTATTAGGATCAAAGCTATGACTCAGCATGTTTGATCTTAACTGTGAACGTGAGNN
AAATATATCACNATGTGCCACCTTAATAAATRATCTTGTGAATAGTTGCCACCGTTGCGA
TTTTCATCGCTGGTTATAATATGGTTATAATTGTTCTTNNNNNNNNNNACATGCTATGGT
CAANNTTAAGTAGGGNNNNNNNNNNNNNNNNNNNNNNNNNNNNNNNCTCCAATCTTCAGC
TCNNNNNGGTTTACCGTTATACTTCGATGTNNCCCATAGACAGCCATTAACTCGGTATTG
CGCCTCGCAGCGTCCACACNCCNNNNNNNNNNNNNNNGTNTNCNATCGCNAAGTTTGGCC
ATAAGAGCGGTGGAGTTCAATCTGGTTATTTCTTCCTCTTCAGATAATATCNNNNNNNNN
NACTAAGCTATGNNNNNNNNNNNNNNNNNNNNNNTANACGACAAANNNNNNNNNNNNNNN
ATTCCAAGAAACTAATCAGTTTCCAGAATACACTTAATTATAACNNACCCAAGNNTTCTA
NNNNNNNNNNNNNNNNNNNNNNNNNNNAAGTACACTCACCATTTAATATTAGNNNNNNNN
NNNNNNNNNNNNNNNNNNNNNNNNNNNGTGCATAGTCGTTCGTATAACCAATGGGACYCG
CATCTTCGTGAGCGACGTAGAGAAAGCAACGTAATCATNATNNNNNNNNNNNNNNNNNAT
CAATTATTCTATGAAAWTGCATATCNNNNNNTGCAAGTATAAAGAATACGCCGTTTAAGC
TAGCGCGCTAANNNNNNNNNNNNNNNNNNNNNNNNNNNNNNNNNNNNNNNNNNGGATCTA
AATCGTTTTAGTCGGACTTCCNNNNNNNNNNNNNNNNNNNNNNNNNNCAATCAATAAGNN
NNNNNNNNNNNNNNNNNNNNNNNNGGATTTGNNNNNNNNNNNNNNNNNNNNNNNNNNNNN
NNNNNNNNNNAANNNNNNNNNNCAAGGTAAAGTNNNTCATATTAACTTTGTCCGCAATAC
CATATACTNNCCTTCTGGCTCAGNNNNNNNNNNNNNNNNTTGGCCCTAGAGTAGTATTCG
CAAGCTTGACATTTTCGTGGCTAGANTCTACATACATCTCCTACGTAYTGTTNGTANNNN
NNNCNNNNNNNNNNNNNNNNNNNNACATCGATATATATGANNNNNNNNNNNNNNNNNNNN
TGCAGCACCCGCTCGCCTGCGTGTACCAATACGACGGAAAATACAGAATGAGATACTGGA
ACACCTTATGGACGAGTTACAGAGTNNNNNNNNNNNCACCAACCTAGAGACAAGAGTTAG
ACGATTTTTTATGAACTATGGNNGTGATAACATGACTCCTTCCCTACTTTGCCTTTGACT
AACACTCATTTTTCTGACTTACTGAAGAGAAACCAATATTAAGTACTTTACCTGTCTGCC
CCTGTAATANTGAAAAANNNNTGTTGCTGGCCTTGTAYAGKTWWSRTWCAATAACTTACT
TAGGGTCGTKNNNNNNNNNNNNNNNNNNNNNNNNTTTGTTTCTGATTAGTAAGGACGAGN
NNNNNNNNNNNNNNNNNNNNNNNNNNNNNNNNNNNNNNNNNNNNNNNNTTAGAAAAANNN
NNNNNNNNNNNNNNNNTTAATAATATATTGCTACNNNNNNNNNNNNGCTCTGGGGAAACN
NNNNNNNNNAGCGGTGGCAACCYAAAAAATCCTTAGTAGTGANNNNNNNNNNNNNNNNNN
NAAGACCCNNNNNNNNNNNNNNNNNNNNTGTTGGGTTATTANNNNNNNNNNNNNNNNNNN
NNNTTGARCNNNNNNNNNNNNNCTGCATATAAGCTTTGTTGCGAACTANNCCTATGAGTT
NNNNNNNNNNNNNNNNNNNNNNNAAGTTAAGGAAAGGTTTCAATACACTTAATCCGTAAG
CAGNGTAAAAAGAGACCTANNNNNNNNNNAACGCAGTTCTCCTACTTTTTTTTATNNNNN
NNNNNNNNNNNNNNNNNNGCATAAAATCATATCTCGTGTCGCTCANNTGAAGAATTTTTC
GCTCTTATGATGTCANNNNTCTGACCTCTTAAAGTGTAATAAGTACAGTTTGNNNNNNNN
NNNNNGAGTAAAGAGAAATGTNNNNNNNNNNNTTTAGCTCGACTCTATACTATCTGTGTA
TCTGAGATTGCTTGAGTGATAGGCTGGATAAGACATATNNNCCNNNACTAACTTCATCTT
ATGTGCGGTATTTAAGAACAAAGTGAATCCTAGTAGAATTCTNNNNNNNNNTAGGTCATT
GCGGTTCCCGTACAACTTCGGTACTGGCATTTCCTTCGAACAATTGATCCGGTTCRAANN
NNNNNNNNNNNNNNNNNNNNNNNNNNATCTGGAAAAAACGNCAGGCTTGGTTAGGTCATC
TGGTGAGGTGGTWAATTTGCAAACGGTAACCTCAGCTTACGTGGNNNNNNNNNNNNNNNN
NGACTCATGAAGTTTAGACTCTCACTNNNNNNNNNNNGGTGAGTCGTGGGATAGTAGTTT
TCACCCGTCACAGCTTNNNGTCATTNNNNNNNNNNNNNNNNNNNNNNNNNNNNNNNNNAA
AGAAATGTTTGTGGAAATTTTATTATACCACGGATCCTTTTCTNNNNNNNNNNNNNGTGT
ATAATATGCTGATTGAGTGAAANNNNNNNNNNNNNNNNNNNNNNNNNNNNNNTGTTAGCY
CAGCATTGTTAGCGGTTTAGTGAGAGGATTNNNNNNNNNNNNNNATTTTGTTACTCTGTC
CTGGTAANCGCTTCGGGGTGTATTNNNNTGGTCAATTACACTTTGGCCANGTCACGGTCA
AGAGAAATCACTCTTGGCCGAGATGTCCCACAAGAATAAACCATATGTTTAATATNNNNN
NNNNNNNNNNNNNNCAGGCGGCGTACTTTGCGATATGTCAAACACAATATGTATTTNNNN
NNNNNNNNNNCTGTCTATACTGACGGTTCTGGTGGYYGCCANNNNNAGAGCANNNNNNNN
NNNNNNNNNNNNNGATATAGTTACAATGGTATCTACAATAGTACAGCTAAATATAANNNN
NNNTGTNNAAACTAAGTTCTACCTATCGNAAAAGTTCCATTCGAAAATAGGATCATTCCC
TNNNGTTATGAACATTCCTTGCANAGNNNNNNNNNNNNNNNNNNNNNNNNNNNNNNNNNN
NNNNNNNNNNCAAGGTGATCNNNNNNNNNNGACCAACGTTAGGATGAGAACTCATTAGTT
ACGCCAATTGTTGCTTTTCGGGCTGTTGGGTTANNNNNNNNNTCTAGAGCTGAGGCAGTT
GCCTAGTCCTGCAWGTTCTCACACCNNNNNNNNNNNNNNNNNNNNNNNNNNNNNNNNNNN
NNNNNNNNNNNNNNNNNNNNNNNNNNTGCCATNNATTTTTGAGCATAGCTGGNNNNNNNN
NNNNNNNNNNNNATATTCACCCGAAAGTTAATTGCCACACTTCTTCTCGCACGNTGGTCA
TTTTCAAGGAGAGAAATGGGATTCTTGNNNNNNNNNNNNNNNNNNNNNNNNNNNNNTAAT
AGAAGTCAAGATTTTATAGGCCNNTGTAAGGACTCTGGCAAACTCACTGTTAGATATAAG
TCTCTCTCCACAAGAAAAGGGAGTGGATACAAGACGTAAAGGGAAGGTAAGACGAGGGGC
ATCCCACGGCTANNNNNNNNNNNNNNNNNNNATTACTTTGGTATTAACTCTTATATAGAA
AATATTTAAGGMCTGGGNNNNNNNNNNNNNNTTACCAATTCATATANNATCTTAACAATT
GTATGGNCTAGNNNNNNNNNNAAAGAATTACTTCGGNNNNNNNNNNNNNNTTCTACTAGG
CCACAATCCTTTAATATAAAATCAAGCCTCNNNNNNNNNNNNNNNNNNNNNNNNNNNNNN
NNNNNNNTCATTCGTGGTNNNTNNNNNNNNTTTCGGCCTCAAGGTNNNNCTGATYTATCA
AAGTGTCCACTGGTTGAAGGCCCGCGTCTATTTGGATNNNNNNNNNNNNNNNNNNNNNNN
NNNNNNNNATTCTAGCCATGCACTNNNNNNNNNNNNNNNNNNNNAACATNNNNNNNNNNN
NNNNNNNNNNNNNNNNNNNNNNNNNNNNNNNNNNNNNNNNNNNNNNTATACGGGTGCTGA
AGCCCTGACTGATCCTCANNNNNNNNNNNNTCTCAATTCCAATATCTTACNNNNNNNNNN
NNNTGGAGGCAGGACCTCGTAGCAATATCAATTAGCCGAGTTGGNNNNNNNNNCTTAGTT
GAAAACGCAGCATNNNNNNNNNNNNNNNNNNNNCGACCCCTCNNNNNNNNNNNNNNNNNG
TCAAGTGATTGAATAAACAGTCACTACGCGTTAAAACGGGATGACAACTCGAATCANNNN
NNNNNNTAAATTTTNNNACCCCAAGTTGTNNNNNNNNNNNNNNNNNNNNNNNNNNNNTTT
AAGANNNNNNNNNNNACANTCTTCATCTAAGTTTCAANNNNNNNNCANNNNNNNNNNNNN
NNNNNNNNNNNNNNNNNNNNNNGGATTATCGTCTNNNNNNNNNNNNNNNNNNNTAAGAAC
TCAATCCANNNNNNNNNNNNNNNNNNNNTAGTNNNNAAANNNACGGTCYGTNNNNNNNNN
>Pseudomussaenda-stenocarpa
NNNNNNNNNNNNNNNNNNNNNNNNAACGGTTTGACTGTCGCCGTGGCCANNNNNNNNNNN
NNNNNNNNNTCTCCATTTCCAACTGANNNNNNNNNNNNNNNNNNNNNNNNNNNNNNNNNN
NNNNNTGCAACAATTCTCGGCTANNNNNNNNNNNNNNNNNNNNNNNNNNNNNNNNNNATG
ACTGAAGCAATCAWTGTAAGTGCCTANNNNNNNATCTCTATTCATNNNNNNNNAAATTTC
GACAANNTTCGGGTGTCTTCTTTTAGNNNNNNNNNNGATAAATATTCACGGTGGTTCTAN
NNNNNNNNNNNNNNNNNNNNNNNNNNNNNNNNNNNNNNNAATAGNNNNNNNNNNNNNNNN
NNCTTCCTAATAGAAATAAAAATTNNNNNNNNNNNNNNGGGGCCAAATGAAAGCGGCAGC
NNTAGTGATTACTCGACGCTTCTTTCGTNNNNNNNNNNNNNNNNNNNNNNNNNNNNNNNN
NNNNNNNNNNNNNNNNNNNNNNNNNNNNNNNNNNNNNNNNNNNNNNNNNNTCCCATTTTC
TATATTCGGGAAAAATTACAAATACATNNAGTAAGTTNNNNNNNNNNNNNNNNNNNNNNN
NNNNCTTNNNNNNNNNNNNNNNNNNNNNNNNNNCCATTGGTTCGTAATAATNNNNNNNNN
NNNNNNNNNNNNNNNNNNNNNNNNNNNNNNNNNCTTTGANNNNNNNNCGGTAAGTGGGTA
CTGAATCCNNNNNNNNNNNNNNNNNNNNNNNNNGNNNNNNNNNNNACCAAGTCNNNNNGA
TATAAAAACCTATCNNNNNNNNNNNNNNNNNNNNNNNNNNNAGAGACNNNNNNNNNNNNN
NNNNNNNNNNNNNNNNNNNNNNNNNNNNNNNNNAAGGTACTAGCATAANNNNNNNNNNNN
NNNNNNNNNNNNNNNNNNNNNNNNNNNNNNNNNNNNNNNNNNNNNNNNNNNNNNNNNNNN
NNNNNAANNNNNNNNNNNNNNNNNNNNNNNNNNNNNNNATTCGTGGGAACCCTGGGCACG
AACAATAAAGGANNNNNNNNNNATTCTGCTTTAATGACTCATANNNNNATTGTTTNNNNN
NNNNNNNNNNNNNNNNNNNNNNNNNNNNNNNNNNNNNNNATTTAAAAACTCAATACTATT
TGTAACGTCAANNNNNNNNNNNNNNNNNNNNNNNNNNNNNNNNANNNNNNNNNAAATATT
TAANNNNNNNNNNNNNNNNNNNNNNNNNNNNNNCTTTTTAATCAGNTCTGATTCTTAGCA
NNNNNNNNNNNNNNNNNNNNNNNNNNNNNNNNATGNNNNNNNNNNNNNNNNNNNNNNNNN
NNNNNNNNNNNNNNNNNNNNATTTCCCNNNNNNNNNTTACNNNNNNNNNNNNNNNNNNNN
NNNNNNGAACNTGCAGCCGTGTGNNNNNNNNNNNNNNNNNNNNNNNNNNTAGATCATATG
AATCNNNNTAGAARACGTACTANNNNNNGTACCATCTCANNNNNNNNNNNNNNNAGGAAA
ATACAGTATTTCTAATANNAAACAAATCCTTCTTTTTAAGCAACNNNNNNNNNNNNNNNN
NNNNNNATTGATATGNNNNNNNNNNNNNTTATATGTAGCGGTCGGGTGTACTAACGATAT
ATACCGTGTGTNNNNNNNNACGRGGTCGGTCAGTYCCGAAGTGTGTCCTCACGCATAATA
TAACCATNNNNNNNNNNNNNNNNNNNNNAGTAACCGCTGATAGTTNNNNNNNNNNNNNNN
TTATAAGTCTATAGTTTGGCCTCANTANNNNNNNNNNNNANNNNNNNNNNGATAGATCAG
GAAACACTGTAAATGGAGAGTGNNNNNNNNNNNNNNNNNNNNNNNNNNNNNTTAATTACT
GTTTGAATCAANNNNNNGNGGAATCAGTGANNNNNATTAATTGTCCCCTTCCCTGAGTTT
TGCCCAAAGCCAGAGTATTGTGGATTGAACAGAACCTGGATTACTAGAGCATCTACNNNN
NNNNNNNNNNATTTTTCAGCACACGTANNNNNNNNNNNNNNNNNNNNNNNNNNNNNNNNN
NNNNNNTCCTGTCNNNNNNNNNNTAAGAACGTTATNNNNNNNNNNNNNNNNNNNNNNNNN
NNNNNNNNNNNNNNNNNNNNNNNNNNNNNNTCATACGGNNNNNNNCGAGAATATAAAATC
TNNNNNNNNNNNNNNNNNNNNNNNNNNCACCTGANNNNNNNNNGCAACCCGCAGGTAGTA
CTTAAGAAATATNNNNNNNNNNNNNNNNNNNNNNNNCAGGCAAAANNNNNNNNNNNNNNN
NNNNNGAAATTCATTNNNNNNNNNNNNNNNNNTATTTGCATAGTNNNNNNNNNNNNNNNN
NNNNNNNNNNNNNNNNNNNNNNNNNNNNNNNNNNNNNNNNCAGATGNNNNNNNNNAACMA
TAGTAAAACGCCGAAGNNNNNNNNNNNNGGATTATTACGTCTATGATAAACGATACCATN
NNNNNNNNNNNNNNNTAACGNNNNAAAATNNNNNNNNNNNNNNNNTCANNNNNNNNNNNN
NNNNNNNNNNNNNNNNNNNNNNNNNNNNNNNNNNNNNNNNCCTAGGGGANNNNNNNNNNN
NNNNNNNNNNNNNNNNNNNNNNNNNNNNNNNNNNNNNNNNNNNNAATTAGGNNNNNNNNT
TCTTTAGTGGGCAGTGATACCAANNNNNNNNNNGCGAAGNNNNNNNNNNNNNNNNNNNNN
NNNNCCCCTCGATAGAGACAACAAACGTNNNNNNNNNNNNNNNNNNNNNNNNNNNNAGAG
ANNNNNNNNNNNNNNNNNNNNNNNNNNNNNNNNNNTAGGANNNNNNNNNNNNNNNNNAGT
TGATGTCCGTCATGGTCCTACGTGGTCAATCTGAGTGAATATGTATGTATAATGGCCCAA
GAACGGTNNNNNNNNNNNNNNNNNNNNNNNNNNNNNNNNNNNNNNNNNNNNNNNNNNNNN
NNNNNNNNNNNNNNNCAAAATGGATGNNNNNNNNNNNNNNNNNNNNNTAGGAGTNNNNNN
NNNNNNTGANNNNNNNNNNNNNNNNNNNCGCAGGAAGTCAAGAATACTATTCGTCCTATC
AATTANNNNNNNNNNNNNNNNNNNNNNNNNNNNNNNNNNNNTTGATTTCTGACATTTTGA
TAGCAATACGGTTTTACNNNNNNNNNNNNNNNNNNNNNNNNNNNNNGTTAGATTTACAAN
NNNNNNNNNNNNNNNNNNNNNNNNNACTANNNNNCCGATGTAAGTTTATTATTATTATCA
TTAATTTCNNNNNNNNNCAATCCCCATTATGCTAGNNNNNGCNTTGGANNNNNNNNNNNN
NNNNNNNNNNNNNNNNNNNNTCATGACAGGTTTNNNNCCTACAAANNNNNNNGCGCTAGA
TAAAAAGTCGAACGAAANNNNNNNNNNNNNNNNNNNNNNNNNNNNNNNNNNNNNNNNNNN
NNNNNAATNNNNNNNNATCAGTGCATAGCTCGACNNNNNNNNNNNNNNNNNNTCCGGNNN
NNNNNNNNNNNNNNNNNNNNNNNNNNNCGCCAATAAANNNNNNNNNNNNNNNAATAGAGC
TCGACACAGGATTGAGCNNNNNNNNNNNNNNNNNNNNNNNNNNNNNNNNNNNNTCAACAT
NNNNNNNNNNNNNNNNNNNNTGCTATATGAGCTTGGNNNNNNNNNNNNNNNNNNNNNNNN
NNNTTTTTTCATTTTAANNNTAATTTCTAGNNNNNNNNNNNNNNNNNNNNNNNNNNNCTC
ACGAANNNNNNNNNNNNNNNNACAATATTGATAATTTCAAATCGTTAAANNNNNNNNNNN
NNAGNNNNNNNNNNNNNNNNNNNNNNNNNGTACGACTNNNNNNNNNNNNNNNNNNNNNNN
NNNNNNNNNNNNNTAGTACGATCAANGGCTGCCGCNNTATTCTNNNNNNNNNNNCATCTC
NNNNNNNNNNNNNNNNNNNNNNNNNNNNNTCGTTNNNNNNNNNNNNNTGGCATNNNNNNN
NNNNNNNNNNNNNNNNNNNNNNAGTTCAGACCGGATTCACANNNNNNNNNNNNNNNNNNN
NNNNNNNNNNNNNNNNNNNNNNNNNNNNNNNNNNNNNNNNNNNNNNNNNNNNNCACTGCA
TGCACANNNNNNNNNNNNNNNNNNNNNNNNNNNNNNNNNCGTTGTAATCTTNNATGAAAA
TATNNNNNNNNNNNNNNNNNNNNNNNNNNNNNNNNNNNNNNNNNNNNNNNNNNNNNNNNN
NNACATTAAAAAATCTCAATTTTCATATAANNNNNNNNNNNNNNNNNNNNNNNNNNNNAT
CNNNNNNNNNNNNNTAGTTTTTACCGNNGTTGANNNNNNNNNNNNNNNNNNNNNNNNNNN
NNNNNNNNNNNNNGTGTAAGAAGGAGAGCCGGTTTAGCANNNNNNNNNNNNCTAANNNNN
NNNNNNNNNNNNNNNCAAAATTATCNNCGTTACAAGNNNNNNNNNNNNNNNNNNNNNNNN
NNNNNNNTNTTGNNNNNNNNNNNNNNNNNNNNNNGACTCCTAACGGCGTGCNNNNNNNNN
NNNNNNNNNNNNNNNNNNNNNNNNNNNNNNNNNNNNNNNNNNNNNNNNNNNNNNNNNNNN
NNNNNNNNNNNNNNNNNNNNNNCGGCTGCTATGTTCACCAAAAACTANNNNNNNNNNNNN
NNNNNNNNNNNNNNNNNNNNNNNNNNNNNNNNNNNNNNNNNNNAACTTTTGGGTTGTGGT
TGGCAAAGCNNNNNNNNNNNNNNNNNNNNNNNNNNNNNNNNNNNNAAGANNNNNNNNNNN
NNNNNNNNNNNNNTCATCTTTGGATCNNCNNAANNNNTCACGTCCGNNNNNNNNNNNNNN
NNNNNNNNNNNNNNNNNNNTCNNNNTCCGAANNNNNNNNNNNNNNNNNNNNNNNNNNNNN
NNNNNNNNNNNNNNNNNTCCGNTTTATCTAACTTCCTCCCATCAGTATGTGNNNNNNCCC
CTCCATTATCGAATATCTGAAATNNNNNNNNNNNNNNNNNNNNNNNNNNNNNNNNNNTCT
TTTGCCGNNNNNNNNNNNNNNNNNNNNNNNNNNNNNGGTTTGGAAGGCTTAAATTTGATG
NNNNNNTCATATTGGCGTTCTGGAGAAATGTTGTAGATTANNAAANNNNNNNNNNNNNNN
NNNNNNGTAATCCTACATAAATNNNNNNTTATTGGTTTTCTGNNNNNNNNNNNNNNNNNG
CTGTTCAAGGTCAGAGTTTCTNNNNNACTCATCTNNNNNNNGTGGGGTTAAGTGTGCTGA
TTATATTAAAGGATATTATNNNNNNNNNNNNNNNNNNNNNNNNNNNNNNNNNNNNNNNNN
NNNNNNNNNNNNNNNNNNNNNNNNNNNNNNNNNNNNNNNGCTAGTATAAATNNNNNNNNN
NNNNNNNNNNNNAAAGCGCGATCNNNNNNNNNNNNNNNNNNNNNNNNNNNNNNNNNNNNN
NNNNNNNNNNNNNNNNNNNNNNNNNNNNNNNNNNNNNNNNNNNNNNNNNNNNNNNNNNGC
ATTAGTGAGTATGAGANNNNNNNNNNNNNNNTAGANNNNNNNNNNNNNNNNNNNNNNNNN
NNNNNNNNNNNNNNNNCAGCCAATTATATGTCTTACTCTGATTCANNNNNNNNNCANNNN
NNNNNNNNNNNTATCNNNNNNNNNNNNNNNNNNNNNNNNNNNNTNNNNNNNNNNNNNNNA
TGTGCTAATACNNTAAGATTAGGGTATTTTTTTGGGCTTTATTCGGCCTTATTNNNNNNN
NNNNNNNNNCCGTCGGATCCTAAATTNNNNNNNNNNNNNNNNNNNNNNTANNNNNNNNNN
NNNNNNNNNNTATCNTTATNNNNNNNNNNNNNNNNNNNNNNNNATACAAGACAAATANNN
NNNACAAACGATATTATGAAATTAGCNNNNNTTCACAGGANNNNAGATACTGGATTCTGN
NNNNNNNNNNNNNNNNNNNNNNNNNNNNNNNNNNNNNNNNNNNNNNNNNNNGATGTNNNN
NNNNNNNNTGGTTGTCNNNNNNNNNNAATATACGAATAACACAANNNNNNNNNNNNNNNN
NNNNNNNNNNNNNNNNNNNNNNNNNNNNNNNNNNNNNNNNNNNNNNNNNNNNNNNNNNNN
NNNNNNNNNNNNAGACGGCACTAATTCTANNNNACAATCAACACATGTAATNNNNNNNNN
NNGCTNNNNNNNNNNNNNATGTTTTAATAATATNTNNNNNNNNNNNNNNNNNNNNNNNNT
CCGATNNNNNNNNNNNNNNNNNNNNNNNNNNNNNNNNNNNCTCANNNNNNNNNNNNNNNN
NNNNNNNNNNNNNNNNNNNNNNNNNNNNNNNNNNNNNNNNNNNNNNNNNNNNNNNNNNNN
NNNNNNNNNNNNNNNNNCACTGGATGCGAGCATCTAAAGCGTGAAKGAACGTCATGNNNN
NNNNNNNNNNNNNNNNNNNNNNNNNNNNNNNNNNNNNNNNNCTTACTGTACACAACNNNN
NNNNNNNNNNNNNNNNNNNNNNNNNNNNNATGTTCGTATATTATTNCATTTGGGTNNNNN
NNNNNNNNNNNNNNNNNNNNNNNNNNNNNNGGACAGCGTACGTCATTCTAGNACCTCTCA
TCAATCTANNNNNNNNNNNNNNNNNNNNNNNNNNNNNNNNNNNNGCTGTCCCTCNNNNNN
NNNNNNNNNACATAANNNNNNNNNNNNNNNNGATNNATATAGTNNNNNNNNNNNNNNNNN
NNNNNNNNNNNNNNCCTAAACANNNNNNNNNNNNNNNNNNTGGTGAAGCAGTTTCACTCC
GNNNNTGTTGTCTGGGACNNTTCTTGTACCAAATACTTACWCTCACTGAAACACANTGCA
TCCATAAATTACATGGATTGTACCCGTNNNNNGCAATCAATNNNNNTTAGAGTTTTAAAT
TATTNNNNNNNNNNNNNNNNNNNNNNNNNTTCGCCAACGANNNNNNNNNAGCTTCGACNN
NNNNCGAGTNNNNNNNNNNNNNNNNNNNNNNNNNNNNNNNNNACTGTAAGAYCGTNNNNN
NNNNNNNNNNTTCGCGCNNNNCGTCAACGTGAGTGCACGGTTCNNNNNNNNNNNNNNNNN
NNNNNNNNNNNNNNNNNNNNNNNNNNNNNNNNNNNNNNNNAGCNGCTAGCCTACTTGCAN
NNNNNNNNNGNAATAATATATACTANNNNCATTTATGCGGCGCCCCCTAAGNNNNNNNNN
NNNNNNNNNNCCCTGAAAAAAGANNNNNNNNNNNNNNNNNNNNNNNNNNNCCTGTCGTCA
TCATCTTGTCTGCCGAGGGAGGTGAAGCTAGAANNNNNNNNNNNNNNNNNNNNNNNNNNN
NNNNNNTGCGAAGNNNNNNNNNNNNNNNGTAAGTTTGGAACAAACCACACTTGTATATCT
TTCATNNNNNNNNNNNNNNNNNNNNNNNNNNNNNNNNNNNNNGAGTACCANNNNNNNNNN
NNNNNNNNNNNNNATGAGGTGTAACNNNNNNNNNNNTTTCTNTANNNNNNNNNNNNNNNN
NNNNNNNNAGGTCAGGTATCTGTATAGATTATTATGNAACTTTTGTNNNNNNNNNNNNNN
NNNTMTATACTTATNNNNNNNNNNNNNNNNNCCCATTGGTANNNNNNNNNNNNNNNNNNN
NNNNNNACAGCTARGANNNNNNNNNNNNNNNNNNNNAACATTGAAANNNNNNNNNNNNNN
NNNNNNGAATGACTGCAATAAGCTGGCTATTGGGGTGCTGATTTTGTGTATNNNNNNNNN
NNNNNNNNNNNNNNNNNGCGTGAGTANNNNNNNNNNNNNNNNNNNNNNNGATTAAGATCA
GNNNNNNNNNNNNNNNNNNNNNNNNNNNNNNNNNCATCATGTCACAATTACCTAGAGTMC
ACAATCAAATCGTTCTGTGCCANNNNGGAGGTTAGCTCTCATAACTNNNNNNNNNNNNNN
NNNNNNNNNCCCTCGAGCGGNNNNNNNNNNNNNNNNNNNNNNNNNNNNNNNNNNNNNNTG
TCGAGTGCTTTCTTATACACNNNNNNNNNNNNNNNNATCTTCCACAAGNNNNNNNNNNNN
NNNNNNNNNNNNNNNNNNNTTCCAGANTAANNNNNNTAGTTTATCGAAGGCAAGACTTTG
TAATTNNNNNNNNNNNNNNNNNNNNNNNNNNNNNNNNNNNNNNNNNNNNNNNNNNNNNNN
NNNNNNNNNNNNNNNNNNNNNNNNNNNNNNNNNNNNCTAGATACAAAAGAANNNNNNNNN
NNNNNNNNNNNNNNNNNNTAAGGGCNNNNNNNNNNNNNNNNNNNNNNGAGGAACCACCCN
NNNNNNNNNNNNNNNNNNNNNNNNNNNATGATGTTTCTGAACAGNNNNNNNNNNNNNNNN
NNNNNNNNNNNNNNNNNNNNNNNAACTTACTGCAACGTCAGTTGAAAAGACNNNNNNNNA
ATGACACTAAGAAACGAATACGATNNNNNNNNNNNNNNNNNNNATTTCAATGAGANNNNN
NNNNNNNNNNNNNNGACCTTCCAGTTGACATATAGACTGATAAGAAAATATTAGAANACA
GTAGGAGTTATTACCTTCANNNNNNNNNNNNNNNNNNNNNNNATTAAGCGCGCCAAAANN
NNNNNNNNNNAAACTTNNNNNNNNNNNNNNNNNNNNNNNNNNNNNNNNNNNAGTAGNNNN
NNNGTCAAGGTGGACCNNNNNNNNNGTATAAATATCGNNNNNNNNNNNNNNNNNNNNNTA
AACATCNNNNNTCAGGGATGAGGCAACGTAATCNNNNNNNNNNNNNNNNNNNNNNNNNNN
NNNNNNNNNNANTAATTGAAAAGCGATACACGAANNNNNNNNNNNNNNGTATTAAACCAT
CAAAAANNNNNNNNNNNATAACGTTCTTNNNNNNNNNNNNNNNNNNNNNNNNNNNNNNNN
NNNNNNNNNNNNNNNNTCCTCTTTATCACTATGATATCGAAGTTAACATCANNNNNNNNN
NNNNNNNNNNNNNNNNNNNNNNNNNNNNNNNNNNNNNNNNNNNNNNNNNNNNNNNNNNNN
NNNNNNNNNNNNNNNNNNNNNNNNNNNNNNNNNNNNNNNNNNNNNNNNNNNNNNNNNNNN
NNNNNNNNNNNNNNNNNNNNNNNNNNNNNNNNNNNNNNNNNNNNNNNNNNNNNNNNNNNN
NNNNNNNNCTAACAAAGNNNNNNNNNNNNNNNNNNNNNNGTCCNNNNNNNNACAGCCCAT
CGAATTCGGANNNNNNNNNNNNNNNNNNNNNNNNNNNNNNNTATGATTAAAATTTNNNNN
NNNNNNNNNNNNNNNNNNNNNNNNNNNAAATCTCGGGGAAGTGCNNNTAGGGTANNNNNN
NNNNNNNNNNNNNTAATNNNNNNNNNNNNNNNNNNNNNNNNNACGTGYNNNNNNNNNNNN
NNNNNNNNNNNNNNNNNNNNNNNNNNTAGCATTGCTCTGTTATGCCGNNNNNNNNNNNNN
NNNNNNNNNNNNNNNNNNNNNNNNNNNNNNNNNNNNNNNNNNNNNNNNNNNNNNNNNNNN
NNNNNNNNNGTCGCCAGTGNNNNNNNNNNNNNNNNNNNNNNNNNNNNNNNNNNNNNNNNN
NNNNNNNNNNNNNNNNNNNNNNNNNNNNNNNNNNNNNNNNNNNNNNNNNNNNNNNNNNNN
NNNNNNNAAAAAAGCAGCTCNNNNNNNNNNNNNNNNNNNNNNNNNNNNNNNNNNNNNNNN
NNNNNNNNNNNNNNNNNNNNNNNNNNNNNNNNGGAATAAGATCTCTTATACTGTATTGTA
ACTAATCTCACNNNNNNNNATAGTCTACTAATTGCTATTGTCCTTGNNNNNNNCTGAAAG
ATNNNNNNNNNNNNNNNNNNNNCCACAACACCAGTCAGNNNNNTCGAACTCCCTCGTGTG
CCCCCNNNNNNNNNNTACTGTTAAGTGTATTATTAAANNNNNNNATNNNNTCCGGTCCTT
TTCNNNNNNNNNCCGGAACTTCGTGTTAAATCNNNNNNNNNNNNNNNNNNNNNNNNNNGN
NNNNNNNNNNNNNNNCTTCNNNNNNNNNNTAAAGTCTNNNCTAAATTTANNNNNNNNNNN
NNNNNNNNNTATTTTGAGCTTACNNNNNNNNNGCCAATGGTAATANNCNNNNNNNNNNNN
NNNNNNNNNNNNNNNNNNNNTCATACATACTCCTTCCTAATTACGTGTCCACGAGANNNN
NNNNNNNNTGTTAATAGGCCATTNNNNNNNNNNNNNNNNNNNNNNNNNNNNNNNNNNNNN
NNNNNNNNNNNNNNNNNTTATGTAANNNNNNNNNNNAAACCTCTGNNNNNNNNNNNNNNN
NNNNNNNNNNNNNNNAGCGCGCAGNNNNNNNNNGTTGAATTATATCAAAGCAGCTATGAG
GTACCAGGTGTTTCCTAACCCTAAGNNNNNNNNNNNNNNNNNNNNNNNNNNNNNNNNNNN
NNNNNNNCTTTNNNNNNNNNNNNNNNNNNNNNNNNNNNNNNNNNNNNNNNNNNNNNNNNN
NNNNTGGGTGAACCTGGATTTGNNNNNNNNNNAAANNNNNNATGATTNNNNNNTAGNNNN
NNNNNNNNNNNNNNNNNNNNNNNNNNNNNNNNNNNNNNNNNNTTTCAAAGTAATNNNNNN
NNNNNNNNNNNNNNNNNNNNNNNNNNNNNNNNNNNNNNNNNNNNNNNNCTACAGCTGTAT
NNNNNNNNNNNNNNNTTCNNNNNNNCGNGTTGCCNNNNNNNNNNTCACACTGCNNNNNNG
AACTCAGTATGATNNNNCCTCGAAAATGATAAATTGTTACAGACTACTTCTAGGGAGAGC
TGNNNNNNNNNNNNNNNNNNNNNNNNNNNNNNNNNNNNNNNNNNNNNNNNNNNNNNNNNN
NNNNNNNNNNNNNNNNNNNNNNNNNNNNNNNNNNNNNNNNNNNNNNNNTCAAGTANNNCC
NNNNNNNNNNNNNNNNNNNNNNNNNNNNNNNNNNTTTTTCATCGATTGACGTACCTCCNN
NNNNNNCAGGACCTATGCATTNNNNNNNNNNNNTGATAAACGCGTTTATNNNNNNNNNNN
NNNNNNNNNNNNNNNNNNNNNNNNNNNNNCGCCCNNNNNNNNNNNNNNNNNNNNNNNNNN
NNNNNNNNNNNNNNNNNNTTCAGTTGAAACAGNNNNNNNNCTATNATTGGGAATAATAGA
ATCACATANNNNNNNNNNNNNNNNNNNNNNNNNNNNNNNNNNNNNNNNNNNNNNNNNNNN
NNNNNNNNNNNTNNNNNNNNNNNNNCGACAAGANNNNNNNNNNNNNNNNNNAACCCGAGG
AAGGAATAGATTATTGCAGGCTACGGGTGCGTACCTGTATGATTNNNNNNNNNNNNNNNN
NNNNNCTTAGAACTCATTAAAATCTGTTTCNNNNNNNNNNNNNNNNNNNNNNNNNNNNNN
NNNNNNNNNNNNNNNNNNNNNNNNNNNNNNNNNNNNNNNNNNNNNNNNNNNNNNNNNNNN
NNNNNNNNNNNNNTCTTGACAGTAAACCTTCAGACATATNNNNAGGTGCTAGACAGATTA
GGCGTAGGATGTGTCTTAGCTTACTAGACATGCCNNNNNNNNNNNNNNNNNNNNNNNNNN
NNNNNNNNNNNNNNNNNNNNNNNNNNNNNNNNNNNNNNNNNNNNNNNCANNNNNNNNNNN
NNNNNNNNNNNNNNNNNNCGCTAATCTCTCAACTTGCTTTCTAATCTACGGGCTAAATAA
ATAANNNNNNNNNNNNNNNNNNNNNNNNNNNNNNNNNNNNNNNNNNNNNNNNNNNNNNNN
NNNNNNNNNNNNNNNNNNNNTAAAATCGAACGATGNNNNNNNNNNNNNNNNNNNNNNNNN
NNNNNNNNNNNNNNNNNNNNNNNTAACTCGGTGAATGAATNNNNNNNNNNNNNNNNNNNN
NNNNNNNNNNNNNNNNNNNNNNNNNNNNNNNNNNNNNNNNNNNNNNNNNNNNNNNNNNNN
NAAGAGAATCGTTNNNNNNNNNNNNNNNNNGCTGCGTCGGGCTGCGATCTTCGTYCCCTN
NNNNNNNNNNNNNNNNNNNNNNNNNNNNNNAGGTTGTTGTCGCCGTACAGATGANNNNAC
TCACATGCNNNNNNNCTAAAAAAAGATTTATGGAGTGCAAGGAAGTAGNNNNNNNNNNNN
NNNNNNNNNNNNNNNNNNNNNNNNNNNNNNNNNNNNNNNNNNNNNNNNNNNNNNNNNNNN
NNNNNNNNNNNNNNACTTNNNNNNNNNNNNNNNNNNNNNGATGACCAATGAGTGAGAGGA
AACTCATGNNNNNNNNNNNNNNNNNNNNNNNNNNNNNNNNNNNNNNNNNNNNNNNNNNNA
ACATCGCTWCAATNNNNNNNNNNNAGCTGTTAACACTNNNNNTATAGCCCTCTCTGAAAG
CGTTGATNNNNNNNNNNNNNNNNNNCATGATGTTACGNNNNNNNNNTTGGATCGACGTAA
NNNNNNNNNNNNNNNNNNNNNNNNNNNNNNNNNNNNNNNNNNNNNNNNNNNNNNNNNNNN
NNNNNNNNNNNNNNNNNNNNNNNNNNNNNNNNNNCCTGGAGTNNNNNNNNNNNNNNNNNN
NNNNNNNNNNNNNNNNNNNNATTCTTGTNNNNNNNNNNNNNNNNTTGGGANNNNNNNNNN
NNNNNNNNNNNNNNNNNNNNNACGCACNNNNNNNNNNNNNNNNNNNNNNNNNNNNNNNNN
NNNNNNNNNNNNNNNNNNNNNNNNNNNNNNAGGCAGACAAGCTTGANCCCGNNNNNNNNN
ACACANNNNNNNNNNNNNNNNNNNNNNNNNNNNNNNNNNNNNNNNANNNNGTAAAGTATA
CGATNNNNNNNNNNNNNNNNNNNNNNNNNNNNNNNNACATAAGATNNNNNNNNNNNNNNN
NNNNNNNNNNNNNNNNNNNCCTTNNNNNNNNNNNNNNNNNNNNNCGTATANNNNGCGGNN
NNNNNNNNNNNNNNACGTTAATCGACTGCGCGCTAACCGCCCCCTGCACCGTTAATGNNN
NNNNNNNNNNNNNNNNNNNNNNNNNNNNNNNNNNNNATTAATANNNNNNNNNNNNNNNNN
NNNNNNNNATACGANNNNNNNNNGATTCTACTCTAGCTCTGTTCACATNNNNNNCCTNNN
NNNNNNNNNNNNNNNNNNNNNNNNNNNNNNNNNNNNNNNNNNNCACTATCTCNNNNNNNT
ATCATGGGGCAGTAACAACTATCCAAANNNNNNNNNNNNNNNNNNNNNNNNNNNNNNNNN
NNNNNNNNNNNNNNNNNNNNNNNNNNNNNNNNNNNNNNNNNNNNNNNNNNNNNNNTRTTG
CANNNNNNNNNNNNNNNATGMTNNNNNNNNNNNNNNAGGTNNNNNNNNNNNNNNAGGTTT
GATTCTCGNNNNNNNNNNNNNNNNNNNNNNNNNNNNNNNNNNNNNNNNNNNNNTTNNNNG
TNNNNNNNNNNNNNNNNNNNNNNNNNNNNNNNNNNNNNNNNNNNNNNNNNNNNNNNNNNN
NNNNCTCTTTTATTGACGTATTCANNNNNNNNCTAATTTTNNNNNNNNNNATTATAAACT
NNNNNNNNNNNNNNNNNNNNNNGAGCCGAGCTTCAGTTGCCAAATNNNNNNNNNNNNNNN
NNNNNNNNNNNNNNNNNNNNNNNNNNNNNNNNNNNNNNNNNNNNNNNNNNNNNNNNNNNN
NNNNNNNNNNNNNNNNNNNNNNNNNNGAAACAATTAGATGAGCACATNNNNNNNNNNNNN
NNNNNNNNNNNNNNNNNNNNTATGNNNNNNNNNNNNNNNNNNNTGCTAATTNNNNNNNNN
NNNNNNNNNNNNNGCGACATTGAAGGCGTTACGTAAAATNNNNNNNNNNNNNNNNNNNNN
NNNNNNNAGACCCTCGGAGTCCAAAAAAATTAAGACCATCGGCTCCTACAAAGAAANNNN
NNNNNNAAGCGAGGGTGTTGCTCAGNNNNNNNNNNNNNNNNNNNNNNNNNNNNNNNNNNN
NNNNNNNNNNNNNNNNNNNNNNNNTTCTTGTCACCGTAACTAAGCATAGTAGNNNNNNNN
NNNNNNNNNNNNNNNACAAGANNNNCTTCTCNNNNNNNNNNNNNNNNNNNNNNNNNNNNN
NNNNNNNNNNNNNNNNNNNNNNNNAGNNNNNNNNNACACANNNNNNNNNNNNTCTTTCTG
TTTATGAAGGACAANNNNNNNAAATCTCCATGGCCGCGAGACCCAAGCTCCGATCAGGAN
NNNNNNNNNNNNNNNNNNNNNNNNNNNNNNNNNNTCACTGTGACAATAAGGATTAATTGT
CAGCCGATNNNNNNNNNNNNNNNNNNNNNNNNNNNNNNNCACGCGTCGTAAACATTTGGC
KNNNNNNNNNNNNNNNNNRCTGTTGCGATNNNNNNNNNNNNNNNNNNNNNNNNNNNNNNN
NNNNNNNNNNNNNNNNNNNNNNNNNNNNNNNNNNNNNNNNNNNNNNTAGTTTTANNNNNN
NNNNNNNNNNNNNNGATTACTGATTNNNNNNNNNNATATATTAANNNNNNNNNNNNNNNN
NNNNNNNNNNNNNNNNNNNNNNNNNNNNNNNNNNNNNNNNNNNNNNNNNNNNNNNNNNNN
NNNNNNNNNNNNNNNNNNNNNNNNNNNNNNNNNNNNNNNNNCTCCGAAACCTTACCGACT
ANNNNNCCAATCCGNNNNNNNNNNNNNNNNNNNNNNNNNNNNNNNNNNNNNNNNNNGGNN
NNNNNNNNNNNNNNNNNNNNNNNNNNNNNNNNNNNNNNNNNNNNNNNNNNNNNNNNNNNN
NNNNTACAGTACGGGATTACATGGACAGTTAGTAAAGATTAGTCCAAGTTTATACATNNN
NNNNNNNNNACGAACATCGCTAACACTTTCGTCATCATTCGGTAANNNNNNNNNNNNNNN
NNNNNNNAGAAGGACATTTTATTNNNNNNNNNNNNNNNNNNNNNNNNNWTGTGAACGAGC
CTTNNTCTAATTCGAATACGGCTGCGGCGAGCTTGTGNNNNNNNNNNNNNNNNNNNNNNN
NNNNNNNNNNNNNNNNNNNNNNNNNNNNNNNNNNNNNNNNNNNNNNNNNNNACTAATTAG
TAGTNNNATTTCTACCNGGNNNNNNNNNNNNCTTCTGCTNNNNNNNNNNNNNNNNNNNNN
NNNNNNNNNNNNNNNNNNNNNNNNNNNNNNNNNNNNNNNNNNNNNNNNNNNNNNNNNNNN
NAATTTTAGCACGCTAATTCTAATNNNNNNNNNNNNNNNNNNNNNNTTTACCACTTCATA
AGTTCTAGACAAGTNNNNNNNNNNNNNNNNNNNNNNNNNGTTATCTNNNNNNNNNNNNNN
NNNNNNNNNNNNNNNNNNNNNNNNNNNNNNTAAAAGTAGNNNNNNNNNNNNTTATNNNNN
GTNNNNNNNNNNNNNNNNNNNNNNNNNNNNNNNNNNNNNNNNNNNNNNNNNNNNNNNNNN
NNNNNNNNNNNNNNNNNNNNNNNNNNNNNNNNNNNNNNNNNNNNTNNNNNNNTTGACTGC
TAACCTACGTGNNNNNNNNATGAGCAGCCATTGCGTGTGCGATTAATCCTGNNNNNNNNN
NTCATTCCCTATTNNNNNNNNNNNNNNNNNNNNNNNNNNNNNNNNNNNNNNNNNNNNNNN
NCTATTTCAAGCGACTCCAGACANNNNNNNNNNTGCCACTAAAATTGGGAGCGAANNNNN
NNNNNNNNNNNNNNNNNNNNNNNNNNNNNNNNTTTGTGCAAATATAAATACACAGNNNNN
NNNNNNNNNNNNNNNNNNNNNNNNNNNNNNNNNNNNNNNNNNNNNNNNNNNNNNNNNNNN
NNNNNNNNNNNNNNNNNNNNNNNNNNNNNNNNNNNNNNNNNNNNNNNNNNNNNNNNNNNN
NCGCGTCAAGTNNNNNNNNNNNNNNNNNNNNNNNNNNNNNNNNNNNNNNNNNNNNNNNNN
NNNNNNNNNNNNNNNNNNNNNNNNNNNNNNNNNNNNNNNNNNNNNNNNNNNNNNNNNNNN
NNNATTAGRCTGGTGAANNNNNNNNNNNNNNNNNNNNNNNNNNNCCTTTTGAACCCTCAC
TTGCTTNNNNNNNNNNNNNNNNNNNNNNNNNNNNNNNNTGCAATACTTAACCGTATTACT
CATGTAAACATGTCGATTTATCATATTGTTTAATACAAAAACCTTTAMATACNNNNNNTT
TGGAGCGGNNNNNNNCTAGANNNNNNNNNNNNNNNNNNNNNNNNNNNNNNNNNNNNNNNN
NNNNNNNNNGGACCTTNNNNNNNNNNNNNNNNNNNNNNNNNGCTTACACTGTAATAAATA
GTGTCGCTACTACNNNNNNNNNNNNACTCCATCGTTTGAAAGCAGTCTAATCAGGTCCCA
GANNNNNNNNNNNNNNNNNNNNNNNNNNNNNNNTTCATTTTCCTATCGTNNNNNNNNNNN
NNNNNNNNNCTCCGCCAACNNNNNNNNNNNNNTGCAGGAAGACCTATNNNNNNNNNNNNN
NNNNAACCCCAAAAGATTTTGNNNNNNNNNNNNNNNCGCGKTRNNNNNNNNNNNNNNNNN
NNNNNNNNNNNNNNNNNNNNNNNNNNNNNNCGAGGGTTGAATTGTTACNNNNNNNNNNNN
NNNNNNNNNNNNNNNNNNNNNNNNNNNNNNNNNNNNNNNNNNNNNNNNNNNNNNNNNNNC
AAGTAGTTCTCTTGCCATGTANNNNNNTGTCCCATGCAAAGCANNNNNNNNNNNNNNNNN
NNNNNNNNNNNNNNNNNNNNTTAAACTTTGACTGCGATATATACTGTATATATTTACTGG
NNNNNNNNNCTGCACCTGTACTCCTTCTCAAGGCCNNNNNNNNNNNTAATATNNNNNNNN
NNNNNNNNNNNNNNNNNNNNNNNNNNNNNNNNNNNNNNNNNNNNNNNNNNNNNNNNNNNG
GGGGTAAGATTTAAATANNNNNNNNNNNNAGTACACGGATCTGGTGGCNNNNNGTTTGGC
TGCATGCNNNNNNNNNNNCCGGAGCGGNNNNNNCAGGGTCATAGGATAGATNNNNNNNNN
TAAAATATTCACTGATAGANNNNNNNNNNNNNNNNNNNNNNNNNNNNNNNNNNNNTTTNT
AGANANNNNNNNNNNANNNNNNNNNNNNNNNNNNNNNNNNNNNNNNNNNNNNNNNNNNNC
CATTAAYTTGTTNNNNNNNAATTTTATATATTTTANNNAGTCGGCTCTATAATTACGGCG
GTGGAAACNNNNNNNNNNNNCAGNNNNNNNNNNNNNNNNNNNATATATCCAACNNNNNNN
NNNNNNNNNNNNTTACATTANNNNNNNNNNNNNNNNNNNNNNNNNNNNNNCTATACCGTT
CGCGTCNNNNNNNNNNNNNNNNNNNNNNNNNNNNNNNCTTATTTATAGRGGGCTAGTANN
NNNNNNNNNNNNNNNNGTGGAGTTGCATCACTACATTCCTCNNATGATCGTCCGTGATAT
TTCGGCTCCCCCTCAGCGGAGTGAAGTTAGAGTAAGATATTTGCNNNNNNNNNNNNNNNN
NNNNNNNNNCGCACATTAAAAAAGTAGCTCGTTTAATNNNNNNNNNNNNNNNNNNNNNNN
NNNNNNNNNNNNNNNNNNNNNNNNNNNNNNNNNNNNATTAGTTTGTGGCANNNNNNNNAG
TCCTTAGCCTACAATGCCAAGCGCACCGGNNNNNNNNNNNNNNNNNNNNNNNNNNNNNNN
NNNNNNNNNNNNNNNNNNNNNNNNNNNNNNNNTTGTNNNNNNNNNNCTCTCGAAATANNN
NNNNNNNNNNNNNNNNNNNNNNNNNNNNNNNNNNNNTAACTGTTNNNNNNNNNNNNNNNN
NNNNNNNNNTCTTCCCGTCTGGGCTGCCTGTTCGNNNNNNNNNNNNNNNNNNNNNNNNNN
NNNNNNNNNNNNNNNNNNNNTAAATCCGTCCTGGNNNNNNNNNNNNNNNNNACCGNNNNN
NNNNNNNNNNNNNNNNNNNNNACAANNNNNNNNNNNNNNNNNNNNNNNNNNNANNNNNNN
NNNGAATTNNTCGCCCCGAGNNNNNNNNNNNNNNNNNNNNNNNNNNNNNNNNNNNNNNNN
NNNNNNNNNNNNNNNNNNNNNNNNNNNNNNNNNNNNNNNNNNNNNNNNNNNNNNNNNNNN
NNNNNNNNNNNNNNNNNNNNNNNNNNNNNNNNNNNNNNNNNNNNNNNNNNNNNNNNNNNN
NNNNNNNNNNNNNNNNNNNNNNCNNNNNNNNNNNNNNNNNNNNNNNNNNNNNNNNGGTTG
CGTATGTAGCTNNNNNNNNNNNNNNNNNNNNNNNNTTCCGTCGAAATAGATNNNNNNNNN
NNNNNNNTATCAATAYCTCGTGTACNNNNNNNNNNNNNNNNNNNNNNNNNNNNNNNNNNN
NNNNNNNNNNNNTATATCTACTTNNNNNNNNNNNTCTANNNNNNNNNNNNNNNNNNNNNN
NNNNNNNNNNNNNNNNNNNNNNNNNNNNNNNNNNNNNNNNNNNNNNNNNNNNTTAGTTGN
NNNNNNNNNNNATACGATATGCTTATANNNNNNNNNNNNNNNNNNNNNNNNNNAATTTCT
TGTAAWNNNNNNCACGCGTATAAGAAGATTAATTCNACAGTACTANNNNNNNNNNNNNNN
NNNNNNNNNNNNNNNTACCACTCGAGACGCGTGTTNNNNNNNNNNNNNNNNNNNNNNNNN
NNNNNNNNNNNNNNNNNGACACAGACAGNNNNNNNNNNNNGTGTNNNNNNNNNNNNNNNN
NNNNNNNNNNNNNNNNNNNNNNNNNNNNNNNNNNNNNNANNNTGTATTAAAACACTTAAG
GNNNNNNNCCTGATCATTTGGCACNNNNNNNNNNNGCANNNNNCAAAGCRGGTTGATTGT
TTAGCGGACNNNNNNNNNNNNNNNNNNNNNNNNNNNNNNNNNNNNTTMTNNNNGGAGGTA
TATTCTTACAGANNNNNNNNNNNNNNATATAANNNNNNNNNNNNNNNNNTTCCTNNNNNN
NNNGACANNNNNNNNNNGTACTAGCGACCGNNNNNAGAAGTGNNNNNNNNNNNNNNNNNN
NNNNNNNNNNNNNNNNNNNNNNNNNNNNNNNNNNNNNNNNNNNNNNNNNNNNNNNNNNNN
NNNNNNNNNNGGGACTTATATTCCCCCTGCTGCNNNNNNNNNNNNNNNNNNNNNNNNNNN
NNTTAGATTATTAACATNCTGRTYGAATANNNNNNNNNNNNNNNNNNNNNNNNNNNNNNN
NNNNNNNNNNNNNTGTGCTCTTCCAGATGTCCTGGTGTAGAGGACAAGTTTTTATAGTAT
TGGAGTACTGCCTTTGATATCCATATCAAAATAGCCGNNNNNNNNNNNNNNNNNNGTTGT
NNNNNNNNNNNNNNNNTTCCCGGCGTNNNNNNNNNNNNNNNNNCATATTCCATANNNNNN
NNNNNNNNNNNNNNNNNNNNNNNNNNNNNNNNNNNNNNNNNNNNNNNNNNNNNNNNNNNN
NNNNNNNNNNNNNNNNNNNNNNNNNNNNNNNNNNNNNNNNNNNNNNNNNNNNNNNNNNNN
NNNNNNNNNNNNATNNCATACGAGNNNNNNNNNNNNGCGTTTTTTTGGTAGCGTGTCATT
AGAACGCTACNNNNNNNNNNNNNNNNNNNNNNNNNNNNNNNNNNNNNNNNNNNNNNNNNN
NNNNNNNNNNNNNNNNNNNNNNNNNNNNNNNNNNNNNNNNNNNATTGAACACATGAGCNN
NNNNNNNNNNNNNNNNNNNNNNNNNNNNNNNNNNNNNNNNNNNNNNNNNNNNCAAGGTTT
TGTTTTGCTTATATTTNNNNNNNNNNNNNNNNNNNNNNNNNNNNNNNNNNNNNNNNNNNN
NNNNNNNNNNNNNNNNNNNNNNNNNNNNNNNNNNNNNNNNNNNNNNNNNNNNTCACCATG
CCCAGTNNNNNNNNNNNNNNNNNNNNNNNNNNNNNNNNNNNNNNNNNNNNNNNNNNNNNN
NNNNNNNNNNNNNNNNNNNNNNGCACTTAANNNNNNNNNNNNNNNNNNNNNNNNNNNNNN
NNNNNNNNNNNNNNNNNNNNNNNNNNNNNNNNNNNNNNNNNNNNNNNNNNNNATAATTTT
TCTCATATTNNNNNNNNNNNNNNNNNNNNNNNNNNNNNNNNNNNGCGNNNNNNNNNNNNN
NNNNNTCACCCGAACNTTNNNNNNNNNNNNNNNNNNNNNNNNNNNNNNNNNATTRGANNN
NNNNNNNNNNNNNNNNNNNNNNNNNNNNNNNNNNNNNNNNNNNNNNNNNNNNNNNNNNNN
NNNNNNNNNCCCCATGGAGACCANNNNNNNNNNNNNNNNNNATTAGCAATATNNNNNNNN
NNNNNNNNNNNNNNNNNNNNNNNNNNNNNNNNNNNNNNNNNAGCTTACCCATTTGTTTNN
NNNNNNNNNNNNNNNNNNNNNNNNNNNNNNNNNNNNNNNNNNNNNNNNNNNNNNNNNNNN
NNNNNNNNNNNNNNNNNNNNNNNNNNNNNNNNNNNNNNNNNNNNNNNNNNNNNNNNNNNN
NNNNNNNNNNNNNNNNNNNNNNNNNNNNNNNNNNNNNNNNNNNNNNNNNNNNNNNNNNNN
AAGTCATCAAANNNNNNNAGGCTANNNNNNNNNNNNNNNNNNNNNNNNNNNNNNNNNNNN
NNNNNNNNNNNNNCCGTGCAAGCCAGCACAAACGCGTATCTCTACGNNNNNNNNNCACTA
ATCTTCTCTACAAAGTTCAGAGNNNNNNNNNNNNNNNNNNNNNNNNNNNNNNNNNNNNNN
NNNNNNNNNNNNNNNNNNNNNNNNNNNNNNNNNNNNNNNNNNNNNNNNCGACACATTACG
GTTATTGGACTTTTAGNNNNNNNNNNNNNNNNNNNNNNNNNNNNNNNNNNNATGTCNNNN
NNNNNNNNNNNNNNNNNNNNNNNNNNNNNNNNNNNNNNNNNNNNNNNNNNNNNNNNNNNN
NNNNGTATTNNNNNNNNNNNNNNNNNNNNNNNNNNNNNNNNNNNNNNNNNNNNNNNNNNN
NNNNNNNNNNNNNNNNNNNNNNNNNNNNNNNNNNNNNNNNNAGTGAAACANNNNNNNNNN
NNNNNNNNNNNNNNNNNNNTGGTATGNNNNNNNNNNNNNNCAAAATTCGCTACTNNNNNN
NNNNNNNNNNNNNNNNNNNNNNNNNNNNNNNNNNNNNNGGCGGAATGATCTATTTAGGTN
NNNTATTTATGTNNNNNNNNNNNNNNNNNNNATAGAAAATTCGGTTATNNATATTGAGAT
CTACANNNNNNNCATAAGTGGATGTANNNNNNNNNNNNNNNNNNNNNAACTTNNNNNNNN
NNNNNNNNNNNNNNNNNNNNNNNNNNNNNNNNNNNNNNNNNNNNNNNNTTTCCGATAAAT
TATTAATNNNNNNNNNNNNNNNNNNNNNNNNNNNTATTGATAACNNNNNNNNNNNNGTAT
AAAACACNNNNNNNNNNNNNNNNNNNNCCACGTGATTCTTAGAGATTCCTTAAGGTTAAA
NNNNNNNNNNNNNNNGAGACAAANNNNNNNNNNNNNNNNNNNNNNNNNNNNNNNNNNNNN
NNNACAATGCCGTACTCATCTTTCGGTATNNAGAAGGTCCAAGCCATTTTCCNNNNNNNN
NNNNNNNNNNNNNCCGAGATCATAGCAGCCAACTTTAGTNNNNNNNNNNNNNNNNNNTCA
TGCATTGGCAGCCAGGACAGAACTGCGTTCCCTGTNNNNNNNNNNNNNNNNNNNNNNNNN
NNNNNNNNNNNNNNNNNNNNNNNNNNNNNNNNNNNNNNNNNNNNNNNNNNNGGATTCCGN
NNNNAAANNNNNNNNNNNNNNNNNNNNNNNNNNNNNNNNNNNNNNAGGTATCACAGTGCA
TGNNNNNNNNNNNNNNNNNNTTTCCCTTNNNNNNNNNNNNNTTATCTTAACATCGCGTCT
TGTTNNNNNNNNNCGAAGANNTAGTAAGTTTGANNNNNNNNNNNNNNNNNTGTTGGGCTC
CAATGGTCCATNNNNNNNNNNTNNNNNNNNNNNNNNNNNNNNNNNNNNNNNNNGACAAAT
GGCCTGCTGCGTCCCAACCNNNNNNNNNNNNNNNNNNNCGCCTATCAGACCTNNNNNNNN
NNNNNNNNNNNTAATNNNNNNNNGAGTGGTGCCATGTTGYAAGGGNNNNNNNNNNNNNNN
NNNNNNNNNNNNNNNNNNATCCTGCCTNNNNTNANNNNACCGGTATATTCAGGTAGTGCG
TGTCAAGATGACCTGACGATCGTAATGGAANNNNNNNNNNNNNNNNNNNNNNNNNNNNNN
NNNGTGTNAAAAYCAACAGTNNNNNNNNTAAATTNNNNNNTGGTTTTCCTGCAGTTCTCC
ACNNNNNNNGCCATAAGTNNNNNNNNNNNNNNNNNNNNNNNNNNNATAAATAGNNNNNNN
NNNGTGGTTCTAAGGAATCTAGCCAAANNNNNNNNNNNTGATGCGNNNNNNNNNNNNNNN
NNNNNNNNNNNNNNNNNNNNNNNNNNNNNNNNNNNNNNNNNNNNNNNNNNNNNNNNNNNN
NNNNNNNNNNNNNNNNNNNNNNNNNNNNNNNNNNNNNNNNNNNNNNNNNNNNNNNNNGCA
CATACCTCTTTACTTNNNNNNNNNNNNNNNNNNNNNNNNNNNNNNNNNNNNNNNGAATCT
GTATTTCCCAATAATCTTTGNNNNNNNNNNNNNNNNNNNNNNNNNNNNNNNNNNNNNNNN
NNNNNNNNNNNNNNNNNNNNNNNNNNNNNNNNTGTCCGGTTTAGGAAAATGCTTCCAAAT
NNNNNNNNNNNNNNNNNNNNNNNNNCCTTCTANNNNNNNNNNNNNNNNNNNNNNNNNNNN
NNNNNNNNNNNNNNNNNNNNNNNNNNNNNNNNNNNNNNNNNNNNNNNNNNNNNNNNGAAC
ATCAANNNNNNNNNNNNNNNNASAGATGAGNNNNNNNNNNNNNNNNNNNNNNNNNNNNNN
NNNNNNNNNNNNNNNNNTCTGTTTGACCATATTAGCNNNNNNNNNNNNNNGAGTATTANN
NNNNNTCNNNNNCAGTTATCCCTTTTATGCTCNNNNNNTTCTGTTATATTTTNNNNNNNN
NNNNNNNNNNNCCTTCTGCTTACATTGACCATYGTNNNNNNNNNNNNNNNNNNNNNNNNN
NNNNNNNNNNNNNNNNNNNNNNTNNAACACNNNNNNNNNNNNNNNNNNNNNNNNNNNNNN
NNNNNNNNNNNNNNNNNNNNNNNNNNNNNNNNNNNNNNNNNNNNNNNNATGTCACCTNGA
TACGCGNNNNNNNNNNNNNNNNNNNNNNNNNNNNCCATTTTTATCAGTGAGCARAGTNNN
NNNNNNNANNNNNNNNNNNNNNNNNNNNNNNNNNNNNNNNNNNNNNNNNNNNNNNNNNNN
NNNNNNNNNNNNNNNNNNNNNNNNNNNNNNNNNNNNNNNNNNNNNNNNNNNNNNNNNNNN
NNNNNNNNNNNNNNNNNNNNNNNNNNNNNNNNNNNNNNNNNTTGGCCTGATCAGACTNNN
NNNNNNNNNNNNNNNNNNNNNNNNNNNNNNNNNNNNNNNNNNNNAGCCAGTGGTTGCTGA
ATAATTANNNNNNNNNNNNNNNAGTTNNNNNNNNNNNNNNNNNNNNNNNNNTTTCACATT
TNNNCACCAGATGTGGNNNGGAGAATNNNNNNNNNNNNNNNNNTGCACTGGATAAAATCA
ATAANNNNNNNNNNNNNNNNNNNNNNNNNNNNNNNNNNNNNNNNNNNNNNNNNNNNNNNN
NNNNNAACCGNNNNNNNNNNNNNNNNNNNNNNNNNNNNNNNNTCNNCANGCTTCGCNNNN
NNNNNNNNNNNNNNNNNTGANNAAGACACTGYAANNNNNNNNTACACAAGANNNNNNNNN
NNNNNNNNNNNNNNNNNNNNNNNNNNNNNNNNNNNNNNNNNNNNNNNNNNNNNNNNNNNN
NNNNNNNNNNNNNNNNNNNNNNNNNNNNNNNNNNNNNNNNNNNNNNNNNNNNNNNNNNNN
NNNNNNNNNNNNNNNNNNNNNNNNNNNNNNNNNNNNNNNNNNNNNNNNNNNNNNNNNNNN
NNNNNNNNNNNNGTACAGCANNNNNNNNNNNNNNNNNNNNNNNNNNNNNNNNNNNNNNNN
NNAAGGCTGACAGCGTTTTTAGTCGCAAATCTTCGGCTCCGCGCAGATACGTTTGGATTC
GTGTTAATCAGTTAANNNNNNNNNNNNNNNNNNNNNNNNNNNNNNNNNNNNNNNNNNNNN
NNNNNNNNNNNNNNNNNNNNNNNNNNNNAAGAGTATCACTGCAACTCAACTTAGGTATGN
NNNNNNNNNNNNNNNAATCATTAGTTGNNNNNNNNNNNNNNNNNNNNNNNNANNNNNNNN
NNNNNNNNNNNNNNNNNNNNNNNNNNNNNNNNNNNNNNNNNNNNNNNNNNNNNNNNNNNN
NNNNNNNNNNNNNNNNNNNNNNNNNNNNNNNNNNNNNNNNNNNNNNNNNNNNNNNNNNNN
NNNNNNNNNNNNNNNNNNNNNNNNNNNNNNNNATATTCCTAGGTCAATTTTNNNNNNNNN
NNAATTCTTAAGGTCGAAGCNNNNNNNNNNNNNNNNNNNNNNNNNNNNNNNNNNNNNNTT
AAGNNNNNNNNTNNNNNNNNNNNNNNNNNNNNNNNNNTTAAATAATTCACAGGATTGCGA
TNNNNNCTGCCGGTAANNNNNNNNNNNNNGTTGTGCTTNNNNNNNNNNGCATGNNNNNNN
NNNNNTTAAATAGGGATCTTCAGTTTTCTTTTACTTTMTCWGCNNNNNNNNNNNNNNNNN
NNNNNNTNGTTTACCGTTATAATTNNNNNNNNNNNNNNNNNNNNNNNNNNNNNANTATTG
CACTTCGCAGCGNNNNNNNNNNNNNNNNNNNNNNNNNNNNNNNNNNNNNNNNNNNNNNNN
NNNNNNNNNNNNNCGCTCAATCTGGTNNNNNCTCCGTCTCTGGNNNNNNNNNNNNNNNNN
NACTAAATTATACNNNNNNNNNNNNNNNNNNNNNNNNNNNNNNNNNNNNNNNNNNNNNNN
ATTCCAAGAAACTAACCAATTTTCGGAATAAACTTAAGTAAAACAGACTCCANNNNNNNN
NNNNNNNNNNNNNNNNNNNNNNNNNNNNNNNNNNNNNNNNATTTAATATTAGNNNNNNNN
NNNNNNNNNNNNNNNNNNNNNNNNNNNNNNNNNNNNNNNNTGTACAATCAATGGAACCTG
CATTTTCTTGAGTAACGNNNNNNNNNNNNNNNNATNNTAANNNNNNNNNNNNNNNNNNNN
NNNNNNNNNNNNNNNNNNNNNNNNNNNNNNNNNNNNNNACAACGAATATGCNNNNNNNNN
NNNNNNNNNNNNNNNNNNNNNNNNNNNNNNNNNNNNNNNNNNNNNNNNNNNNNGGATCTA
AATCGNNNNNNNNNNNNNNNNNNNNNNNNNNNNNNNNNNNNNNNNNNNNNNNNNNNNNNN
NNNNNNNNNNNNNNNNNNNNNNNNNNNNNNNNNNNNNNNNNNNNNNNNNNNNNNNNNNNN
NNNNNNNNNNNNNNNNNNNNNNCTATGTAAATYACYTCAAATTAACTNNNNNNNNTATAT
TATATGTTNNNNNNNNNGCTCAGNNNNNNNNNNNNNNNNNNNNNNNNNNNNNNGNNNNNN
NNNNNNNNNNNNNNNNNNNNNNNNNNNNNNNNNNNNNNNNNNNNNNNNNNNNTGTNNNNN
NNNNNNNNNNNNNNNNNNNNNNNNNNNNNNNNNNNNNNGANNNNNNNNNNNNNNNNNNNN
NNNNNNACCCGSTCGCCTGGGTGTACCAATACGTCAGAAAATACAGAATGAGANNNNNNN
NNNNNNNNNNNANGAGTTACNGAGTNNNNNNNNNNNNNNNNNNNNNNNNNNNAAAGTTAA
GGGATNNNTTAGGNNNNNNNNNNNNNNNNNNNNNNNNNNNNNNNNNNNNNNNNNNNNNTT
AACACTCAWNNNNNNNNNNNNNNNNNNNNNNNNNNNNNTTAAGTCCTTTACTGGNNNNNN
NCTATAATCNNNNNNNNCTCTTCTTACNNNNNNNNNNCAGTTGGTGTRCWATAACTACCT
TATGGTCGTTNNNNNNNNNNNNNNNNNNNNNNNNNNNNNNNNNNNNNNNNNNNNNNNNNN
NNNNNNNNNNNNNNNNNNNNNNNNNNNNNNNNNNNNNNNNNNNNNNNNTCAGAAAACNNN
NNNNNNNNNNNNNNNNNNNNNNNNNNNNNNNNNNNNNNNNNNNNNNNNNNNNNNNNNNNN
NNNNNNNNNNNNNNNNNNNNNNNNNNNNATCCTCAGTNNNNNNNNNNNNNNNNNNNNNNN
NAACACCNNNNNNNNNNNNNNNNNNNNNNNNNNNNNNNNNNNNNNNNNNNNNNNNNNNNN
NNNNNNNNNNNNNNNNNNNNNNCTGCGTATAAGCCTTGTCGNNNNNNNNNNNNNNNNNNN
NNNNNNNNNNNNNNNNNNNNNNNNTGTTAAGGAAAGGTTTTAGTNNNNNNNNNNNATAAG
TNNNNTAGAAAGTGACCTANNNNNNNNNNNNNNNNNNNNNNNNACTTTTTTTTATTTGNN
NNNNNNNNNNNNNNNNNNNNNNNNNNNNNNNNNNNNNNNNNNNNNNNNNNNNNNNNNNNN
NNNNNNNNNNNNNNNNNNNNCTAATCTCTNNNNNNNNNNNNNNNNNNNNNNNGTGCATCA
AGCATNNNNNNNNNNNNNNNNNNNNNNNNNNNNNNNNNNNNNGTCTATACTNNNNNNNNN
NNNNNNNNNNNNNNNNNNNNNNNNNNNNNNNRACATATNNNNNNNNNNNNNNNNNNNNNN
NNNNNNGGTATTAAAAAANNNAGTGANNNNNNNNNNNNNNNNNNNNNNNNNNNNNNNNNN
NNNNNNNNNNNNNNNNNNNNNNNNNNNNNNNNNNNNNNNNNNNNNNNTCTGGTTCTAANN
NNNNNNNNNNNNNNTAATAATTTATGNNNNNNNNNNNNNNNNNNNNNNNNNNNNNNNNTC
TGGTGAGGCGGTTAATTTGCANNNNNNNNNNNNNNNNNNNNNNNNNNNNNNNNNNNNNNN
NNNNNNNNNNNNNNNNNGCTCTCACTNNNNNNNNNNNNNNNNNNNNNNNNNNNNNAATTT
GCACCCGTCANNNNNNNNNGTCATTNNNNNNNNNNNNNNNNNNNNNNNNNNNNNNNNNNN
NNNNNNNNNNNNNNNNNNNNNNNNNNNCCACGGATCCTTCTCTTNCGGANNNNNNNNNNN
NNNNNNNNNNNNNNNNNNNNNNNNNNNNNNNNNNNNNNNNNNNNNNNNNNNNNNTTAGCA
CAGCATNGTTTNCAGATNNNNNNNNNNNNNNNNNNNNNNNNNNNGCTTTGCTACTCAGTC
CTNNNNNNNNNNNNNNNGTCTATTATTCTGGTCAATNNNNNNNNNNNNNNNNNNNNNNNN
NNNNNNNNNNNNNNNNNNNNNNNNNNNNNNNNNNNNNNNNNNNNNNNNNNNNNNNNNNNN
NNNNNNNNNNNNNNTACGCAGAGTACATTGCAGTATGTTAAACACAANANNNNNNNNNNN
NNNNNNNNNNCTGTCTATACTGACGGTTNNNNNNNNNNNNNNNNNNAGAACCNNNNNNNN
NNNNNNNNNNNNNGACATAGTTATAATGGNNNNNATAATAATACACCTAAATGTAANNNN
NNNNNNNNNNNNNNNNNNNNACCTATCGCAAAAGTTCCATTCGGCAACAGAATCATTTCC
TTGATTTAGTAATATTCNNNNNNNNNNNNNNNNNNNNNNNNNNNNNNNNNNNNNNNNNNN
NNNNNNNNNNCGAGGTGATNNNNNNNNNNNGACCTACGTTGGGATGAGAACTCATTNNNN
NNNNNNNNNNNNNNNNNNNNNNCTGTTGGGTTANNNNNNNNNNNNNNNNNNNNNNNNNNN
NNNNNNNNNNNNNNNNTCTCANNNNNNNNNNNNNNNNNNATGTGACAGCACACCGATGAN
NNNNNNNNNNNNNNNNNNNNNNNNNNNNNNNNNNNNNNNNNNNNNNNNNNNNNNNNNNNN
NNNNNNNNNNNNNNNNNNNNNNNNNNNNNNNNNNNNNNNNNNNNNNNNNNACGNNNNTCA
TTTTNNNNNNGAGAAATTGTATTCTTGNNNNNNNNNNNNNNNNNNNNNNNNNNNNNNNNN
NNNNNNNNNNNNNNNNNNNNNNNNNNNNNNNNNNNNNNNNNNNNNNNNNNNNNNNNNNNN
NNNNNNNCCCCAAGANNNNNNNNNNNNNNNNNNNNGTAAAAGAAAGGTAAGACGAATGAN
NNNNNNNNNNNNNNNNNNNNNNNNNNNNNNNNTTAATTTGATGTTAATTCTTANNTAGAA
AATGCTCAAGGCCTGGANNNNNNNNNNNNNNNNNNNNNNNNNNNNNNNATCTTAACAANN
NNNNNNNNNNNNNNNNNNNNNNNNNNNNNNNNNNNNNNNNNNNNNNNNNNNTTTTCAAGG
ATGGAANNNNNNNNNNNNNNNNCAAGCCTCNNNNNNNNNNNNNNNNNNNNNNNNNNNNNN
NNNNNNNNNNNNNNNNNNNNNNNNNNNNNNNNNNNNNNNNNAGNNNNNACTGATCTATCN
NNNNNNNNCCTGGTTGAAGGCACANNNNNNNNNNNNNNNNNNNNNNNNNNNNNNNNNNNN
NNNNNNNNATTCNNNNNNNNNGCTNNNNNNNNNNNNNNNNNNNNNNNNNNNNNNNNNNNN
NNNNNNNNNNNNNNNNNNNNNNNNNNNNNNNNNNNNNNNNNNNNNNTATACGNNNNNNNN
ATCCTTGACTGATACTCANNNNNNNNNNNNNNNNNNTTCCAATATCTTACNNNNNNNNNN
NNNNNNNNNNNNNNNNNNNNNNNNNNNNNNNNNNNNNNNNNNNNNNNNNNNNNNNNNNNN
NNNAACGCAGCATNNNNNNNNNNNNNNNNNNNNNNNNNNNNNNNNNNNNNNNNNNNNNNA
GCAAGTTCNNNNNNNNNNNNTCNNNNCGCATTNNNNNNNNNNNNNNNNNNNNNNNNNNNN
NNNNNNTAAATTNNNNGATCGCAATTTGTNNNNNNNNNNNNNNNNNNNNNNNNNNNNTGT
AAGANNNNNNNNNNNACANTCTTCATCTAAGTTCTAANNNNNNNNNNNNNNNNNNNNNNN
NNNNNNNNNNNNNNNNNNAACANNNNNNNNNNNNNNNNNNNNNNNNNNNNNNNTAAGAAC
TTANNNNNNNNNNNNNTGGAATAARAAATAAGCTTAAAANNNNNNNNNNNNNNNNNNNNN
>Atractocarpus-fitzalanii
ATTCCTTACTTCAGGTCACTTTAAAACGGTTCTACTGTAGCCATGGCCATTNNNNNNNNN
NNNNNNNNNTCTCCGTTTCCAACTGAAAATGATGTANNNNCTTANNNGGCGCTCANNNNN
NNNNNTGCAAGAATTCTCGACCANNNNNNNNNNATAGCCTAGCGCAATTTTTAATATATG
ACTGANATNNNNNNTGCTAGTGACTATCTTAGANTCTCTACTTGTNNNNNNNNNNNNCTC
AACAANNNNCGGGTGTCTTCACCTAGNNNNNNNNNNNNNNAGCATTCACGGTGGCTCTAT
GCTTGGGCGCACGGTTAGTAGAGGCGCNCGAAATNNNNNGGTAANNNNTCTGTCGGAATA
GTCTNTCTATTAAAAATAAAAATTTTATCTTCGTAACAGGGGCCAAATAGAAGAGGTAGC
CATANNNNNNACTCGACCCTTCTCNNNNNNNNNNNNNNNNNNNNNNNNNNNNNNNNNNNN
NNNNNNNATTAATGCACCTGCCCTAACCTTCAAGGATCANNNNNNNNTTTTCCCGTATTT
TACANNNNGGNAAAATTACAGACGCATAAAGTAAGTTCATCCTATANNAGTCNNNNNNNN
NNNNCTTAAAGTGGTATTCNGGACCATTGATTNCCATTGGTTCATAATATTNNNNNNNNN
NNNNNNNNNNNNNNNNNNNNNNGCGCATGAATTNNNNNNNNNNNNNNCGGTAACTGGGTA
GTGAATCCGATGGTGTTGGAGGGTTTNNNNNNNNCCCGCCACCCAACCAAGTCGTAAGGA
TATAAAAATCTATCCGGGAATCWCGTGACCCCGATGTTGCAAGAGACTTATTGACAYAGA
AAKTSCNNAGTNNNTGTTTGTTTTGCNNNNNTCGACGTATTAGCATAANNNNTAAGACTA
ATGTAGTTCTGTGAGAGATAGNNNNNNNNNNNNNNNGACCCCATTTCAGTGCTAATGCAT
TCGCTAAGTCTACCACATCGGCCGATATGATCGTGACTAATCGTGGAAAGCCTGGGCACG
AATAACAAGGAAATGACAACATATTCTGCTTTAGTCACTCATATTTATATTGTTTNNNCA
AATCGCACTGCTGTTTTGCTGTTGGNNNNNNNNNNNNNCATTTAGAAMCTCAATACTAAT
TGTAACGTCAATGACNNNNNNNNNNNNNNNNNNNNTGCAGATGACAAGNNNNNNNNNNNN
NNNCCGTTTTGACTATATGNNNNNNNNNNNNNNCCTTTTAATCAGTTCTGATCTTTAGCA
NNNNNNNNNCACTTCAGTACTTTATCTATATTATNNNNNNNNNNNNNNNNNNNNNNNNNN
NNNNNNNNNNNNNNNNNNNNATTTTCCATAGAGTGGTTACGATGGTTATTCGGAAACTGT
GCCTTCAACCCTGCAGTGGTGAGNNNNNNNNNNNNNNNNNNNNNNNNNNTATATCACATG
AATCGCTTTAGGTGAGGTACTGAAGGCAGTGCCATCNNNNNNNNNNNNNNNNNNAGGAAA
ATACAGAGTCTCTTATANNATTCACATTTATCTGTCNAAGCAATTTTCANNNNNNNNNNN
NNNNNNATTAGTATGCTTTCCNNNNNNNTTATATGTAGYGGTCGGGCGTACTAACGATAT
ACATGGTGCGTCTTTCGCGTCGGGGTCGGTCAGTCCCGAAGTGTGTCCTCACATGTGGCA
TAACGATCGACCCANNNNNNNNNNNNNNAGAAACCCTCGGTAGTTAAGAGATATAAGATA
CTATAAGTCTAAAGTTTGGCCTGATAATCTTCAATAGGCATGAACGACGTGATGAAGCAT
GAGATNNTGTAAGTGGAGAGTGNNNTACATGTCTGACTCTNNNNNNNNNNNTTAANNNNN
NAACGAATCAANNNCTTGGGGAATCAGCGACCTACATTAATCGTCCCNNTCCCTGAGCTT
TGCCSGNAGCCAAAGTATTGTNNNTTGGACAGGACCTGGATTACTGGGGCNNNNNNTGAA
CCGAACCACCATTTTTCAGCGCACTTACCCCTTGATAGGTTCATATTCANNNNNNNNNNN
NNNNNNANNNNNNTTACTGGTAATAAGGACGTTATAATCGCCCAATAGCTAANTTTAAGG
GNNNNNNNNNNNNNNNNNNNNNNNNNNNNNNCATACGGAAAAATGCGAGAATATAAAATT
TAGAACANNNNCATGATTGTTCAATTACACCTGAATGAAATCANNNACCCGCAGGAAGCT
TTTAAGAGATATGTCTGCACTTNNNNNNNNAGACATGAGACAAAAATAAGAAAGATTNNN
NNNNNATAATCCATTAAGNNNNNNNNNNNNNNTACTTGAATAGTAANNNNNNNNNNNNNN
NNNNNNNNNACAATTTCTTTAAAATNNNNNNNACAATATANNNGCGNNNNNNNTAAGCCT
TGGTAAAACACCGAAGCAAGTCGCCGATGGATTATTTCGTCTATGANATNCGATACCATA
ATNNNGTTCTATCGATACCGGTCTAAAATGGGCTCAGTCGCATTGTGATTGANNNNTCCG
AAAAGTAGTAAGAGNNNNNNNNNNNNAANNNNNNNNNNNNCCGAGGGGANNNNNNNNNNN
NNNNNNNNNNNNNNNNNNNNNNNNNNNNNNNNNNNNNNNNNNNNAATTAGGCAGAGTCGT
CCTNTAGTGNGCAGTGATACCAANNAAAGTATGATGAAGNNNNNNNNNNNNNNNNNNNNN
NNNNCCTCTCGGTAAAGCCAACAAGCACGTANNNNNNNNNNNNNNNNNNNNNNNNNAGAG
GACGAGTTGANNNNNNNNNNNNNNNNNNNNNNNNNNNNGANNNNNNNNAACAGTCTCAGT
TGACGTCCGTTAAGGTTCTACGTGATCCATTGGCGTGAATATGTATATATACTGACACGA
ATACGGTGTACGTAGAGAGAGAAAATATAAGANNNNNNNNNNNNNNNNNNNNNNNNNNNN
NNNNNNNNNNNNNNNCGAAATGNNTGNNNNNNNNACACCTGGACAATCAAGATTNNNNNN
NNNNNNTGATTTTATAAACAATGATATACCCAGAAAGTNAAGAATACTATTTATACTACC
AATCANNNNNNNNNNNNNNNNNNNNNNNNNNNNNNNNNNNNTTCATTTCTGATATTTCGA
TAGCGATACGGTTTTACACACACGCCTAGATTACCGTCATTCAGGAGTTAGNNNNNNNNN
NNNNNNNNNNNNNNNNNNNNNNNNGACTANNNNNCCGTTGTATGGTTATTATTATTGATA
TTAATTTCGNATATCTGTACGCCCCATAATGATGGATCGGGCTTTAGATTTCTGCTGNNN
NNNNNNNTTCTGTATTGNNCTGATAACAAATTTAGTTGCTACAGANNNNNNNGAGCNNNA
TTAGAAGTCGAANNNNNATGAGTCCACATGTTTTAGAACTTTTATTACATCCATTTAAAT
CANNNAATACATAACAATCAGTGNGTAGATCGANNNNNNNAGTAGTGCAGGGGCCAGNNG
TAAAAGAATTTTNNNNNNNNNNNNNNNCGCCAATAAAATGAAACGAGAGTATAATACACC
ACGNNNNGGGATTGAGCNNNNNNNNNNNNNNNNNNNNNNNNNNNNNNNNNNNNTGAACAT
GACAGCCAGCACAGATCGACTGCTTTATGAGCTNGNNNNNNNNNNNNNNNNATTCGTAAA
TGCTTTTTTTTTTTTANNNNTAATTTCTAGNNNNNNNNNNCCTTCGCNNNNNNNNNNCNN
NNNNNNNNNNNNNNNNNNNNNACAATATAGATTATTCCAAATCGTTAAANNNNNNNNNNN
NNAGATGATANNNNNNNNNNNNNNAAYGGGTACGACTNNNNNNNNNNNNNNNNNNNNNNN
NNNNNNNNNNNTGTAGTACAATCAAAGGCTGCCACCCAATTCTCTTTTCNNATTCATCTT
NNNNNNNNNNNNNGTTATACATCGCAACTTAACTTTGTGGCTGGCTGTTCCATCTAACAT
TACCCTGTGNNNNNNNNNNNNNAATTCAGACCGAATTCACANNNNNNNNNNNNNNNNNNN
NNNNNNNNNNNNNNNNNNNNNNNNNCAAGCACCGTTACGACCGGATAGGAATGCACTGCA
CATACANNNNNNNNNNNNNNNATGTAAGACTCATACAGTCGATGTAATCTTTTATGCAAA
TATTAAAGCGACGAGTAAGGNNNNNNNNNNNNNNNNNNNTTATGATGCTTTTNNNNNNNN
NNACATTAAAAAATCTNAATTNNCATATAANNNNNNNNNNNNNNNNNNNNNNNNNNNNNN
NTTATATGGGTAGTTGGTTTTTATCGGAATTAAGAANNNNNNCANNCACCGCGTTACCNN
NNNNNNNNNNACTGTGTCANNAGGAGCGCCTATTAAACACATAAGATGCACNTAAGATAG
GTAGATAACNNNNNNCAAGATTATCAGCNNNNNNNNNNNNNNNNNNNNNNNNNNNNNNNN
NNNNNNNTCTTGATTCTGNCTCACTAAGAAGANGAACTCCTAACGACGTGCNNNNNNNNN
NTTATGATCCAACCNNNNNNNNNNNNNNNNNNNNNNNNNNNNNNNNNNNNNNNNNNNNNN
NNNNAAATCTAGACTCNTCTNCCGGTAGCTATANNNNNNNNNNNNNNTAAGGCCATCTCC
TCAACGTNNNNNNNNNNNNNNNNNNAATAATTATGATGGGGAAAACTTTCGGGTTGTATT
TGGCGAACCATTTCTACATGTCTATGTCGAGNNAATCANNNNNNNANNNAGTTAACTNNN
NNNNNNNNNNNNNNNNNNTTTGGATCTAAAAAANNNNNNATGTCCNNNNNNNNNNNNTTC
CTTCTTTGCAGTATATCGTTGCCATTCCGAAANNNNNNNNNNNNNNNNNNNNNAATCATA
AAAAAGCTTAAGTATTGTCCGTTTTATTTAACTTCCCTCTATCAGTATGNNNNNNNNTCC
CTCCACTATCGAATACCTGAGATTTCTNNNNNNNAAAACAAANNNNNNNNNNNNNNNNNC
TCAGCTGNNNNTCATTGGTAATACNNNNNNNNNNNNGGTTTGGGAGGTTTGAACATGATG
TACTTTTCATACAANNNNNNNNNACAAATGTTGTAGATTAAAANNNNNNNNNNNNNNNNN
NNNGAGGTAATNNNNNNNNAATTTAGCGTNNTTNNTTTTCTGNNNNNNNNNNNNNNNNNA
CTGTTCAAGGTCNNAATNNCTGGCCAACTCATATNNNTTATGTGGGGTTTAGTGTGCTGA
CCATATTAAAGGACATTAANNNNNNNNNNNNNNNNNNNNNNNNNNNNNNNNNNNNNNNNN
NNNNNNNNNNNNNNNNNNNNNNNNAACTCTGCATCAGAGGCTGGTATAAATNNAACATGT
TGGTCTTCGCTCGTGTTTCAATTTNNNNNGATTCGATTTNNNNNNNNNNTGTAAGTTACT
GAGATCTAGTGCAGCGTTTCGGAAGTGCCTTAGAGCAGCCAAATAATAATCAAAAAGCTT
GTTAGCGAGTATGAGANNNNNNNNNAATACATAGAATAAATGGTTCGAGAATACATCNNN
NNNAGGANNNCGANNNNNNNNNNNNNNNNNNNNNNNNNNNNNNNNCTTTCAACTCAGGAT
CTGTGTATAAGAATCAAGCTTCNNNCATGACATCTTATGCGCTTNGAGAAAGTTATCACA
TATGGTAATACAATAAGATTAGGNNNNTTTTTTGGGCTCTGTTCGGCCATATTAATTNGG
TTTNNNANNCTATCCGATCCTATATTACTAAGTTTNNNNNNNNNNNNNTANNNNNNNNNN
NNNNNNNNNNTATCATTNNNNNNNNNNNNNNNNNNNNNNNNNNATACAAGAGAAATATTC
CACACTAACGGAATTATGAAATTAANNNNNNTTCACAGAATATCAGATACATAGTNNNNN
NNNNNNNNNCGCGGTTTACGCGCCACTCGGACGNNNNNNNNNNNNNNNNNNGATGTNNNN
NNNNNTGCTGGTGGGCNNNNATCGAGAATATACGAATATCACAATCTTATANNNNAGTTG
ATGTCGTTGNNNNNNNNNNNNNNNNNNNNNNTGTGATTTTGCTGCAATTGTACAGTGTCG
TCAAGCACAACTAGACAGTACTAATTCCANNNNNNNNNNAACACGTGCAATNNNNNNNNN
NNGTTTGAACATTCCAAGATGTTTGAATAATATNTNNNNNNNNNNNNNNNNNNNNNNNNT
NNNNNNNNNNNNNNNNNNNNNNNNNNNNNGTTGCTTTCCTATTACTACANNNNNNATNNN
NAACTNNNNNNNNNNNNNNNNNNNNNNNNNNNNNNNNNNNNNNNNNNNGAGAACAATGGA
CGATTNNNNNNNNNNNNNNNNGNNNNNNNGCATCAAGATCGTGAAGTAATGTCACGNNNN
NNNNNNNNNNNNNNNNNNNNNNNNNNNNNNNNNNNNNNNNNCTTAGTGTGCACGACTCGA
GGGTAGTACGNNNNNNNNNNNTGGTCTACATGTTCGTACATCATTACATTTGGGTTANNN
NNTAGTCTTTTCANNNNNNNNNNNNNNNNNGGACAGCGTATGCTATTATAGTACCTCTCG
TCANNNTANNNNNNNNNNNNNNNNNNNNNNNNNNNNNNCATGGANNTGTCCCTGTGGAGG
TTGAGAGACCTATAAATAAATCANNNAGCAGGATGGATGTAGTNNNNNNNNNNNNNNNAG
TAATGCTCAAGANNCCTAANNNNNNNNNNNNNNNNNNNNNTAATGAAGTATTTTAACTCC
TTAGCTGTTGTCCGAGACCACTCTTGTNNNNNNNNNNNNNNNNNNNNNNNNNNNNGTGCA
TTCACAGAATACGTGAATTATACCCGTGGCTANNGANGGAATTTATTTAGAGTTTTNNNT
TNNNATAAATTACCCGTTATCCGNNNGTATGCGTCGACGAGACGACTCAGNNNNNNNNNG
TGGTNNNNNNNNNNNNNNNNNNNNNNNNNNTNNNNNTGCTCAACTGCANNNNNNNGCCAC
AAGTCAATCTTTCGTGATAAGCGTCAACGTCAGCGCACATTTCTAGCGTGGTGCGNNNNN
NNNNNGACACAATAGTATCTGATCCCAGTCCTTTTAGACCAGACGTTAGCCTACTTACAN
ATTAAAATTGTATTTATACATACTANNNNCGATTATGCGACGCCCCCNNTGNNNNNNNNN
NNNNNNNNNNCCCTGAGAATGGACCTTCTTATATATGACGAGCASGAATTCCTGTCGTCA
TCACCTCGTCACCCGAAAGCGGTNNNNNNNNNNNNNNNTGAGCGACACCTGTTGGTCAAA
AAGCAATACAAAGNNNNNNNNNNNNNNNNNAGCTTGGGAGCAAACCACNNNNNNNNNNNN
NNNNNGCTAAGATCACCGGGCNNNNNNNNNNNNNNNNNNNNAGAGTACTAGTATTTTCAA
GAGGTGAGGCTGNGTGGGGTGTGACTATCCNNNNNNNNGCTNNNAGNNGTGAGNNNNNNN
NNNNNNNNAGGKCAGGTGTCCGTATAAGTTACTGTGAAATTTTGATCTGAAGACATATGA
CCTTGTATACTTATTTTAAAGACAGAGACACCCTACTGATAGNANNCTANNNNNNNNNNN
NNNNNNACGGCTAAGAAACTATTAACTATTAATCCTAACATTGAAAAACACATACAGTGA
AGACCAGAATGACTGCAATAAGCTGGCTTTTGGTGNNNNNNTCTNNNNTATNNNNNNNNN
NNNNNNNNNNNNNCAGAACGTGACTGTTCTGCTAGTGAAGANNNACAATGTTTAAGGTCA
ANNNNNNNNNNNNNNNNNNNNNNNNNNNNNNNGTTAGCATTCCACAATGACCTANNNNNN
NCAATCAAATTGTTCCATNNCANNNNGGAGGTTAGCTCCCGTAGCTNNNNNNNNNNNNNN
NNNNNNNNNCCCTCGACCGGNNNNNNNNNNNNNNNAANNNNNNNNNCCTTCGCTTTAGTG
CCGAGTGCTTTTTTGTATACTACGCAGTCGAGTAACATCTTCGACAAGGGANNNNNNNNN
NNNNNNNNGTCCCCCTGACTTCNGGATTAGTTTATANNGTTTACCGAAAGCAAGCCTTTG
TAATTNNNNNNNGGCTTGTCCCAGGAAGGNNNNNTAATGGTAGACCATCATTANNNNNNN
NNNNNACNNNNNNNNNNNNNNNNNNNTAAAAAAGCACTAGATACAAAAGAANNNNNNNNN
NNNNNNNNNNNNNNNNNGTAAAAGCNNNNNNNNNNNNNNAAGTGTATGAGCCAANNNNNN
NNNNNNNNNNNNNNNNNNNNNNNNNNNNNNNNNNNNNNNNNNNNNNNNNNNNNNNNNNNN
NNNNNNNNNNNNNNNNNNNNNNNAACTCACTGCAACGTCAGTTGGAAAGAAGGAGTAAGA
ATAACACTAAGAAACGAAGACGNTATCTNNNNNNNNNNNNAATNNNNNNNNNNNNNNNNN
NNNNNNNNNNNNNNNGCCTTCCAATTGACATTTAGACTGATACGGAAATAGGAGACAGGG
GTAACAGTTATTACCTTCAATGTTGGATCTGTNNNNNNNNNNATTAAGCGCGCTNNNNGC
NATCATATGCAAACTTTGTGGATCTGGANNNNAGCACAATGAAGTTGCTTAAGTAGTATA
TCCNTNNNNNGGGGCCNNNNNNNNNATNNNNNNNNNNNNNTAGCCTGCAATATTAATANA
AACATCGCCTAACGCGAACGAGGCTNNNNNNNCNNNNNNNNNNNNNNNNNNNNNNNNNNN
NNNNNNNATTACTACCTGAGNNNNNAAACACGAAANNACAAAATTACGGTATTNNTTCTT
CAACARNNNNNNNNNNNNNNNNNNNNNNGNNNNNNNNNNNNNNNNNNNNNNNNNNNNTTG
CTAACCTATCACTTCNTCCGCTTTATCACTGTGATGTGAAAGCTAACATTATAGCAATCA
GCGATCTTGCAACGGAANNATCANATCGGTAANNNNNNNNNNNNNTAGGAAAACTTAGAA
GTGGGATTGAAAACATTAATGTAGATGAAGCTANNCTGTAAGTAATCTATGATATGGNNG
CAAACGTTCGACGCGGAAGCAGNNNNNNNNTTGCCTAGTTGCCGGCCNNNNNNNNNNNNN
NNNNNNNNCTAACAAAGNNNNNNNNATCGATACAAGGACGTCCGATTTTTCACAGATCAT
CGCATTCGGAACTCAAGGAGGGTCCTCCACGCGCCCCGAAGTAAGATTCAGATTTNNNNN
NNNNNNNNNNNNNNNNNNNNNNNNNNNGAATTGCGAAGAAGTACNNNNNNNNNNNNNNNN
NNNNNNNNNNNNNNNNNNNNNNNNNNNNNNNCAAACTTATATACATGAGTATNNNNNNNN
NNNNNNNNNNNNNNNNNNNNNNNNNNNAGCATTGCTCTATTATGCCGNNNNNNNNNNNNN
NNNNNNNNNNNNNNNNNNNAGTNNNNGCACCTAATAGAAGCANNNNNNNNGCACATTACA
TACTAGGTAGTCGCTNNNNNNNNNNNNNNNNNNNNNNNNNNNNNNNNNNNNNCATTANNN
NNNNNNNNNNNNNNNNNNNNNNNNNNNNNNNCATTACTTGCGACAATCTATTTNNNNNNN
NNNNNNNAAAAAAGCAGCTCNNNNNNNNNNNNNGTGAAGTNNTGTTAGGCTCACAGCAAC
TTTTCTGTTNNNNNNNNNNNNNNNNNNGNNNGGGAATAAGATCTTTAGCACTGTATTATA
ACTGATCTTACCCTACTGAACACGNTATTAATAGCTATTGTTGCNANNGGCGCCTGAAGG
ATGGAGGTCNNNNNNNNNNNNNCCGCAACTCCAGGTAGCCACATCGAACTGCAACGTGTG
CCCCCACAAAGACCACATTGTTAAGTGTATTATTAATCAAAGATGTNNNNTTCGGTGCTT
TACATTTAGGACCCGAAAATNNNNNTTAAATCCAGTGTATAGACCTTCACTCCTGATAGN
NNNNNNNNNNNNNNGCTTCNNNNNNNNNNGAANTTCTNNNTTAAACTTANNNNNNNNNNN
NNNNNNNNNTATTTTCANNTTTCTGNATCCGGGTTAATGGTAATGTACAGAATCTACTGT
CTACAGCTAATCAAAAGAAGNNNNNNNNNNNCCTTCGTAATTANNNNNNNNCGAGATTCA
TTTCCTTATGTTAATTGGTCGTTTCTGAGAATAAAGTTTAATGACCTTAATGCAACATAN
NNNNNNNNNNNNNNNNNCKATGTAACAGACCAGAGAAGACCACTGNNNNNNNNNNNNNNN
NNNNNNNNNNNNNNNCGTCCGCAGGCTTACGTCGTTGGATTATATCAAAGCAGCTATGAG
ATAACAGGTGTTTCCTANNNNNNNNNNNNNNNNCTCCACTTGAAGCTCTAAATTGNNNGT
GAGACTTCTCTGTCTNNNNNNNNNATCNNNNNNNNNNNNNNNNACCGATTAGTGGGATGT
ANNNTGGGTGAACCTGGATTTGAGNNNNNCNNAGACTGAGTATGATTNNNNNNCAGAAAN
GCCTATGTGACTCTGACGTGGTGTTTTATCATGAAATTATATTTTCAAAGTAATNCTTCG
CACTTGTTGGAACGCTCGGTTCTCTGATTNNNNNNNNNNNNNNNNNNCCTACAACTGCAT
NNNNNNNNNNNNNNNTTCATAATACCGAGTTGCCTTGTGTCCATNNNNNNNNNNNNNNNG
ACCTCAGTGTGATGAGACCTCGGATATGATAAAATATTACAGATTACTTCTGGACTGATC
TGCAGAGATCTTGCCATCAACTAGTTGTTTGTTAGTTGGAYNNNNNNATCAGCTTCNNNN
NNNNNNNNNNNNNNNNNNNNNNNNNNNNNNNNNNATTTTAAAGTNNNNTCAAGTAGTTTC
TCTGGTGCAAGCAATCGCAAGTACATNNNNNNNNTTTTTCACCGATTGACGTACCTCCNN
NNNNNNCAGGACCTATGCAATNNNNNNNNNNNGTGATANNTGCGTTTATTCAAAACACAA
AGTACCGNGNNATGCATAAGTAAGTATTTCGTCCATGAGTTACANNTCNNNNTCTGCACA
GATTNNNNNNNNNNNNNNTTCGCCTGAAACAGGACTTCGCCTATCATGAGGGATAATAGG
ATTACATGGACTTTTAGCAAAACTTAATTGTAATGCTTAGCNNNNNNNNNNNNNNNNNCC
TTCTATAAGCGCAATNNNATGCGCGCGATAGAAGTTACATTTCTCTTTTTTAACCCGAGG
AATNNNNNNNNNNNNGCAAGCCACGGGTGCGTAACTGNNAAATCNNNNNNNNNNNNNNNN
NNNNNCCTTGNGCTCGCTAACATCTGCTTCGCGTGGAAGACGTGTGCCTCAATATATGTA
ACTAGTATTTTAATATNATGATGGATANNNNNNNNNNNNNNNNNNNNTAGNCTCCATNNN
NNNNNNNNNNNNNTCTTGACAGGAAANNNNNNNNNATAGCCAAAGGCACTTGACAGATTA
GGAATAGGATGTGTTTTAGCTTACTAGACTTACCNNNNNNNNNNNNNNNNNTGGTAACAG
CGTAGATNNNNNNNNNNNNNNNNNNNNNNNCCACGTAAAGTTATGNCCANNNNNNNNNNN
NNNNNNNNNNNNNNNNNNCGCTAATCTCTCAACTTGCTCCTTAATCTACGGGCTAAATAA
ATAANNNCTTTTTCCGAACTGTGNNNNNNNNCACTTCGAATATTAAAGNNNNNNNNNNNN
NNNNNNNNNNNNNNNNNNNNNNNNNTCGAACGGTGNNNNNNGGTGTCTATGCGNNNNNNN
NNNNNNNNTTAGTTGAATGCTGATAACTCAGTGANNNNNNNNNNNNNNNNNNNNNAATTT
TTAATTTTGGCCNNNNNNNNNNNNNNNNNNNNNNNNNNNNNNNNNNNNNNNNNNNNNNNN
NAAGAGNNTNGTTTGAACGCAGGTCCACTGACTACGTCGGGGNNNNANNNNNNNNNNNNN
NNNNNNNNNNNNNNNNTTGCAAAAAGCAGCNNNNNNNNNNNNNNNTACAGTTGATGTAAT
TCGCATCCCTAGAGTCTAAAGATANNNTTATAGAGAGTANNNNNNNNNNNNGATCAGTTC
AATGAACCTGTAGAAGGCTTAGAGCTNNNNNNNNNNNNNNNNTTATCTATTACCTTGGTT
ACTGNNNNNAGGCAACTTAGATAACNTTCAGTGCCTCGGGACAANNNATAAGTGAGAGGG
AATTCAGGACNNNATCGAACCACCCGGCGCTCCCNNNNATCACGGTATAAAAGTCCATGN
NNNTNNNNNNNNNGGACGACGTTTNNNNNNNAAAGCCACGAACATAGCCCTCTCATAAAG
CGTTGATCTTTGCCCGTAGACCGGCCATGATATTACGATATGTGAGCCGTATCGACGTAA
NNNNNNNNNNNNNNNNNNNNNNNNNNNNNNNNNNNNNNNACNNNNNNNNNNAATTTTATC
ATCTGAAGGAGTTTAATAATATTATGAATGCAGACCTGGAGTNNNNNNNAACANNGTTAA
ANNNNNNTTGAACGTGCGGTAGNNTTGTCCTTNNNNNNNNNNNNTTGGAAGTAATTGGGG
AGCTCTGCNNNNNNNNNNNNNNNNNACNNNNNNNCTACACTTTTATCAAATATAGTTACT
GTCANNAAACAAGAACTTGCATGGCATANTNNNNNNNNAAGCTTGATNNNNNNNNNNNNN
NNNNNNNNNNNNNNNNGTTTTTANNNNNNNNNNNNNNNNNNNNNNANNNNGTAAAGCGTA
CGATTGGGGTTAAGCNNNNNNNNNNNNNNNNNNCATACATAAGGTTAAGAAAAAAGAAGA
AATGTTCTTCGAGATAGATCCTTTAATAACAANNGTTAAGGGAATTTATNCTGTGCGGAG
TCCNNNNNNNNNNNGCGTTAATCGACTGCGCGCTAACCACCNCCTGCACCGTTAAGGTGA
ATACAAGTCAACNNNNNNNNNNNNNNNNNNNNNNNNNNNNNNNNNNNNCGAAGCGCTTAA
CATCAGAAATAGGAAAGTGTAAGGATTCAGATTTAGCCCTGTTCATATGACACAAGTCAG
AGAACACAANNNNNNNNNNNNGATTAAGTAAAACANNNNNNNNCTTTGTCTCNNNNNNNT
ATCATGGGGTAGTTACGACTATCCATAATCGAGTAANNAATATCTGAAAGANNNNNNNNN
NNNNNCTCACTAAATTCACCGTAACNTACTGATTCNNNNNNNNNNNNNNNNNNNNTATAC
CAGACNNNNNNNNNNNNNNNNNNNNNNNACYTGTTAAAATNNNNNNNNNNNNNNAGGTTT
CATCTTTGNNNNNNNNNNNNNNNNNNNNGGGCACCATTNNNNNNNNNNNNNNNTTGATAG
TCTTANNNNNNNNNCTGTNNNNNNNNNNNNNNNNNNNNNNNNNNNNNNNNNNNNNATATA
TCAACTCTTTTATTGGCGTATTCACTATCATACTAATATTGCTCTCCGGGATTATANNNN
NNNNNNNNNNNNNNNNNNNNNGGAGCCAAGCTTCGGTTGCCATATNNNNNNNNNNNNNNN
TCCNNNNNNNGATTCATCTTTCTCTTTTCNNNGACATTAGGTCTGTNGTAATCNNNTGTT
GTCANNNNNNNNNNNNNNNNNGATCTANNNNNNNNNGANNNNNNNNNNTTGATGCNNNNN
NNNNNNNNNNNNNNNNNNNNTATGNNNTTTCGGNTATTTNACNNNNNNNTTTCTCANCCC
CGCCGGGGATNNCACGAGACCGAAGGCGNNACATGAACTAAGGCCAATGTCACAAGGGCG
CTCCTTTNNNNNNTTGGAGTCCATGAGAATTAAGTCCAATGGCTCCTATAAAAAAAACTA
TGATCTTAGCTGGTGTGTTGATCAGGCYGTGTCATAGTCCCNNCAATTCAGTTCTGAGTG
ANNNACCTCGCCCTACATTATGCGTTCTTAGCATTGTAACCAAGNNNNNNNNNNNNNNNN
NNNNNNNNNNNNNNNNNNNNNNNNNNNNNNNNNNNNNNNNNNNNNNNNNNNNNNNNNNNN
NNNNNNNCTCCTCCCTCATAGTCCAGTCTTTANNNAGGCANNNNNNNNNNNTTCTTTCTG
TTTGTGAAGGACACTTGTAGAAGGTCCCNATGGCCGCGAGACCCAAACTCCGATCAGGAN
NNNNNNCCGNNNNNNNNNNNNNNNNNNNNNNNNNTCACWGTGACAATAAGGATTAATTGT
CAGCCGGTTTTATCAGGAGGNNNNNNNNNNNNNNNNNNNCACGCGTCGTAAACAATTGGC
TGCGCCTTATGTCAAACATCAGTTGCGATCGCGANNATGATGCAATGCAGATCAAGCCNN
NNNNNNNNNNNNNNNNNNNNNNNNNNNNNNNNNNNNNNNNNNNCTTNNNNNNNNNNNNNN
NNNNNNNNNNNNNNGATTACTGATTNNNNNNNCGAACACAATAAGGGGCCACTAAAACGC
NNNNNNNNNNNNNNNNNNNATCCCCCTTGNNNNNNNNNATAAACNNNAGCGCGACTATGA
ANNNNTAGTNNNNNNNNNNNNNNNNNNNNNNNNNNNNNNNNCCCCGAAACCTTACCGATT
ANNNNNNNNANCCGTGATATCCATGGCAANNNNNNNNNNNNNNNNNNNNNNNNNNNNNNN
NNNNNNNNNNNNNNNNNNNNNNNNNNNNNNNNNNNNNNNNNNNTCCACAATACCTTCACN
NNNNNNNNNNNNNNNNNNNNNNNNNNNNNNNNNNNNNNNNNNTCCAAGTGTATATACCAN
AGCNNTTNGACGAATACCGCTAACGTTTTTGCCATCACTTGGCACCCNNNNNNNNNNNNN
NNNNNNNNNNNNNNNNNNNNNNNNGAAACCCNGGATAACGAACGTTTTANNNNNNNNNNN
NNNNNNNNNATTAGACCACGGCTGCGGTGAGCTGGTGCGCACCAAGTCTGANNNNNNNNN
NNNNNNNNNNNNNNNTAATCGTCTACACAATNNNNNNNNNNNNNNNNNNNNACGAATTAG
TAGTCCGGTTCCTACCTGGAGCTTTCGAAAANNNCTGCTTCAAGCACATGATACCAATAA
NNNNNNNNNNNNNNNNNNNNNNNNNNNNNNNNNNNNNNNNNNNNNNNAGTACATAAGAGT
CACTTTTAGCACACTCATTCTAACATCCCATTGACTGGCACAGCTCTTTACCACTTCATG
AGTTCTAGACAAATNNNNNNNNNNNNNNNNNNNNNNCAAGTTATCTNNNNNNNNNNNNNN
NNNNNNNNNNNNNNNCACGGATATTGACTATGAAATTAGNNNNNNNCTGACNNNNTACAG
GTNNNNNNNNNNNNNNNNNNNNNNNNNNNNTAAAGCAGAAAAGTGNNNNNNNNNNNNNNN
NNNNNNNNNNNNNNNNNNNNGTGTTGACTNNTACCCATTAAATATNNNNNNATCGACTAC
TAACCTCCATGCNNTATACAAGANNAGNNATTCTGTGTGCGATTAATTCTGNNNNNNNNN
NTCAGTSCCTAYTCAAAGAGAGAAGTATAATGAAANNNNNNNNNNNNNNNNNNNNNATTC
CCTATTTNNNNCGACTACAGACAGCATATGAAGTGTCGCTAAAATTGGGAGCGAANNNNC
GTAGTGTGCGCTACNNNACGCNNNNNNNNNNNTTTGGACAAATATGTATATACAGTNNNN
NNNNNNNNNNNNNNNNNNNNTNNAGANNNNNNNNNNNNNNNNNNNNNNNNNNNTTATTAT
GAGTCTTTGCAAGCCNNNNNNNNNNNNNNNNNNNNNNNNNNNNNNNNNNNNNNNNNNNNN
NNNCATCAAGCTAGGGCAATTCTACCGTGTTTAGTCGGCTGGAGAGTGCTGGAGNNNNNN
NNNNNNNNNNNNNNGACGTGAGGNGGGGAACTTCACTCTCTACACNNCATGNNNNNNNNN
NNNNNNNNNNNNNNNNATATACTATTNNNNNNNNNNNNNNNNNNNNNNNNNNNNNNNNNN
NNNNNNNNNNNNNNNNNNNNNNNNNNNNNNNNNNNNNNNNNNNNNNNNNNNNATATNNCT
CCTGTAATCATGYCGATTTCCCATATCNNNNNNNNNNNNNNNCTTCAATTACATCCTGTC
TGTATCGCNNNNNNNCTGGATAATAATTTCTTGTGTTAAGCAAATAGNNNNNNNNNNNNN
NNNNNNNNNAGATCTTTGACCCATTGAGNCTAACGGATGTCGCTTGCATNNNNNNAAGTC
GTNNNNNNNNNNNNNNNNNNGCATTACACCATCGTCTAATATCAGTCTAATCGGGATACA
AANNNNNNNNNNNNNNNNNCTAATTCAANNNAANNNNNNNNCCTATCGCGATAAACAAAA
TTATTNNNNCTCCATTAACNCTGCTCATTCTCTACAGATTGACCTACNNNNNNNNNNNNN
NNNNAACCCCCAAAGATTTNNNNNNNNNNNNNGGACCGCGCTNNNNNNNNNNNNNNNNGA
TATTTAATAAGGGCATGGAACGTAGGTTGTCGAGGGTCGAATTATGACNANTAGACTAAT
TGTTACGGCATCATAGTGTCTTGTTCTTAAATTTATGTCANNNNNNNNNATTTCAGTAGY
WRGTGGATCTCTTGCCATGTANNNNNNCATCCTATGCAANNNNGCGCCGAAAGACTGACA
CGCCCTTGAATGGCCAGGGATTAAATNNNNNNNNNNNNNNNNACTGTATATATTTGTTGG
TTTTCTTCGTGNNNCTCCTACTCCTTTTCAAGGCCGGGTTGTGCCGTAATGTNNNNNNNN
NNNNNNNNNNNNNNNNNNNNNNNTNNNNNNNNGAGAAGGAATGATACNNNNNNNNNNNNT
GGGGTAAGATTCAAATACNNNNNNNNNNNNATGCACGAGTCCAATGGCTCCTAGTTTGGC
TGCTTGCCATAATGGGGACCAGAGTGGGAACGANNNNNTTATAAGATAAATAAANTNNNN
TAAAAGATTCACTGCCAAANNAAGTCATCCCTGAACCNNNNNNNNNNNNNNNNNATTTCC
AGCAGGATCAAACCTNNNNNNNNNNNNNNNNNNNNTNANNNCTNNNNNNNNNNNNNNNNC
CACCAATTTGTTAGTCTACAATTNNNNNNNNNNNNNNNNATCAGTTCTATAGTTACNNAG
GTAGAANCNAGACGAAGAACCAGCAATACTCCTGAGTAATGAATTTATCCAACNNNNNNN
NNNNNNNNNNNNTTTGATTAGTAACTTATGNNNNNNNNNNNNNNNNNNNNCTATACTGTC
AGCGCCAGCCTATTCTAGATGATGCCTGACTGGCACTGTCACTTATAGGGGGCTAGTATA
CAATAGCTCAATATAGGTGGAAGTGCATCACTATGTTCCTCAGACGATCGTCCGTGATYT
TCGGGCTCCCCCTCAACNNNGTGAAGTTAAAGTAAAAGATTTGCNNATGAACTACNNNNN
NNNNNNNNNTGCACTTAAAGAACGTAGCCCGTTTATTTATATGATGCACAATGNNNNNNN
NNNNNNNNNNNNNNNNNNNNNNNNNNNNNNNNNNNNNNNNNNNNNNNNNNNNNNNNNNAG
TCCCTAACCTACAATGCNNNNNNNNATGGAACCGCTATACTATCCTNNNNNNNNNNNNNN
NNTCCTTGAGAGATGTTNNNNNNNNNNNNNNNTTTCGTAGTACCCACTCTCGNNNNANNN
NNNNNNNCTCGATAGTCCCACTATGACCGTTNNNNNTAACAGTTGGGTAACAATGGTCAT
ANNGTTGTTCCTTCTCGTCTAGGCTGACGGTTCGCGACCGATAATNNTTNNNNNNNNNNN
NNNNNNTNNNNNNNNNNNNNTAAATCCGTCCTGTNNNNNNNNNNNNNNNNNACCGNNNNN
NNNNNNNNNNNNNNNNNNNNNAMAANNNNNNNNNNNNNNNNNTTGCCAGACCATATTAGA
GATAAATCACTAGCCCCGAGNNNNNNNNNNNNNNNCAATGGTTTGTAGAATTTTTTAACN
NNNNNNNNNNNNNNGCATTGTAAANNNNNNNNNNNNNNNNNNNNNNNNTAGATATACTGG
AACTTTCTATTTGACCANNGCATATTAAGACCTGTTTNNNNNGTTACATCCNNNNCAACT
TCTTCCTATCTTAGTATCTATTCAGTAAGANNNNNNNNNNNNNNNNNNNNNNNNNGGTTG
CGTATGTAGCTTTACGATTANTATGTCATNATTTCTTCCGTCAATATACATAAGTTAAAA
TGGGTCTTATCCATANNNNNNNTGCAGATTCCGTTAACATGNNNNNNCTGAAGAACTGTG
AGNNNNNNNNNNTAGATCTGCTTCCATCTCCAATNCTAACTAAACTGTTCTGGTTATTAN
NNNNNNGTGCAATTTCTGTNNNNAGAAGTTAANNNNNNNNNNNNNAGGTGGTTTAGTAGC
GTCATAGTATNATACGATATACCCATANNNNNNNNNNNNNNNNNNNNNNNNNNTATTTCT
TGTAAACNGTAGCACGCCTATAAGAAGGTTTATTCAACAGTGCCANNNNNNNNNNNACCT
CAGCCTGCTATTNNNTACCACTCGAGACGCGTGCTATGGAGATTAAANNNNNNANANNNN
NNNNNNNNNGGGCTATGGACATGGATAGACGTTCAACTGAGTGTCCCCATATAGNNNNAG
TAAAGGAAANNNNNNNNNNAAGATACTAGTATTTCAACAAANTGTATGAAAACGTGAANG
GGCATGGGCCTCATCAATTGGCACTGCAATNCATTTCAAGGCATAAACCAGGCTGATTGC
ATATCGAATAGGTTTTNNNNNNNNNNNNNNNNNNNNNNNNNNNAATTTTNCNNGGAGGTA
TACGCATACAGANNNNNNNNNNNNNNATATATACATGACGTGCATAATATTCCTNNNNNN
NNNNNNNNNNNNNNNNNGTACTAGCGACCGATCCAAGAAGTGACATATTGNGTATCCATT
CGTGGATAGATGAGCAAGATCAGGGGGAGKAGGGGTATATTANNNNNNGCNANNNNNNNN
NNNNNNNNNNGGGACTNNNNNNNCCCCTTCTGCNNNNNTCTATTCNNNNNNNNNNNNNNN
NNTTTAGCTACTAACCTCNNNNNNNNNNNNNNNNNNNNNNNNNNNNATGNNNNNNNNNNN
NNNNNTANNNNNNTGTGCTCTTCCAGTTGTCTTGCTATAGAGGACAAGTACTTATTGTAT
TAGAGTGCTGCTTTTGATATCCATATCAAAATAGTCGNNNNNNNNNNNNNNNNNNNNNNN
NNNTACAAGTTGGCCTTTCGCGGTGTCCCTCTTTATNGCANNNGATATGCCATANNNNNN
NNNNNNNNNNNNNNNNNNNNNNNNNNNNNNNNNNNNNNNNNNNNNNNNNNNNNNNNNNNN
NNNNNNNNNNNNNNNNNNNNNNNNNNNNNNNNNNNNNNNNNNNNNNNNNNNNNNNNNNNN
NNNNNNNNNNNNAAATCAAACGAGNNNNNNNNNNNNGCGTTGTTTTGGTTACGTGTCATT
ATACCGCTACNNNNNNNNNNNNNNNGTNCACTGTTATCACTCATTAAGCGTGGCACTTGT
ATGTCGTCGTTTTCTATGCATGATTGGCTCTACAGAACCGGAAATTGANNNNNNNNNNGC
CATGTAATATTAAAAATTCAGCAGATGAAGCCACTAGAGTGAGAACTACCATAAGNNNNN
NNNNNNNNNNNNNNNNNNNNNNNNNNNNNNCTTCTGGANNNNCGCCAAAATGAATATNTA
GACTGTATGTGTAATATANNNNNNNNNNNNNNNNNNNNNNNNNNNNNNNNNNTCACCACG
CCCTATNNNNNNNNNNNNNNNNNNNNNNNNNNNNNNNNNNNNNNNAAATTTATGATATGC
GNNNNNNNNNNNNNNNNNNNNAGCACGTAGAAACAAATNNNNNNNNNNNNNNNNNNNNNN
NNNNNNNNNNNNNNNNNNNNNNNNNNNNNNNNNNNNNNNNNNNNNNNNNNNNNNAATTTT
TCTCGTATTCCCCCNNNNNNNNNNNNNNNNATAAGGNNTTGCGAGTGNNNNNNNNNNNNN
NNNNNTCGCCCNNNNNNNNNNNNNNNNNNNNNNNNNNNNNTTTCAAGCTGGRTTAGAATC
TTAATTCTTAGACTCATGATATTTTAGGTCTATNNNNNNNNNNNNNNNNNNNNNNNNNNN
NNNNNNNNNNNNNNNNNNNNNNNNNNNNNNNNNNNNNNNNNATTAGCAATATNNNNNNNN
NNNNNNNNNTGTTTGATACGCAGCGAAGNNNNNNNNNNNNNNNNTTACCCATTTGTAGTG
NNNNNNNNNNNNNNNNNNNNNNNTATAGAGATTGAGCCAAAGTAGGNNNNNNNNTTACGA
AANNTTACANNNATCTTACCAGAGATGNNNNNNNNNNNNNNNNNNNNNNNNNNNNNNNNN
NNNNNNNNNNTTNNNNNNNNNNNNNNNNNNNNNNNNNNNNNNNNNNNNNTGAAATAGATC
GAGTCATCAAAAAATCGAAGGCTANNNNNNNNNNTTGAAGTTTGAAGAAANNNNNNNNNN
NNNNNNNNNNNNNNNNTGCAAGCTAGCACAAGCACGTNNCTNCACTCCCTGAAGGCACTA
AGTGTCCCTACAAGGCTCAGAGNNNNNNNNNNNNNNNNNNNNNNNACNNNNNNNNNNNNN
NNNNNNNNNNNNNNNNNAATTATAGGACTTCGTCANNNNNNNNNNNNNAGACATATTATA
GTTATCGGGCTTTTAANNNNNNNNNNNNNNNNNNNNNNNNNNNNNNNNNNNNNNNNNNNN
NNNNNNNNNNNNNNNNNNNNNNNNNNNNNNNNNNNNNNNNNCATATAAGTGTTCTAGAAT
TTTTCTATTTTACAATCNNNNNNNNNNNNNTTTGTCGCAAAAAACGCANNNNNNNNNNNN
NNNNNNNNNNNNNNNNNNNNNNNNNNNNNNNNNNNNNNNNNNNNNAAGCACTTTTGGGCN
TCATNNNNNNNTTGTTCTGTNGTATGTGTATAGTCGCTATCAGGATTTGTTACTTNNNNN
NGGTNNNNNNNNNNANNNGACGTATTTGTTATCCAATTAGCGGGATGAACCGCTTTGGTA
TCGNNNTTATGTAAGNNNNNNNNNNNNNNNNATGGAAAAATCGCTACTGGATATCGAGAC
CTAAACAAACTCCATAAGTGACTTTAGATCTTGCCGGAGTGGACTTTAACTCCAGAACAC
GTCCAAACGCGNNNTGATAAGTAATCGTCTTGNNNNNNNNNNTATACATTTCCGACANNN
NNNNNNNNNNNNNNNTGGCCAGCNNNNNNNNNNNTATNGANNNNNNNNNNNNNNNNCCGC
AAAACACGCATATACACAAATACTTTACCACGTGATTATTTGAGATTGCTTAAGGTNNAA
CGTAAATGAGTCTCAGAGACAAANNNNNNNNNNNNNNNNNNNNNNNNNNNNNNNNNNNNN
NNNACGATGCCATACTCGTCTTTCGGGATCAGGAAGGTCCAGGCCTTTTTCCAGTAGTGT
AAAGCTGTCTGGGCCNNNNNNNNNNNNGCGAACCTTAGNNNNNNNNNNNNNNNNNNNTCG
TGCATNNNNNNNNNNNNNNNNACTGGGTTTCCTGTNNNNNNNNNNTGCCCRTGGYCAGAG
CYGCCTTNNTTATAAATACANNNNNNNNNNNNNNNNNNNNNNNNNNNNNNNNNNNNCCGG
AAGCAAANNNNNNNNNNNNNNNNNNNNNNNGTCACCAAATGCGTGNNNNNTCACNNNNNN
NNAACGAACAATTTCAGCTTTTTCCCTTNTCATACGCCAAATTACCTCAAAAACACGTNN
NNNNNNNNNNNNNNNGAGACTNNNNNNNNNNNNTACTTTCCGGATGCCTTTGTTGGGCTC
CAGTAGTCCATGAGGCTCTGGTNNNNNNNNNNNNNNNNNNNNNNNNNNNAGGGGATAAAC
AGCCCGCTACGTCCCAGCCNNNNNNNNNNNNNNAAAAACTCCTCTNNNNNNNCTAGCAAT
TTTATANNNNNTAGTAGGANNNNGAGAGGTNNNNNNNNNTAAGGGCAACTGACCGTGTTA
TTGTAGACGTTTGGGTGGATTCTNNNNNNNNNNNNNNNACTGGTACATTCGGGTAGTGCG
AGTCAAGACGACATGACGATCGTAATGGAANNNNGAAGCGAAGTAGAGNNNNNNNNNNNN
NNNGAGTNNNNNNNAACTGTNNNNNNNNNNNNCNNNNNNNTGATCTTCCTGCANTTCACC
ACTNCTTCAGCCATATCTNNNNNNNNNNNNNNNNNNNNNNNNNNNACAAAGAGCTCNTCA
NGTNNNNTTCTAAAAAATCTAGCCAAAAAAACCGNNNNTGATGTGNNNNNNNNNNNNNNN
NNTGNNNNNNNNNNNNNNNNNNNNNNGTTACTAANCCNNNNNNNNNNNNNNNNNNNNNNN
NNNNNNCTCCTTGAGTTCCGCTNNNNCTGGAACGNNNNNNNNNNNNNNNNNNNNNNNACA
TATGCCTCCTTACTTNNNNNNNNNNNNNNNNNNNNNNNNNNNNNNNNNNNNNNNGAATCT
GCATTTCCTGATTCTCTTCGGGCATGCGGTTCGGGCGGTCNNNNNNNNNNNNNGGAGAAT
AGANCCGAACANNNNTNGTCAAATGTAGCATGNNACCGGTTCATGAAAATGCTTCTAAGT
NNNNNNNNNNNNNNNNNNNNNNNNNNNNNNNNTTCCATNNNNNNNNNNNNNNNNNNNNGG
AAGCTATCCGTGAACAGGGTAGTATGACNNNNNNNNNNNNNNNNNNNNNAGGACCGTATC
ACCGAACACGGAGCCAAGGCTTCAGATAAGNNNNNNNNNNNNNNNNNNNNNNNNNNNNNN
NNNNNNNNNNNNNNNNNTCTGTTCGACCATATTGGCNNNNNNNNNNNNNNGANNNNNNNN
NNNNNNNTACGTGRGTTATCACTTTTATGCTNNNNNNNTTCTGTGATATTTTTTCTTATA
GCATGTTNNNNCTTTCTGCTCACATTAACCATTGTTACGCTGGTAATAGGTAGTGGATCC
TAGCTTGCAGTTCGAAAGAATTTATNTCACNNNNNNNNNNNNNNNNNNNNNNNNNCCAGG
GTTTTATTGGACTANNNNNNNNNNNNNNNNNNNNNNNNNNNCTTTCATNNNNCACTTNNN
TACGCGAGCAATAAATAGTAGATTATCCGTGAAAGCAATTCGATCAACGCGTAGAGTAAN
GACATTCACAATGGGTGATNNNNNACGCANNNGCGTTCTCGAAATCAATTTATGANNNNN
NNNNNNNNNNNNNNNNAATACTTGTTACNNGCCATTGTGGCAAGAAGCCANNNNNNNNNN
NNNNNNNNNNNNNNNNNNNNNNNNNGCATTAAAGCGTCTGTNAAGCCCGATCAGACTNNN
NNNNNNNNNNNNNNNNNNNNNNNNNNNNNNNNAATNNNNNNNNNAGCCGGTGGTTGTTGA
ATAATTCNNNNNNNNNNNNNTCAGTTTTNAGTNNNNNNNNNNNNNNNNNNNNNNNNNNNN
NTGGCATCACATGTGGNNNNNNNNNCCACCAATGNNNNNNNNNTGCACTGGATAAAACCN
NNNNNNNNNNNNNNNNNNNNNNNNNNGTAAAGTTTATCATTCCAACACTCGGTGTATNNN
NNNNNANCCGNNNNNNNNNNNNNNNNNNNNNNNNNNNNNNNCTCATCGTGCTTNGTTCAC
ANNNNNNNNCAATGNNNTGANNAAGATACTGAGAACTCGAACTACACAAGANNNNNNNNN
NNNNNNNNNNNNNNNNNNNNNNTGNCGGCAGAGTGTGGTTTACTACWNAACATTTATTGC
TCGGATCATGTATATGNNNNNNNNNNNNNNNNNNNGGGAAAATNNNNNNNNNNNNNNNNN
NNNNNNNNNNNNNNNNNNNNNNNNNNNNNNATACTCAANNNNNNNNNNNNNNNNNNNNNN
NNNNNNNNNNNNATATAGCGTCTTTCTTATAAGCATTTGTTCACCATGATAATTCTACAT
GTCGNNNNNNNAGCGTTTTTAGTCGCAAATTTTNNNNNNNGCGCAGANACTTTTAGATTC
GTGTTAATCAGTTAACTTGTATCGTATGTTACTAGGTGGGTATCTGAGAWYANNNNNNNN
ACCTAAAAACATCAGTATGCAAAAATATAAGAGTATYGCTCTAACTCAGNNNNAGTATGT
GGATANATGGTCACCAATCATTAGTTGTATAANNNNNNNNNNNNNNNNNNNNNNNNNNNN
NNNNNNNNNNNNNNNNNNNNNNNNNNNNNNNNAATNNNNNNNNNNNNNNNNNTACACTAG
AGAGTATGCACCGCTCTCCTTGGTTTTCTTCCGCATTTACTCTCAATTTCCNTGAANTNN
NNNNNCACTGTAACTGTATCAANNNNNNGTTTNNNNNNNNAGGTCAATTTTNNNNNNNNN
NNNNNNNNNNNNNNNNNNNCTATGACTCAGCATGTCTGATCTTNANNNNNNNNNNNNNTT
AANNATATCACTAAGTACCACTTTAATATATAGTCATNNNNNNNNTTTCCAGCATTGCGA
TTTCCATCGCNNNNNNNNNNNNNNNNNNNNNTGTGCTTNNNNNNNNNNWCAKGNNNNNNN
NNNNNTTAAATAGGGNNNNNNNNNNNNNNNNNNNNCTCTCTGCNNNNNNNNNNNNNNNNN
NNNNNNNNNNTTACAGTTATACTTCGATTTTCCCTATAGACAGCNNNNNNNNNAGTATTG
CGCTTCGCAGCGTACACACNCCNNNNNNNNNNNNNNNNNNNNNNNNNNNNNNNNNNNNNN
NNNNNNNNNNNNNNNNNNNNNNNNNNTATTTCTCCCTCTCCAGATAATATCNNNNNNNNN
NATTAAGCTATGGAGGCACNNNNNNNNNNNNNGGTNNANNNNNNNNNNNNNNNNNNNNNN
AGTCCAAGAAGCTAATCAGTTTCCAGAATNNNNNNNNNNNNAACAGACCCAAGNNNNNNN
GGATGCCAGACGAGACNNNNNTTGGNTNNNNNNNNNNNNNATTTAATATTAGNNNNNNNN
NNNNNNNNNNNNNNNNNNNNNNNNNNNNNNNNNNNNNTTTCGTANAACCAATRGGACCCG
YATCTTCGTGAGCGAAGTANNNAGAGCAACGTANNNNNNNNNNNNNNNNNNNNNNNNNAT
CAATTATATTATGAAATTGCATATCAGACTGTGCAAGTACGAAGAACANNNCGTTTNNNN
NNNNNNNNNNNNNNNNNNNNNNNNNNNNNNNNNNNNNNNNNNNNNNNNNNNNNGGATNNA
NNTNNTTTTAGTCGGNNNTCCNNNNNNNTTAGTAGGAGCATCATGTGCAATCAACAGGAA
AAAAACTAGTTGATCAATTTNNNNGGATTTGGGTCTGCAANNNNNNNNNNNNNNNNNNTT
NNNNNNNNNNNNNNNNNNNNNNNNNNNNNAAGNNNNNCAAATTNNNNNNNNNNNNAATAT
CATATACTNNNNNNNNNGCTCAGGSKCACATCTCGGAGATTGGCCCTAGGGTAGTATTCG
CAAGCTTGACATTTTCGTGGCTAGANNNNNNNNNNNNNNNNTACGTAATGTTTNNNNNNN
NNNNNNNNNNNNNNNNNNNNNNNNNNNTCGATGTATATGANNNNNNNNNNNNNNNNNNNN
NGCAGCANNNNCTCGCCTGCGTGTACCAATACGANNGAAAATACAGAANNNGATACTGNN
NNNNNNNNNNNACGAGNTACAGAGTTAGCACATGTACACCAACCTAGAGAANAGAGTTAG
ACGGTTCTTTATGAACTACGGATGAGATAGCATGACTCCTTCCNTACTTTGCCTTTGACT
AACACTCATTTTTCTGACTTACTGGAGNNNNNNNNNNNTTAANNACTTTACTTGTCTCCC
CCTATAATANNNNNNNNCTCTTGTTGCNGGCTTTGTANNNNNNNNNNNNNNNCACTTACT
TATGGTCGTTNNNNNNNNNNNNNNNNNNNNNNNNTTTGTTTCTGATTAGTAAGGACGAGN
NNNNNNNNNNNNNNNNNNNNNNNNNNNNNNNNNNNNNNNNNNNNNNNNNNAGNCAACNNN
NNNNNNNNNNNNNNNNTTAATAATAGNNNNCTACTTGGACTTGTCTGCTCTGGGGAANNN
NNNNNNNNNNNNNNNNNNAACCTAAAAAATCCTTAGTAGTGAGATTTNNNNNNNNNNNNN
NAAGACCCNNNNNNNNNNNNNNNNNNNNTGTTGGGTTATTANNNNNNNNNNNNNNNNNNN
NNNTTGAGCTGCNNNNNNNNNNCTGCGTATAAGCTTCGTAGCGAACTAGTNNNATGAGTT
TGGAGANNNNNNNNNNNNNNNNNNAGTTAAGGAAATGTTTNNNNACACTTAATCCGTAAG
CAGCGTAGGAAGTAACCTANNNNNNNGGAAACGCAATTCTCCTACTTTTTTTTATTTGNN
NNNNNNNNNNNNNNNNNNGCATAAAATCGTCTCTCNNNNNNNNNNNNTGAAGAATTTTAC
GCTCTCATGATGTCAGGGATCTAACATCTTANGGTGTAGTAAGTACAGTTTGNNNNNNNN
NNNNNGAGTAAAAAGAAATAGNNNNNNNNNNNNNNAGCTCGACTCTATACTATCTGTGTA
TTTGAGNNNNNNTGAGTGATAGGCTGGATAAGACATATNNNNNNNNNNNNNNNNNNNNNN
NNNNNNGGTGTTAAAGAACAAAGTGGATCCTAGTAAAATTCNGTNNNNNNNNNNNNNNNN
NNNNNNNNNNNNNNNNNNNNNNNNNNGCATTTCCTTCGAACAATTGATNNNNNNNNNNNN
NNNNNNNNNNNNNNNNNNNNNTTATGNNNNNNNNNNNNNNNNNNNNNNNNNNNNNNNNNN
NNNNNNNNNNNTTAANNTGCAAACGGTAACCTCAGCTTACGCGGNNNNNNNNNNNNNNNN
NNNNNNNNNNNNNNNNNACTCCCACTNNNNNNNNNNNGGTGAATCGTGGGATNGTAGTTT
TCACCCGTCANNNNNNTTGGTCATTNNNNNNNNNNNNNNNNCGTCTTGACGAGAGTGTAA
AGAGATGTTTGTGGAAATNNNNNNNNNCCACGGATCCTTTTCTNNNNNNNNNNNNNNNGT
ATAAWATGTTGGTTGAGTGANNNNNNNNNNNNNNNNNNNNNNNNNAACCATTTGTTNNNN
NNGCANNNTTAGNNNNTTAGTGNNNNNNNNNNNAGCATAAGATAATTTTGTAACTCTGTC
CTNNNNNNCGCTTCGGGGTGTATTNTTCTGGTCAATTACACTTTGGCCANNNNNNNNNNN
NNNNNNNNNNNNNNNNNNNNNNNNNNNNNNNNNNNNNNNNCCATATTTTTGATATGGACA
AAATANNNNNNNNNCAGGCGGCGTACTTTGCAATGCGTTAAACACAATATGTATTTGATT
TAGCANNNNNCGGTCTATANNNNNNNNNCKAGTGGYTGCCNNNNNNAGAGCANNNNNNNN
NNNNNNNNNNNNNGATATAGTTAGAATGGNNNNNNNNNNAATACAGCTAAATATAANNNN
NNNNNNNNNNNNNNNNTTCTACCTATCGCAAAAGTCCCATTCGGCAACAGGATCATTCCC
TTGCCTTAGTANNNNNNNNNNNNNNNNNNNNNNNNNNNNNNNNNNNNNNNNNNNNNNNNN
NNNNNNNNNNCAANNNNNNNGTTTTNNNNNGACCAACGTTGGGATGAGAACTCATTNNNN
NNNNNNNNNNNNNNNNNNNNNNNNGTTGGGTTANNNNNNNNNNNNNNNNNNNNNNNNNNN
NNNNNATCCTGCNNNNNNNNNNNNNNNNNNNNNNNNNNNATCTGACAGCATAACAATGAG
AACNNNNNNNNNNNNNNNNNNNNNNNNCCCATCTATTTNNNNNNNTAGCTGGNNNNNNNN
NNNNNNNNNNCTATATTCACCTGGNNNNNNNTTGCCACACTGCTTCTCGCACGNNNNNNN
NTGTCAAGNNGAGAAATTGGATTCTTGGGNNNNNNNNNNNNNNNNNNNNNNNNNNNTAAT
AGAAGTCGAGATTTTATAGGCCNNNNNNNNNNNNATGGCAAACTCACCGTTNNNNNNNNN
NNNNNNNCCACAAGANAAGGGAATGGATACAAGACGTAAAGGGAAGGTAAGACGAGTGGN
NNNNNNNNNNNNNNNNNNNNNNNNNNNNNNNNTTACTTTGGTATTAACTNNTATATAGAA
AATATCTATGGCCTNNNAGTTCTGTCTAAAGTTACCAATTCATATATAATCTTAACAATT
GTATGGGCTNGTNNNNNNNNNNNNNNNNNNNNNNNNNNNNNNNNNNNNNNNTCNNNTAGG
CCACGATCTTTTAATATGAAATCAAGCCACNNNNNNNNNNNNNNNNNNNNNNNNNNNNNN
NNNNNNNTCACCCGTGGTGAATNNNNNAGATTTCGNNNNNNAGGTCTNGCTGATTTATCA
AAGTGCCCNCTGGTNNNNGGCCCANNNNNNNNNNNNNNNNNNNNNNNNNNNNNNNNNNNN
NNNNNNNNATTNNNNNNATGAACTNNNNNNNNNNNNNNNNNNNNNNNNNNNNNNNNNNNN
NNNNNNNNNNNNNNNNNNNNNNNNNNNNNNNNNNNNNNNNNNNNNNTATGCGGGTGCTGA
AGCCCTGACTGATCCTCANNNNNNNNNNNNTCTCCATTCCAATATCTTACNNNNNNNNNN
NNNTGAAGRRCGNNNNNNNNNNNNNNNNNNNTTAGCTGAGTTGGNNNNNNNNNNNNNNNN
NNNAACGCAGCATNNNNNNNNNNNNNNNNNNNNNGACGCCCCNNNNNNNNNNNNNNNNNA
TCAAGTGATGAAATAAACGGTCNCTACGCATTAAAATGGNNNNNNNNNNNNNNNNNNNNN
NNNNNNNNNNTTTTNNNATCCCAAGTTGTNNNNNNNNNNNNNNNNNNNNNNNNNNNNTGT
AAGANNNNNNNNNNNACANTCTTCATCTAAGTTTNNNNNNTTCTCCGNNNNNNNNNNNNN
NNNNNNNNNNNNNNNNNNNNNNNNNNNNNNNNNNNNNNNNNNNNNNNNNGTGCTAAGGAC
TCAATCCANNNNNNNNNNNNNNNNNNNNTAGTTTTAAAANNNNNNNNNNNNNNNNNGCCT
>Alibertia-edulis
ATTCCCTACTTCAGGTCACTTTAAACCGGTTCTACTGTAGCCATGGCCANNCTGTATCTA
TTCCCAGNNNNNNNNNNNNCAACTGGATNNNNNNNNNNNNNNNNNNNGGCGCTCACGTNN
NNNNNTGCAAGAATTCTCGGCCANNNNNNNNNNNNNNNNNNNNNNNNNNNNNNNNNNATG
ANNNNNNNAATCAATGCTGGTGACTGNNNNNNNATCTCTCCTCATGTNNNNNNAAATTTC
GACAANNNNNNNNNNNNNNNNNNNNNATGTCTTCAANNNNNNNNNNCACGGTGACTCTAN
NNTTGGGCGCACGGCTAGTAGAGGCCCGCGAAANNNNNNAGTAANNNGTCTGTNNNNANN
NNNTTTCTACTAAAAATNAANNNNTTATCNNNNNNNNNNNNNNNNNNNNAAAGAGNNNNN
NNNNGTGATTACTCGACTCTTCTTTGGTCTGTAGGTTGTTTTNNNNNNNNNNNNNNNNNN
NNNNNNNNTTAATGCACCTGCCCTANNNNNNNNNGATCAANNNNNNNTTTTCCCGTTTGT
TACATTTGGGAAAAATTACAGATGCATAAAGTANNTTNNNNNNNNANTAGNNNNNNNNNN
NNNNCTTAAACTGGTATTTCGGACCATNGATTNCCATNNNNNNNNNNNNNNNNNNNNNNN
NNNNNNNNNNNNNNNNNNNNNNNNNNNNNNNNNNNNNNNNNNNNNNNCGGTAAGTGGGTA
GTGAATCCNNNNNNNNNNNNNNNNNNNNNNNNNNNNNNNNNCCGANNNNNNNCGTAAGGA
TNNNNNNNNNNNNNNNNNNNNNNNGTGACCCCTATGTTGCNNNNNACTTATTGANNTAGA
AATTCCGCAGTAACTGTTTGTTTTGCATCCGTCNNNNNNNNAGCATATTCCCTAAGATTA
ATGTAGTTCTGTGAGAGATANNNNNNNNNNNNNNCTGACCTCATTTCAATGCTAATACAT
TCGTGAANNNNNNCACATCGGCCGATATGATCATGACTAATCGTGGAAAGNNNNNNCACG
ANNNNCAAAGAAATGACAACATNNNNNNNNNNNNNNNNNNNNANNNNNATTGTTTNNNCC
AANNNNNNTGCTGTTTNNNNNNTGGCGACATATACTCTCANTNNNNACCTCAATACTAAT
TGNNNNGTCAATGACGGTACTNNNNNNNNNNNNNNNNCNNNNNNCAAGCTTATTAGTATT
TAGNNNNNNNGACTATATGNNNNNNNNNNNNNNCCATTTAGTCAGTTCTGATCTTTAGCA
NNNNNNNNNNNNNNNNNNNCCTTATCTANNNNNNNNNNNNNNNNNNNNNNNNNNNNNNNN
NNGGAAAGNNNNNNNNNNNNATTTTTTATACAGTGGTTACGATGNNNNTTCGGGAAGTGC
GCCTTCNNNNCTGCAGTGGTGAGNGNNTGTGGNNNNNNNNNNNNNNNNNNNTATCATATG
AGNNNNNNTGGATGAGGTNNNNNNNNNNGYACCATCTCAAGCACCACCAAATCGNNGANN
NNNNNNNNNNTCTAATAAAATTCACNTTTATCCGTCTNNNNNNNTTTCANNNNNNNNNNN
NNNNNNANTNGCNNNNNNNNNNNNNNNNTTATATGNNNNNNNCGGGCGTACTAATGATGN
ACACGGTGTGNNNNTCNNNTCGGGGTCGGTCAGTTCCGAAGTGTGTCCTCACATGTGTCA
TAACGATNNNNNNNNNNNNNNNNNNNNNAGAAACCCCCGATAGTTAAGAGATATAAGATA
CTATAAGNNNNAAGTTTGGCCTAATAAGCTTNNNCAGGCATGAANNNNNNGGTGAATCAT
GAAATACTGTAAGTGGAGAGTGNNNNNNNNNNNNNNNNNNNNNNNNNNNNNNNNNNNNNN
NGTNNNANNAACCCCTTGTGGAATCAGTGACTTACATTAATCGTCCCGTNNNNNNNNCTY
TRCCCGAANNNNNNGTATTGTGAANNNNNNNNNNNNNNNNNNNNNNNNNNNNNNNNNNNN
NNNNNNNNNNATTNNNNNNNNNNNNNNCCCCTTGATATGTTCATATTCATAGGGAGGATC
NNNNNNNNNNNNNNNNNNNNNNNNNNNNNNNNNNNNNNNNNNNNNNNNCTANNNNNNNNN
NNNNNNNNNNNNNNNNNNNNNNNNNNNNNNTNNNNNNNAAAAATGCNAGAATATAAAATT
NNNNNNNATTACATGATTGNNNNNNNNCACCTGANNNNNNNNNGGNNNNNNNNNNNNNCT
CTTAAGAAATATNNNNNNNNNNNNNNNNNNNNNNNNNAGACNNNNATAAGAAAGATTANN
NNNNNATAATCCGTTNNNNNNNNNNNNNNNNNTACTTGAATAGTAAGTTAAACGATANTT
AGTTGTATTNNNNNNNNNNTNACATGNNNACTACAATATATAGACGCGGGAGANNAGCCT
TGGTAAAACACCGAAGCTAGTTGCCGATGGATTATTACGNCTNTGACATACNNNNNNNNN
NNNNNNNNCNNNNNNTACCGGCTTNNNNNNNNNNNNNNNNNNNNNNNNTTNNNNTTTCCG
AAGAGTNNNNNNNGNNNNNNNNNNNNNNNNNNNNTCGGNNCCGAGGGGANNNNNNNNNNN
NNNNNNNNNNNNNNNNNNNNNNNNNNNNNNNNNNNNNNNNNNNNAATTAGGTAGAGCCNT
CCTTTAGTGGGCAGTGANNNNNANNNNAGTATGATGAAGTCAATTSATACTCRGWTTTGT
GTNNMCTCTCGGTAGAGACAACAGRCACGTANNNNNNNNNNNNNNNNNNNNNNNNNNNNN
NNNNNNNTGANNNNNNNNNNNNNNNNNNNNNNNNNNNNNNNNNNNNNNAACAGTCTCAGT
TGACGTCCGTTANNNNNNNNNNNNNNNNNNNNNNNNNAATATGTATATANNNNNNNNNNN
NTACGGTNNNCGTAGNNNNNNNNNNNNNNNNNTGTTCCANNNNNNNNNNNNNNNNNNNNN
NNNNNNNNNNNNNNNCGAAATGGATGCATGGGAGACACCTGAGCAATTAAGATTNNNNNN
NNNNNNTACTTTTATANACGNNNNNNNNCCCAGAAAGTCAAGAATACTATTCATACTACC
NNNTANNNNNNNNNNNNNNNNNNNNNNNNNNNNNNNNNNNNNNCNNNNNNGATATTTTNN
NNNNNNNNNNGTTTTACNNNNNNNNNNNNNNNNNNNNNNNNNNNNNNNNNNNNNNNNNNN
NNNNNNNNNNNNNNNNNNNNNNNNNACTAAANNNNNNNNGTATGGNNATNANTATTGTCA
CTAATTTCGGATACCTCTACGCCCCANNNNNNNNNNTCGAGCTTTGNNNNNNNNNNNNNN
NNNNNNNNNNNNNATNGTGCTGATAACGAGTTTAGTTNNNNNNNNTTNNNTTGAGCAAAA
TTAGAAGTCAANNNNNAATGGGACCACACRTTTAAGATCTTTTWTTACATCCATTTAAAT
CANNNNNNNCATATCAATCAGTGCATAGNNNNNCGNNNNNAGTAGTGCAGGGGCNNNAGA
TNNNNNNNNNNNTATATTGGTGTTTTGCGCCAATAAAATGAACCGAAAATATAATACANC
GNNNNNNNNNNNNNNNNNNNNNNNNNNNNNNNNNNNNNNNNNNNNNNNNNNNNTGAACAT
GACAGCCGGTACAGATNGACKGCTTTATGAGCTTGGNNNNNNNNNNNNNNNNNNNNNNNN
NNNTTTTTNTTTTTTNNNNNTAATTTCTAGNNNNNNNTTACCTTAGGGNNNNNNNNNCNN
NNNNNNNNNNNNNNNNNNNNNNNNNNNNNGATTATTCCAAATCGTTAANTAANNNNNNNN
NNAGATGATGATCCNNNNNNNNNNGATGGGTACGACTNNNNNGACCTNNNNNNNNNNNNN
NNNNNNNNNNNNNNNNNNNNNNNNNGGGCTGCCACCCAATTCTCTTTTCNNNNNCATCTT
NNNNNNNNNNNNNGTCTTACATCGCAAGTTACCTTTGNNGTTGNNNNNNNNNNCTAACAT
TACTCTGTGATCACCTTNNNNNAGTTCGGACCGGGTTCACATTCAATAGAAATANNNNNN
NNNNNNNNNNNNNNNNNNNNNNNNNNNNNNNNCGTAANGACGGGATAGCAATGNNNNNNN
NNNNNNNNNNNNNNNNNNNNNNNNNNNNNNNNNNNNNNNCGATGTAATCTTNNNNNNNNN
NNNNNNNNNNNNNNNNNNNNGGNNNNNNNNNNNNNNNNNTTATAATGCCTCTNNNNNNNN
NNNNNNTAAAAAATCTNAATCTTCATATAANNNNNNNNNNNNNNNNNNNNNNNNNNNNNN
NTTATACGGGTAGTTGGTCTTTNNNNNNNNNNNNNNNNNNNNCANNCACAGCNNNNNNAT
CGGCATTTATACTGTGTAAGAAGGAGCGCCTGTNAAACACATAAGATGCACNTANNNNNN
NNNNNNNNNNNNNNNCAAAATTATCAGNNNNNNNNNNNNNNNNNNNNNNNNNNNNNNAAT
TACTTANTCTTGATTCTGTCTCACTAAGAAGACGAACTCCTAACNNNNNNNNNNNNNNNN
NTGGTGATCCAACGNNNNNNTGAGNNNCTTCTAAGACTATTACTCNNNNNNNNNNNNNNN
NNNNNNNNNNNNNNNNNNNNACCGGTAGCTATATTCACCAAAAACTATAAGGCAATNNNN
NNNNNNNNNNNNNNNNNNNNNNNNNNNNNNNNNNNNNNNNNNNAACTTTCAGGTTGTATT
TGGCGANNNATTTCTGCATTTCTATGCCGAGNCNNNNANNNNNNNAAANNNNNNNNNGAG
TTTGNNNNNNNNNNNNNNTTTGGATCTAGAAANNNNNNNNNNTCCGAGNNNNNNNNNTTC
CTNNNNNNNNNNNNNNNNNTNNNNNNCCGAAATCTGCCAGNNNNNNNNNNNNNAATCATA
AAAAAGCTTGAGTACTGTCCGTTTTATTTNACTTCCCTCTATCAGTATGCGNNNNNNTCC
CTCCACTATCGNNNNNCTGGGGTTTCTACAGGTGAAAACAAACTAAATGGAGGTTNNTCC
TCAGCTGNNNNTCATTGGTAATACNNNNNNNNNNNNNNTTTGGGAGGTTTAAACATGATG
TNNNNNNNNTACAAGCGTTCTGAACAAATGTTATAGATTAGCNNNCTAACGTGAAGAAGC
ACCGAGGTAATNTTNCATAANNTTAGCGNNNNNNTNTTTCTGNNNNNNNNNNNNNNNNNG
CTGATCAGGGTCAAAANNNNNNNNNNACTCATATAAATTATNNNNNNNNNNNNNNNNNNN
NNNNNNNNAAGGANATTATNNNNNNNNNNNNNNNNNNNNNNNNNNNNNNNNNNNNNNNNN
NNNNNAGCTTCTCCAAAAGCCNGAAATTCTGCTTCAGAGGCTGNTATAAATNNNNCATGT
TGGACTTCGCTCACATTTCANNTTAATTCGATTCGATTTNNNNNNNNNNTGTAAGTTACT
GAGATCTAGCGCANNNNNTCAGANNNNNNNNAGAGCAGCNNNNNNNNAATCAAAAAGCGC
GTTAGTNNNNNNNNNNNNNNNNNNNNNNNNATAGANNNNNNNNATNNNNNNNNNNTCGTA
AGCANNAGCTTGATTACAGTCANNTTTGCGTCTTNCNNNNNNNNNCTTTCAACTCNNNNN
NNNNNNNNNNNAATCNNNNNNNNNNNNTTACATCTTATGTGCNTCAAGAAAATTATTGCA
AGTGGTAATANAATAAGATTAGGGAGTTTTTTTGGNNNNNNNNNNNNNNNNNNGATTGGG
TTTATCANNCTATCCGATCNTGTATCGGTNNNNNNNATATNCACTTNNTANNNNNNNNNN
NNNNNNNNNNTATCATGATGCGTTGTTTTGAGNNNNNNNNNNNATACACGACAAACANNN
NNNNCNNNCGGANNNNNNNNNNNNNNNNNNNTTCACAGAATATCAGATACCGAGTTTTGT
ACGCGTAGACACGGTCTACGCGCCACTCAGANNNNNNNNNNNNNNNNNNNNGACGTNNNN
NNNNNNNNTGGTGGACCTAAATTGTTAAAANNNGAATATCACAATTTTATATNNTATTCG
ATGTCGCTGNNNNNNNNNNNNNNNNNNNNNNNNNNNNNNGGCTGCAATTGTACAGTATCN
NNNNNNNNNNNNNNNNNNTACTAATTCCANNNNNNANTNAACACGTGTAATNNNNNNNNN
NNGCTTGAACATCCCANNATGTTNNNNNNNNNNNNNNNNNNNNNNNNNNNNNNNNNNNNT
CCGTGNNNNNNNNNNNNNNNNNNNNNNNNNNNNNNNNNNNATCANNNNNNNNNNNNNNNN
NNNNNNNNNNNNNNNNNNNNNNNNNNNNNNNNNNNNNNNNNNNNNNNNGNNNNNNNNNNN
NNNNNNNNNTACAATCTCACTGAATGCGAGCATCCANATCNNNNNNNNATGTCNCGTACN
NNNNNNNNNNNNNNNNNNNNGTAATATNNNNNNNNNNNNNNCTTAMTGTGCACGACTCGA
NNNNNNNNNNNNNNNNNNNNNTGGTCTACATGTTCGTANNNNNNNNNNNTTGGGTNAGTC
ATTAGTCATTTCANNNNNNNNNNNNNNNNNGGACTCTGAGTGCTATTATAGNACCTCTCG
TCAAGATANNNNNNNNNNNNNNNNNNNNNNTACAACATGATGGGACTGTCCCTATGGAGG
TTGNNAGACCCATAAATAAATCAAAAAGCAGNNNNNNNNNNNNNNNNNNNNNNNNNNNAG
TAATGKTCAAGAMANCTANNCANNNNACTTGGATAAAANNTAATNAAGCATTTTAACTCC
GCAGCTRTTGTCCGAGACCACTCTTGTACCAAATACTTACACTTACTGAAACACANTGCA
TTCACAGAATACGTGAATTATACCCGTNNNNNGCAATAGAACCTATTTAGATTTTTNNNT
CNNTATAAANNNNNNNNNNNNNGTCCATATNCGNCGACGAGANNNNTCAANNNNNNNNNN
TAGTCGAGTNNNNNNNNNNNNNNNNNNNNNNNNNNNNNNNNNACTGCAAGATCGTGCCAC
AAGTCGATCTTTCGTGATAAGCGTCAGCGTCAGTGCACATTTCNNNNNNNNNNNNTATAG
ACCTCGNNNNNNCAGTATCTAATCNNNNTCCTTTTAGGCCNNNNNNTAGCCTNNNNNNNN
NNNAGAATTGTATTTATACATACTAATAACAATTATGCGACGTCCCCTATGNNNNNNNNN
NNNNNNNNNNCCCTGAAAATGGACTTTATTATATTCGCCGAGCAAGAATTCCTGNNNNNN
NNNNNTCGTCTGCCGAAGNGGNTGAAGTTAGAGANNNNNNNNNNNNNNNNNNNGGTCAGG
AAGCAATACAAAGTGTAGTAAANANTGNGTGGGTTAGGACCAAACCACATATACATATCT
TCCATNNNNNNNNNNNNNNNNNNNNNNNNNNNNNNNNNNNNNGAGTACTAGTATTTTCAA
GAGGTGAGGCNNNNNNNNNNNNNNNNNNNNNNNNNNNNNNNGTAAGNNNNNNNNNNNNNN
NNNNNNNANNNNNNNGTGTCCGNNNNNNTTACTATGGAATTNNNNNNNNNNNNNNNNNNN
NNNTGTAAACTTATGTTAAAGAGAGAGACAYCCTATTGATNNNNNNNNNNNNNNNNNNNN
NNNNNNANNNNNNNNNAACTATTAACTATTAATCNNNNNNNNNNNNANNACATACAGTGA
AGACCAGAATGACTGCAATAAGCTGGCTTTTGGNNNNNNNNNNNTGAGTNNNNNNNNNNN
NNNNNNNNNNNNNNNNNNCGTGACTATTCTCCTAGTAANNNAATACAATGNNNNNNNNNN
NCTACTCATTGGTAACAGCTTTNNNNNNNNNNGTTAGCATTTCACAATGACCTANNNNNN
NNNNNNNANNNNNNNNNNNNNNNNNNGGAGGTTAGCTCCCGTAGCTNNNNNNNNNNNNNA
CGTTCAGTACCCTCGACCGGNNNNNNNNNNNNNNNNNNNNNNNNNNCCTTCGCTTNAGTG
CCGAGTGCTTTTTTGTATGCTACGCAGTCGNNNNNNNNNNNNNNNNNNNNNNNNNNNNNN
NNNNNNNNGNNNNNNNNNNNNNNNNNTTAGNNNNNNNNNNNNNNNGAAAGTNNNNCTTTG
TAATTGATGACTAGCTTGTCCCAGGAAGGGGACATAATTGTAGACCATCATTNNNNNNNN
NNNNNACNNNNNNNNNNNNNNNNNNNTAAAAAAGCACTAGATACAAAATAAGCATGNNNN
NNNNNNNGGTAATTTGCGTAANNNNNNNNNNNNNNNNNNNNNTGTACGAGCCACCANNNN
NNNNNNNNNNNNNNNNNNNNNNNNNNNTTGACGTCTCTGAACAGGNNNNNNNNNNAGCGG
CANNNNNNNNNNNNNNNNNNNNNAACTTACTGCAACGTCAGTTGGAAAGAAGGAGTAAGA
GTAACACTAAGAAACGNNNNNNNNNNNNNNNNNNNNNNNNAATGTTTTAATGANNNNNNN
NNNNNNNNNNNNGTNNNNNNNNAATTGACATTTAGACGGATACGAAAATAGAAGRCANNN
GTAACANNNNNNNNNNTCAATATTGGANNNNNNNNNTNNNNNNNNNNNNNNNNNAAAAAC
TATCATATGCAAACTTNNNNNNNNNNNNNNNNNNNNNNNNNNNNNNNNNNNAGTAGTACA
TCCGTCCAGGAGGACCNNNNNAANNACNNNNNNNTNNCGATAGCCTGCAANNNNNNNNNN
NACATCACCTAACGNGGACGAGGCTACGTAACCNNNNNNNNNNNNNNNNNNNNTYGGTNG
NNNNNNNNNNNNNNATTGAAAAGCGANNNNNANANNNNNNNNNNNNNNNNNNNNNNNNNN
NNNNNNNNNNNNNNNNGGTAACGTGGTTNNNNNNNNNNNNNNNNNNNNNNNNNNNNNNNN
TTAACCTATCACTTCCTCCTTTCTATCANNNTGNNNNNAAAGTTAGCATTATAGCAATCA
GCGATCTTGCAACGGNNNNNNNNNNNNNNNNNNNNNNNNNNNNNNNNNNNNAACGTAGAA
GTGGGATTGAAAACATTAATGTAGATGGTACTANNNNNNNNNNNNNNNATGATATGGNNN
NNNNNNNNNNNNNNNNNNNNNNNNNNNNNNNNNNNNNNNNNNNNNNNNNNNNNNNNNNNN
NNNNNNNNCTAATAAAGGTATTCACATCGANACAAGGACGNNNNNTNTTTCACAGACCAT
CGCATTAGGAACACAAGGAAAATCNNCCGTGCGACTCGAATNNNNNNTNNNNNTTNNNNN
NNNNNNNNNNNNNNNNNNNNNNNNNNNGAATNNNNNNNNNNNNNNNNTAGGNNNNNNNNN
NNNNNNNNNNNNNNNNNNNNNNNNNNNNNNNNNNNNNNNNNNNNNNNNNNNNNNNNNNNN
NNNNNNNNNNNNNNNNNNNNNNNNNNNNNNNNNNNNNNNNTNNNNNNNNNNNNNNNNNNN
NNNNNNNNNNNNNNNNNNAAGTTCAAGCACCTAATAGNNNNNAAAATATTNNNNNNNNNN
NNNNNNNNNGTCGCTAGTAGATATCTTGACTTCCNNNNNNNNNNNNNNNNNNTATCATCA
TAGACGAGAAANNNNNNNNNNNNNNNNNNNNCATTACTTGNNNNNNNNNNNNNNNNNNNN
NNNNNNNAAAAGAGCAGTNNNNNNNNNNNNNNNCTGAAGTGGNNNNNNNNNNNNNNNNNN
NNTCCTGCTNNNNNNNNNNNNNNNNNNGCGCGGGAATAAGATCGTTAACACTGTATTGTA
ACTNNNNNNNNCCTANNNNNNNNNNNACCAATAGCTACTGTNGTTACAGGCGCCTGAAGG
ATGGNNNNNNNNNNNNNNNNNNCCGCAACTTCAGTTAGCNNNNTCGNACNGCNNNNNNNN
NNNNNNNNNNNNNNNTACTGTTAAGCATATTATTNNNTNANGCCGTNNNNTTCGGTCCNN
NNNNNNNNGNNCCCGAAACCTCGTATTAAATCCAGTGTATACACCTCCACTCCCGATAGN
NNNNCGAACACTCTGCTTCNNNNNNGGCACGAATTCTGTGTTNNNNNNNNNNNNNNNNNN
NNNNNNNNNTATTTTGAGCTTTCTGTATGCGGGNNNNNNNNNNTGTACAGAATCTATTNN
CTACNNCTAATGAAAAGAAGTCATACATNNNCCTTCCTAANNNNNNNNNNNNNNNNNNNN
TTTCCTTATGTTAATTGGNNNNNTCTGAGAATAAAGTTTAATGACCCCAATGCAACATGN
NNNNNNNNNNNNNNNNNCNATGTAACAGAGCAGAGANGACCACTGNNNNNNNNNNNNNNN
NNNNNNNNNNNNNNNTNNNNGCAGGCTTGCGTCGTTGGATTATATCAAAGCAGGTATGAN
NNNNNNNNNGTTNNNNNATCCTAAGGGGGGCCANNNNNNNNNNNNNNNNNNNNNNNNNNN
NNNNNNNNNNTNNNNNNNNNNNNNATCACCTATATTTCCTGCAACCGATTAGTGGGATGT
ANNNTGGGTGAACCTGGATNNNNNNNNNNNNNNNNCNNNGTATGATTNNNNNNTAGNNNN
NCTTATGTGACTCTGNNGTGGTCTTTTAACATGAACTTATATTTTCAGAGTAGTACTTCG
CGCTTGTTGGAACGCNNNNNNNNNNNNNNNNNNNNNNNNNNNNNNNNCNNNNNACTGTAC
NNNNNNNNNNNNNNNTTCANNNNNNNNAGTTGTCNNNNNNNNNNCCACGCTGTNNNNNNN
NNNNNNNNGCNNNGAGACCTCGGAGATGATAAAATATGACAGANTTNTTCTGGGCTGATC
TGCAGTGATCTTGRTATCAACTAGTTGTTTGCTAGTTGGATTGAGAGATCAGCTCCTNNN
NNNNNNNNNNNNNNNNNNNNNNNNNNNNNNNNNGNNNNNNNAGTTTNNTCAAGTAATTCC
CCNNNNNNNNNNNNNNNNNNNNNNNNNNNNNNNNTTTTTCACCGATTGACGTACCTNNNN
NNNNNNCAGGACCTATGCATTTGGTANNNNNNNNNNNNNNNNNNNNNATCCGAAAAACAA
AGTACCGTGCTNNNNNNNNNNNNNNNNNNNNTCCACGAATTACAGATCTTAGTCTGCACA
GATANNNNNNNNNNNNNNTCCGTCTGAAACAGGACTTTGCCTGTCANNNNNNNNAATAGG
ATTNNNNNGACTTTTAGCAAAACTTAATTGTAATGCTTAGCNNNNNNNNNNNTAAAANCC
CTCTATANNNNGAACTTNATGCGCGAGATAANNNNNNNNNNNCTCTTTATTAACCCGAGG
ANNNNNNTNNNNNNNNNNNNNNACGGGCGCGTAGCTGTAAAATTNNNNNNNNNNNNNNNN
NAANNNNCTGAGCTCANNNNNNNNNNNNNNGCGTGCAANNNNNNNNNNNNNNNNNNNNNN
ACTAGTATTTTAANNNNACGTTGGATAGTGTGGCNNNNNATCTTGTGTAGNCTCGATNNN
NNNNNNNNNNNNNTCTTGACAGGAAACCTTYTGACNNNNNNNNAGGNNCTAGACAGATTA
GGAATAGGANNNNNNNNNNNNNNCTAGAATTGCCNNNNNNNNNNNNNNNNNNNNNNACAG
CCTAGATAAATTTCAAAGAATNNNGCTTGCCCACGTAAAGTTATGNNCAACCAAGAATAG
ACNNNNNNNNNNNNNNNNNNNNNNNNNNNNNNNNTGCTCCTTAATCTACGGGTTAAATGA
ATAATAGCTTTTTCCGAACCATGNNNNNNNNNNNNNNNNNNNNNNNNNNNNNNNNNNNNN
NNNNNNNNNNNNNNNNNNNNNNNNNNNNNNNGGTGNNNNNNNNNNNNNNNNNNCTTNNAC
TGCAAGTTTTGATTGAACGCNNNTAACTCAGTGAATGAATNNNNNNNNNNNNNNTAATCT
TTAATTTGGGCCNNNNNNNNNNCAACAAAAATCAACNCATGGTATACGTGGGNNNNNNNN
NAAGAGAATCGTTTGAATGCAGNNNNNNNNGCTNNNNNNNNNNNNNNNNNNCGNNNNNNN
NNNNNNNNNNNNNNNNNNNNNNNNNNNNNNAGGTTGTTGTGGCCGTACAGCTGATGTAAC
TCGCGTCCCTAGAGTCTAAAGATAGATTTATAGAGAGTAAGGTAGTAGCANNNNNNNNNN
ANTGAACCTGTAGAAGGCTTGAAGCTATTCCACAGGACATGTTNNNNNNNNNNNTCGGCT
ACTGCTTTAAGGCAACTTAGATAGCATTCAGTGCCTCGGGATAACCAATAAGTGAGNNNN
NNNNNNNNNNNNNNNNNAACCACCCGGAGCTCCCGNAGATCNNNNTATCAAAGNNNNNNN
NNNNNNNNNNNNNNNNNNNNNNNNAGTTGTTGAAGCNACGAATATAGCCCGCTCATAAGG
CGTTGATATTTCGCCATAGACAGGTCATGATATCACCATATGTGAGCCGTATNGACCTCA
NNNNNNNNNNNNNNNNNNNNNNNNNNNNNNNNNNNNNNNNNAGANNNNNNNNNNNNNNNN
NNNNNNNNNNNNNNNNNNNNNNTATAAATGCAGACCTGGAGTAAGAGATNNNNNNNNNNN
NNNNNNNNNNNNNNNNNNNNAGTCATGTNNNNNNNNNNNNNNNNNNNNNNGAAATCGGNN
NNATCTGCNNNNNNNNNNNTCRAGCACNNNGCTTCTTCACTTTCATCAAATNNNNNNNNN
NNNNNNAAACAAGTACTCGCTTGGCATANNGGGCAGACAAGCTTGATNNNNNNNNNNNNN
ATACCGATCTGATATANNNNNNNNNNNNNNNNNNNNNNNNNNNNNANNNNGTAAAGTGCA
CGATTGGGGTTAAGCNNNNNNNNNNNNNNNNNNNNNNNNNNNNNNNNNNNNNNNNNNNNN
NNNNNNNNNCAAGATAGATCCTNNNATCACNNNNNNNNNNNNAATTNNNACTGCNNNNNN
NNNAGATCTTCCACGCGTTAATCNNNNGCGCACTANCCACCCCCTGCACCGTTAAGGNNN
NNNNNNNNNNNNNNNNNNNNNNNNNNNNNNNNNNNNNNNNNNNNNNNNNNNNNCGCTCAA
CACCAGAAATAGGAAGGTCTAAGGATTCAACTTTAGCTCTGTTCATATAACACGTGYNNN
NNNNNNNNNNNNNNNNNNNNNNNNNNNNNNNNNNNNNNNNNNNNNNNNNNTCGCGGAATT
ATCACGGGGTAGTAATGGCTTTCCATAATCGAGTAANNNATANNNNNNNNNNNNNNNNNN
NNNNNCTCACTNNNTTCACCATAATGCACTGANNNNNNNNNNNNNNNNNNNNNNNTATAC
CTNNNNNNNNNNNNNNNATGGTAGTGTCACTTGTTAAACTGCTGTNNNNNNNNNAGGTCC
CATTTTGGNNNNNNNNNNNNNNNNNNNNNNNNNCCATTNNNNNNNNNNNNNNNTTCATAG
TCTTACNNNNNNNNNNNNNNNNNNNNNTATTATAGTATATGCCGCATCGAATTACATATA
TCAACTCTTTTATTGGTGTATTCGCTATCAGACTAATATTGCTCTNNNNGATTGTAAGCN
NNNNNNNNNNNNNNNNNNNNNGGAGCCAAGNNNNNNNNNNNNNATNNNNNNNNNNNNNNN
TCCAAACTGCGACTCATCTTTCTCTTTTANNNNNNNNNNNNNNNNNNNNNNNNNNNNNNN
NNCNNNNNNNNNNNNNNNNGGGATCTAAAACAACTAGGNNNNNNNNNNTTGATGANNNNN
NNNCATAATATTAAAATTATTATGNNNNNNNNNNNNNNNNNNNNNNNNNNNTCMCNNCCC
CGNNNGGGAGNNNNNNNNNNNNNNGGCGTTANNNNNNNNNNNNNNNNNNNNNNNNNNNNN
NNNNNNNAGGCGCTNNNNNNNNNNNNNNNNNNNNNNNNATGGCTCCTATNNNNNNNNNNN
TGATCTTANNTAGTGTGTTGATCAGGCCGTCTTATAATCCCANNNNNNNNNNNNNNNNNG
ATAGACCTCGCCCTNNNNNNNNNNTTCTTATCATTNNNNNNNNNNNNNNNNNNNNNNNNN
NNNNNNGTACATCCGNNAAGACTACNNNNNNNNNNNNNNNNNNNNNNNNNNTNNNNNNNN
NNNNNNNNNNNNNNNNNNNAGTCCNNNNNNNNAAAAAGCAACCATCCAACATNNNNNNNG
TTTNNNNNNNNNNNTTGTAGAANNNNNNNNNNGCCACAAGACCCAAACTCCGATCAGGAN
NNNNNNNNGNNNNNNNNNNNNNATATTGACCACNTCACAGTGACNNNNAGGATCNNNNNN
NNNNNNGNNNNATCAGGAGGNGGTGCCNNGGCTGTNNNNCACGNNNNNNAAACAATTGGC
TGCGNNTCGTATCANNNNCCTGTTGCGGTCACGACTATGNNNNNNNNNNNNNNNNNNNNN
NNNNNNNNNNNNNNNNNNNNNNNNNNNNNNNNNNNNNNNNNNNCTTNNNNNNNNNNNNNN
NNNNNNNNNNNNNNAATTNNNNNNNNNNNNNNCGAATACAGTAARGNNNNNNNNNNNNNN
NNNNNNNNNNNNNNNNNNNNNNNNNNNNNNNNNNNNNNNNNNNNNNNNNNNNNNNNNNNN
NNNNNNNNNNNNNNNNNNNNNNNNNNNNNNNNNNNNCGTTCCCCCGAAACCTTACCGATT
ATANNNNNNNNNNNNNNNNNNNNNNNNNNNNNNNNNNNNNNNNNNNNNNNNNNNNNGGNN
NNNNNNNNNNNNNNNNNNNNNNNNNNNNNNNNNNNNNNNNNNNNNNNNNNNNNNNNNNNC
GGGTTATAATATAGGATTRCATGGACAGTTGNTAAAGATTAGTCCAANNNNNNNNNNNNN
NNNNNNNNNNNNNNNNNNNNNNNNNTTTTNNNNNNNNNNNNNNNNNNNNNNNNNNNNNNN
NNNNNNNAGAAGGACATTTAATTATAANCCCCGGACAGCGAACGTTTTATGTNNNNNNNN
NNNNNNNNAANNNGAATACGGCTGCGGTGAGCTGGTGCGCCCCAANNNNNNNNNNNNNNN
NNNNNNNNNNNNNNNTAATCGTCTACACAAANNNNNNNNNNNNNNNNNNNNACGAATTAG
TNNNCCGGTTNCTNCCTGGAGCTTTNNNNNNNNNCTGCTTCANGTACATGATACCAATAA
CGGANNNNNNNNNNNNNCNCCTGTNTTTNNNNNNNNNNNNNNNNACAATNNNNNNNNNNN
NNNNNNNNNNNNNNTNNNNNNNNNNNNNNNNNNACTGGTACANNNTTTTACCACTTCATG
AGTTCTAGACAAATNNNNNNNNNNNNGGGAGCCATGCAAGTNGTCTNNNNNNNNNNNNNC
TATTTGTTAATTACANNNNNNNATGGACTATTAANNNNNNNNNNNNCTGACTNANNNNNN
NNNNNNNNNNNNNNNNNNNNNNNNNNNNNNTGAAGCAGAAAAGNNNNNNNNNNNNNNNNN
NNNNNNNNNNNNNNNNNNNNGTANNNNNNNNNNNNNNNNNNTTATNNNNNNNTGGACTGC
TAACCNNNNNGNNNNNNNNNNNNNNAACCATTCTGNNTGCCATTGATTCTGTATCGTCNN
NTCAGTGCCWATTCAAAGAGAGAAGTATAATGAAAATTCTGCTTCAAGTGCATTTCATTC
CATATTTCAGGCGACTCCCGACAGCATATGAAGTGTCGCTAAAATTCGGTGCGAAAAAGC
GTAGCGTGCGCTATNNNACGNNNNNNNNNNNNTTTNNNNNAATATGTATNNNNNNNNNNN
NNNNNNNNNNNNNNNNNNNNTCTANNNNNNNNNNNNNNNNNNNNNNNNNNNNNTAATTAT
GNGTNNNNNNNNNNNNNNNNNNNNNNNNNNNNNNNNNNNNNNNNNNNNNNNNNNNNNNNN
NTCCATCAAGTTAGGGCAAANNNNCCGTGTTTAGTCGGATNNNNNNNNNNNNNNAGGGGG
ATAAAGTCTGCTTAGACGTGAANNNNNNNNNNNNNNNNNNNNNNNCTNNNNNNNNNNNNN
NNNNNNNNNNNAGTGAANNNNNNNNNNNNNNNNNNNNNNNNNNNCCTTTTGAACCATTAT
TTGTTTGNNNNNNNNNNNNNNNNNNNNNNNNNNNNNNNTGCAATACTAAGTCATATTACT
CCTGCAATCATGTCGATTTCTCATATTGTTTAATACGGGAANCTTTAAAAACATNNNNNC
TGTATCGNNNNNNNNNNNNNNNNNNNNNNNNNNNNNNNNNNNNNNNNAKAGACACANCAG
CTTATATGTAGATCNTTGGTCCATTGGATCTAACGGATGTCGCTTGCATTGTANNAAATC
GTGTCGCTATTACTAACTCAGCATNNNNNNNNGGTCTGAAATCAATCNNATNGGNNNNNN
NNNNNNNNNNNNNNNNNNNNNNNNNNNNNNNAANNNNNNNNNNNNNNNNGATAAANNNNN
NNNNNNNNNCTCTGTCAACACCGCTCATTNNNNNNNNNNNNNNNNNNNNNNNNNNNNNNN
NNNNAACCCCCAAACATTTTGNNNNNNNNNNTGGACCTCACTANNNNNNNNNNNNAGGGA
TNNNNAATAAGGGCAGGGAACGTAGGTTGTNNNNNNNNNNNTTATGACNNNNNGACTAAT
NNNNNNNNNNNNNNNNNNNNTTATCCTTANNNNNNTGTCACCCNNACNNNCTTCNATNNT
AAGCAGCTCTCTTGCCTTGTNNNNNNNTGCCCCATGCAAACCAGCGCCGAGATACTGACA
CGCCCGTGAATGGCCAGGGATTAAACTTTGACTGCGATATATACTGTATATATTTGTTGG
TNTNNNNCGTGGCACTTGTACTCGTNCNCAAGGCCGNNNNNNNNNNTAATGTCGAATTNN
NGATNNNNNNNNGATTATTTTTNTNNNNNNNNGAGAAGGACTGANNNNNNNNNNNNNNNG
GGGGCGAGATTCAAATACNNNNNNNNNNNANTGCNCGGGCCCGATGGCTCCTAGTTTGAC
TGNNNNNNNNNNNNNNNNCCAGAGTGGNNNNNNCAGGATTATAAGATAAATGAAATAGCT
TAAAAGGTTCACTGCTGAANNNNNNNNNNNNNNNNNNNNNNNNNNNNNNNNNNNNNNNNN
NNNNNGATNNNACCTNNNNNNNNNNNNNNNNNNNNNNNNNNNNNNNNNNNNNNNNNNNNN
CACCAANNNNNNAGCCTGCAATTCTATNNNNNNNNNNNNNNNAGTTCTNTAATTNNNNNN
NNNNNNNNNNNNNNNNNNNNCAACATTACTTNNGAGTAATGAATTTATTCANNNNNNNNN
NNNNNNNNNNNNTTTAATTANNNNNNNNNNAAGCATTTCAAATATTCTGNCTATACTGTC
AGGGCCAGCCNNNNNNNNNNNNNNNNNNNNNNNNNNNNNNNNNNNNAGGGGGCTAGTANC
NNNNNNNNNNNTATACGTGGAAGTGCATCACTATGTTCCTCAGATGATCGTCCGTGATTT
NNNNNNNNNNNNNNNNNNNNNNNNNNNNNNNNNNNNNNNNNNNNNNNNNNNNNNNNNNNN
NNNNNNNNNCGCACTTTAAGAACGTAGCNNNNNTANNNNNNNNNNNNNNNNNNNNNNNNN
NNNNNNNNNNNNNNNNNNNNNNNNNNNNNNNNNNNNATTAGTTTGGGGCGGAATTGTNAA
TCCCTAATCTACAATNNNNNNNNNNNNNNNNNNNNNNNNNNNNNNNNNNNNNNNNNNNNN
ATTTCTNNNNNNNNNNNNNNNNNNNNNNNNNNTTTCATAGTACCCTCTCTCGTGATANNN
NNNNNNNNNNNNNNNNNNNNNNNNNNNNNNNNNNNNTAACNNNNNNCTAACNNTGGTCAT
AGGNTTGTCCCTTCTCGTCTAGGCTGTTGGTTCGNNACCGATAATGATTTGCTATTCATA
TTMCGCTATGTGTTCAGGTGTGAATCCGTCCTNNNNNNNNNNNNNNNNNNNNNNGNNNNN
NNNNNNNNNNNNNNNNNNNNNACAACTTGCATAGCTTACGAGTTGCCAGACCATRTTAGA
NNNNNNNNNNTGGCCCCGAGCGGTAACAACAGCCACAATGGTTTATAGAATTTTTTAACN
NNNNNNNNNNNNNNGCATTGTAAATTTCCGCCGTCGGTGGCTNNNNNNTAGATNTACTGN
AACNNNNNNNTTGACCANNNNNNNNNNNNNNNNNNNNNNNNNNNNNNNNNNNNNNCAACT
TCTTCCTATCTTAGTACCTATTCNGTAAGANNNNNNNNNNNNNNNNNNNNNNNATNNNNN
NNNNNNTAGCTTTACGATTANNNNNNNNNNNNNNNTTCCGTCGATGTACATAAGTTAAAA
TGGGTCTTATCCATATCTTGTATGCAGATTCCGTTAACATGTGCACACTGAAGAACTGTG
AGAANNNNNNNNTAGATCTGCTTCCAACTCCAATTCTAANNAAACCATTCTGGTTATTAN
NNNNNNNNNNNNNNNNNNNNTGGAGAAGTTAANNNNNNNNNNNNNAGGTGGTTTAGTAGC
GTCATAGTATANTNNNNTATACCCATANNNNNNNNNNNNNNNNNNNNNNNNNNTATTTCT
TKTAAACTGTAGCACGCCTATAAGAAGGTTAATTCAACAGTGCTANNNNNNNNNGANNNN
NNGCCTGCTGTTNNNTACCACTCGAGGTGCGTGCTATGGAGACTAAAATCGTAATNNNNN
NNNNNNNNNGGGCTATGGANNNNGATAGACGNTCAACTGANNNTNNNNNNNNNNNNNNGG
TANAGGNNNGCTTGGCAATGAGATACTAGTATTTCAATAGACNNNNNNNNNNCGANNAAG
GNNNNNNNCNNCATCATNNNGCATNNNNNNNNNNNNNNNNNNNCCAACTAGGTTGAGTGC
TTATCGAATAGGTTTTNNNNNNNNNNNNNACCCAAATCATTATAATTCTCCGANNNGGTA
TACGCATACAGANNNNNNNNNNNNNNATATATNNNTGACGTACATAGTANNNNNNNNNNN
NNNNNNNNNNNNNNNNNGTACTNNNNNNNNNNNNNAGNNNTGACATATTGAGTATCCNNN
NNNNNNNNNNNNAGAGAGANNGGGGNNNNNNNGGGTCTATTANNNNNNNNNNNNNNNNNN
NNNNNNNNNNGGGACTTATTTTCCCCCTTCTGCNNNNNNNNNNNNNNNNNNNNNNNNNNN
NNTTTAACYGCTAACGTTNNNATCGAATCNNNNNNNNNNNNNNNNNNNNNNNAGATAAAG
AAGGTTAGACNNNTGTGCTCTTCCGGTTGTYTTGGTNNNGNNNATAAGTATTTATAGTAT
TAGAGNNNNNNNNNNNNNNNNNNTATCAAAGTGGTTGNNNNNNNNNNNNNNNNNNGTNNN
NNNTAAAAATCAGCCNTTCGCGGCGTCCTTCTTTATCNCANNNGATATGCCATANNNAAT
CGAGTTGAAAAGGGGCCCGTAATCATGANNNNNNNNNNNNNNNNNNNNNNNNNNNNNNGG
NNNNNNNNNNNNNNNNNNNNNNNNNNNNNNNNNNNNNNNNNNNNTAGACGTCTAAATNNN
NNNNNNNNNNNNAAAACAGACNNGNNNNNNNNNNNNGCGTTATTTTGGTAACGTGTCATT
NNNNNNNNNNNNNNNNNNNNNNNNGNNNNACTGTTNNNNNNNNNNNNNNNNNNNNNTCAN
NNGTCGTCGTTTTCTATGCATTATTGGCTCTACAGAACCGGAAANTGAAACCATGNNNGC
CATGTAATACTAAAAGCTCAGCAGATGAAGTCGCTAGAGTGAGAACTACTATAAGCATTT
NNNNNNNNNNNNNNNNNNNNNNNNNNNNNNNTAGTGCTNNNNNNNNNAAATGAATATNTA
GNCTGTATGNNNNNNNNNNNNNNNNNNNNNNNNNNNNNNNNNNNNNNNNNNNTCACNNNG
CCCTATCCACTGGTCCCCATGAGCCTTNNNNNNNNNNNNNNNNNNNNNNNNNNNNNNNNN
NACTCNNCACANNNTCTCCAGANNACGNNNNNNCAAATAGATACGAGATACNCGTAAGAA
GTGGCGGCTGACTGGAAGYCAAGTAGAGCGNNNNNNNNNNNNNNNNNNNNNNNNAATTTT
TNTCNNNNNNNNNNNNNNATTGTCAGCAACATAAGGACTTGCGAGTGGCACAGATATCGT
TAGGATCACCCAAGCTWTTCATANNNNNNNNNNNNNNNNNNNNNNNNNNNNATTANAATC
TNNNNNNNNNNNNNNNNNNNNNNNNNNNNNNNNNNNNNNNNNNNNNNNNNNTAAGATTAT
ATGGGAGGTNNNNNNNNNNNNNNNNNNNNNNNNNNNNNNNNATTAGCAATATNNNNNNNN
NNNNNNNNNTGTTTGATACACAGCGAAGCACTCCTGCGATTAGCTTACCNATTTGTAGTG
NNNNNNNNNNNNNNNNNNNTAATTATAGAGATTGAGCCAAAGCAGGTATTGCCTTTACGA
AAGNNNNNNNNNNNNNNNNNNNNNNNNTNNNNNNNNNNNNNNNNNNNNNNNNNNNNNNNN
NNNNNNNNNNNNNNNNNNNNNNNNNNNNNNNNNNNNNNNNNNNNNNNNTTGAAATAGATC
GAGTCATCAAAAGATCGAANNNTANNNNNNNNNNNNNNNNNNNNNNNNNNAACCAGTTGC
ATACTCTTGCNNCNNNNNNNNNNNAACACAAACACGTNNCTCCACTCCTTGAAGGCATTA
AGCGTCTCTACAANNNNNNNNNNNNNNNNNNNNNNNNNNNNNNNNACTAAGCAATGCCNN
NNNNNNNNNNNNNNNNNNNNNNNNNNNCTTCGTCNNNNNNNNNNNNNNAGACATATTATG
GTTANNGGGCGTNNAANNNNNNNNNNTGATATTTTAANNNNNNNNNNNNNNATGTNNNNN
NNNNNNNNAAATATNNNNNNNNNNNNNNNNNNNNNNNNNNNNNNNNNNNNNNNNNNNNNN
NNNNNNNNNNNACAATTNNNNNNNNNNNNNNNNNNNNNNNNNNNNNNNNNNNNNNNNNNN
NNNNNNNNNNNNNNNNNNNNNNNNNNNNNNNNNNNNNNNNNAGTAAAACACTTTTGNNNN
NNATCGGTGGGNTGTTCTGTAGTATGTGTNTAGTGGCTATCAAGATTCGTTACTTTTTAA
TNNNNGAATGNNNNACAAGACGTATTTGTTANNNNNNNNNNNNNNNGAACCGTTTTGGTA
TTGTATTTATNNNNNNNNNNNNNNNNNNNNNACGGAAANATNGGTACTGGATATTGAGAC
CTACANNNNNNNCACGAGTGGCTTTANNNCTTACCGGAGTGGACTTTAACTNNNNNNNNN
NNNNNNNNNNNGATTGATAAGTTATCGTCTAGNNNNNNNNNNNNNNNNNNNNCGACAAAT
TATTAATNNNNNNNNTGGCCAGCNNNNNNNNNNNTATTGANNNCNNNNNNNNNNNNCCAC
AAAACACGCNNNNNNNNAAATCCTCTACNNNNNNANNNNNNNNNNNNNNNTGANNNNNNN
NNNNNNNNNNNNNTGGAGACAAATTCATATGAGCTTGCTCAGNNNNNNNNNNNNNNNNNN
NNNNNNNNNNNNNNNNNNNCTTTCGGGATNNAGANNNNCCAGGCCATTTTCCANTGACGT
AAAGCTGTCTGGANNNNNNNNNNNNNNGCGAGCCTAAGTAGAATGCCTGNNNNNNNNTCA
TGCATTGGTAGCCAAGACAGAACTGGGCTTCCTCTAAGNNNNNNNNNNNNNNNNNNNNNN
NNNNNNNNNNNNNNNNNNNNNNNNNNNNNNNNNNNNNNNNNNNNNNNNNNNGNNNNNCGG
AAGCAAANNNNNNNNNNNNNNNNNNNNNNNNNNNNNNNNNNNNNNAGGTATCGCNTTCCA
TGAACGAACAATTTTAGCTTTTTCCCTTNNNNNACGCCAGATTATCTTAAGAACACGTTT
TGTTCCCTNNNNNNNNNGGCCTAGCAAGTTCGATCCTTTCCGAATGCCCCNNNNNNNNTC
CNNNNNNNNNNNNNGCTCTGNTNNNNNNNNNNNNNNNNNNNNNNNNNNNAGGGGATGAAC
AGCNNNNNNNNNNNNNNNNTAANNNNNNNNNNNNNNNNCTNCTCTNNNNNNNCTAGAAAT
TTTANATTGGCTAGTNNNNNNNNNNNNNNNNNNNNNNNNNNNNNNCAACTGACCACGTTA
TTGTAGACGTTTGGGTGGATTCTGCCTTGTGNNNNNNNACNNNNNNNTTCGGGTAGTGCG
TGTCAGGANNNNNNNNNNATCATAATGGAAACTTNNNNNNNNNNNNNNNNNNNCNNNNNN
CTGGAGNTAAAACCAACTRTNNNNNNNNTAACCTNNNNNNTGGTTTTCCTCNNNNNNNNN
NNNNNNNCAGCCATATCTNNNNNNNNNNNNNNNNNNNNNNNNNNNACAAAGAGNNNNNNN
NNNNNGATTCTAAGAAATGTAGCCAAAACAACCGTTTATGATGCGNNNNNNNNNNNNNNN
NNTGAACGTGNNNNNNNNNNNNNNNNNNNNNNNNNNNNNNTNNNNNNNNNNNNNNNNNNN
NNNNNNNNNNNNNNNNNNNNNNNNNNNNNNNNNNNNNNNNNCNNNGCGGATCGNNNNATA
CACACCTNNNNNNTTNNNNNNNNNNNNNNNNTATGGCAGTCTGAAAGTAAGAAGGAATCN
NNNNNNCCTGACTCTCTTCGGGCAGGCGGCTCGGGGTGTCGTNNNNNNNNNNNNNNNNNN
NNNNNNNNNNNNNNTTTNNCAAATGTAGCATANNACCGGTTTATGAAAATGCTTCGAAGT
TACGACATACAAAGGTTCGAAGTCACCCTCCATTCCACTANNNNNNNNNNNNNNNNNNNN
NNNNNNTCCGCNNNNNGGGCNNNNNNNNNNNNNNNNNNNNNNNNNNNNNNNNNNNNNNNN
NTCAAATACGGAGCCAAGGCTTCAGATAAGTTTCNNNNNNNNNNNNNNNNNNNNNNNNNN
NNNNNNNNNNNNNNNNNTNNGTTCGNNNNNNNNNNNNNNNNNNNNNNNNNGATTATNNNN
NNNNNNNTANNNGNGTAATTACTTTTATGNNNNNNNNNNNNNNNNNCATATTNNNNNNNN
NNNNNNNATGNNNNNNNNNNNACANNNNNNATCGTTANNNNNNNNNNNNNNNNNNNNNNC
TAGCTTGTGGTTCGANNNNNNNNNNGNNNNNNNNNNNNNNNNNNNNNNNNNNNNNCCAGG
GTTTTANNNGANNNNNNNNNNNNNNNNNNNNNNNNNNNNNNNNNTCGTNNNNNNNNNNNN
TACGCGAGCAATNNATAGNNNNNNNNNNNNNNNNGCAGNNNNNNNNAAGAGTAGAGTNNN
NNNNTTCNNACTGGGTGATNNNNNACGCAACAGCNNNNNNNNNNNNNNNNNNTGNNNNNN
NNNNNNNNNNNNNNNNNNNNNNNNNNNNNNNNNNNNNNNNNNAGNNNNNNNNNNNNNNNN
NNNNNNNNNNNNNNNNTAATTACAAGNNNNNNNNNNNNNNNNNNNNNNNNNNNNNNNNNN
NNNNNNNNNNNNNNNNNNNNNNNNNNNNNNNNNNNNNNNNNNNNAGCCAGTGGTTGTTGA
ATAATTCNNNNNNNNNNNNNNNNGTTTTGGGCACNNAGTACACTTATNNNNNNNNNCATT
TNNNNNTCACATGTGGNNNNNNNNNCNNNNNNNNNNNNNNNNNNNNNNNNGNTAAAACCA
ATAANNNNTCAAGAGCCCTATGCCNNGTAAAAATTACCANNNNNNNNNNNNNNNNNNNNN
NTACGAGCCGNCGAGACTCTTCAGTTATATAGTCCTNNNNNCTCATCGTGCTTCGTTCAC
ANNNNNTATCAATGCCTTGANNAAGATCCTGATANCTAGGACTNNNNNANAAGTCGCACT
TAAGTATGNNNNNNNNNNNNNNNNNNNNNNNNNNNNNNNNNNNNNNNNNNNNNNNNNTGC
TCGGATCATNTATATGATGTCTGTAATTCGGACCTGGGAAAATAACGAATTCAACTATTA
ACATAAACATGNNNNNNNNNNNNNNNNNNNNNNNNNNANNNNNNNNNNNAGCGAACTGAG
AAAGATGTTGGGGTATAGCGTTTTTTTTNTAAGCATTTGTTCATTATGGTAATTCTACAT
GTCGGGCCGTCAGCGNNNNNNNNNNNNNNNNNNCGGCTCCGCGCAGNNNNTTTTAGATTC
GTGTTAATCAGTTAANNNNNNTCGTATGTTACTAGGTGGGTANNNNNNNNNNNNNNNGCG
GCCTGAAAACATCAGTATGCAACACTANAAGAGTATCGCTGTAACTCANNNNNAGTATNN
NNNNNTANNNNNNNNNNNNNNNNNNTGCATAAAACAGTNGGCTAGCGGANNTCGACATGG
CGGTNNNNNNNNNNNNNNNNNNNNNNNNNNNNNNNNNNNNNNNNNNNNNNNNTACACCGG
AGAGTATGTATCGCTCTCATTNNNNNNNNNNNNNGTTCGCTCTCAATTTCCMTGAANTGT
CCTTTCACTGTAACTRTATCACNNNNNNGTTTATATGCCTAGGTCAATTTGNNNNNNNNN
NNNNTTATTATGGTCAAAGCNNNNNNNNNNNNNNNNNNNNNNNAACTGTGAACGTGAGTT
AAATATATCACTAAGTTCCACTTTAATAGATAACGTTGTAANNNNNNNNNNNCGTTGCGA
TNNCCATNNNNNNNNNNNNNNNNNNTATAATTGTTCTTNNNNNNNNNNMCAKGCCATGGT
CAGCATTMAGTAGGANNNNNNNNNNNNNNNNNNNNNNNNNNNNNNNNNNNNNNNNNNNNN
NNNNNNNNNNNNNNNNNNNTACTTCNNNNNNNNNNNNNNNNNNNNNNNAGCTCACTGTTN
NNNNNCGCAGCGTCCACACNCCNNNNNNNNNNNNNNNNNNNNNNATCGYAAAGTTTKGCC
ACAAGAGCGGTGTAGTTCAATCTGGTTATTTCATCCTCTCCAGATAATATCNNNNNNNNN
NACTAAGCTATGCNNNNNCANNNNNNNNNNNNGGTNNNNNNNNNNNNNNNNNNNNNNNNN
AGTCCAAGAAACTAATCAGTTTCCAGAACACACTTAATCATNNCANATNNNNNNNNTNNN
GGATACCGGACGAGTCNNNNNNNNNNNNNNNNNNNNNNNNATTTACTRTTAGCTTGATTC
AAAGTCCCGCCCCCCCNNNACATANATGTGCATAGTCGTTCGTAGAGTCAATGGGACCCG
CATCTNNNNNNNCGACGTATAGAGAGCAACCBAANNNNNNNNNNNNNNNNNNNNNNNNAT
CAATTATATTATNNNNNNNNNNNNNNNNNNNNNNNNNNNNNNNNNNNNNNCCGTTNNNNN
NNNNNNNNNNNNNNNNNNNNAGTATTNNNNNNNNNNNNNNNNNNNNNNNNNATGGATCNA
AACCGTTTTAGTCGGACTTCCNNNNNNNNNNNNAGAAGCATCATGTGCAATCAATAAGNN
NNNNNNNNNNNNNNNNNNNNNNNNGGATTTGNNNNNNNNNNNNNNNNGCGTGTCCAGATT
NNNNNNNNNNNNNNNNNNNNNNCAAGGTAAAGTATCTCAAATTAACTTTGTCCNNNNNNN
CATATACTNNNNNNNNNGCTCAGGCGCACATCTCGGAGATNNGCNCTAGAGTAGTATTCA
CAAGCTNNNNNTTTTCGTGGCTAGATTCTACATACATCGCCTACGNNNNNNNTGTNNNNN
NNNNNNNNNNNNNNNNNNNNNNNNACRTCGATATACATGANNNNNNNNNNNNNNNNNNNN
TGCAGCATCCGCTCGCCTGCGTGTACCAATACGACAGAAAGTACAGAATGANATACTGNN
NNNNNNNNCTAACGAGTTNNNGAGTTNGCACATGNNCACCAACCTAGAGACAANNNTTAG
ANGGNNNNTTATGAACTACGGGTGTGATAGCATGAATCCTTCCNNNNNNNGCCTTTGACC
AACACTNNNATTGCTGNNNTTCTGAAGAGAAACCAATATTAAGTNNNNTACTTGTCTCCC
CCTGTAATANNNNNNNNCTNTTTTTGCTGGCCTTGTANNNNNNNNNNNNNNNNNNNNNNN
NNNNNTCGTTNNNNNNNNNNNNNNNNNNNNNNNNTTTGNNNNNNNNNNNNNNNNNNNNNN
NNNNNNNNNNNNNNNNNNNTTCCGTTATNNNNNNNNNNNNNNNNNNNNNNNNNNNNNNNN
NNNNNNNNNNNNNNNNTTAATAATATCTTGNNNNNNNNNNNNGTCTNNNNNNNNNNNNNN
NNNNNNNNNNNNNNNGGCAACCTAAAAANNCCTCAGTNNNNNNNNNNNNNNNNNNNNNNN
NAAGACCCNNNNNNNNNNNNNNNNNNNNTGTTGGGTTATTANNNNNNNNNNNNNNNNNNN
NNNTTGAGCTGCACTTGNNNNNCTGCGNATAAGCTTCGTTGNNNNNNNNNNNNNNNNNNN
NNNNNNNNNNNNNNNNNNNNNNNANNNNNNNNNNNNNNNNNNNNNNNNNNNNNNNNNNAG
CNNNNTAGAGAGTAACCTANNNNNNNNNNNNNNNNNNNNNNNNACTTCTTTTTATTTGNN
NNNNNNNNNNNNNNNNNNGCATAAAATCATTTCTCGTGTCTCTCGGTTGAAGAATTTTTC
GCTCTTATGATGTCRGGGACCTAACCTCTTAANNNNNNNNNNNNNNNNNNNNNNNNNNNN
NNNNNNNNNNNNNNNNNNNNNNNNNNNNNNNNNNNNNNNNNACCCTATACTNNNNNNNNN
NNNNNNNNNNNNNNNNNNNNNNNNTGGATAANNNNNNNNNNNNNNNNNNNNNNNNNNNNN
NNNNNNGGTATTTAAAAACAAGGTGAATCTTAGTAGANNNNTGTATTGGATTANNNNNNN
NNNNNNNNCGTACAACNTCGCTNNNNNNNNNNNNNNNNNNNNNNTCANNTGNTTCGANTC
GCATTGACAAGCATTGNNNNNNTNTGNNNNNNNNNNNNCTNCAGGNNNNNNNNNNNNNTC
TGGTGAGNCGGTTAATTTNNNNNNNNNNNNNNNNNNNNNNNNGGNNNNNNNNNNNNNNNN
NNNNNNNNNAAGTTTAGACTCCCACTNNNNNNNNNNNNGTGAGNNNNNNNNNAGTAGTTT
TCACCCGTCACATCTTNNNGTCATTNNNNNNNNNNNNNNNNNNNNNNNNNNNNNNNNNNA
AGAGATGTTAATGGAAATTTGGTTATACCACGGATCCTTTTNNNNNNNNNNNNNNNNNGT
ATAATATGNNGATTGAGTGAAAANAATGTTCTGANGNNNNNNNNNNNNNNNNNNNNNGCT
CAGCATTGTTAGCAGTTNNNNNNNNNNNNNNNNNNNNNNNNNNNATTTTGTTACTCTGTC
CTNNNNNNNNNNNNNNNGCTTATTATTCNGGTCAATNNNNNNNNNNNNNCGTTACGCTGA
AGAGAAATCACTCTTGGCCGASATGNCCTNNNNNNNNNNNNNNNNNNNNNNNNNNNNNNN
NNNNNNNNNNNNNNNNNGCGGCGTACTTTGCAATACGTCAAACACAATATCTATTTNNNN
NNNNNNNNNNCTGTCTATACTGACGGTTCTGGTGGTTGCCNNNNNNAGAACCNNNNNNNN
NNNNNNNNNNNNNGATATAGTTAGAATGGNNNNNNNNNNNNTACAGCTAAATATAACCGA
NNNNNNNNNNNNNNNNNNNNACCTATCNNNNNNGTTCCATTCGNNNATGGNNNNNNTCCC
TTGCCTTAGTAACGTTCCTCNNNNNNNNNNNNNNNNNNNNNNNNNNNNNNNNNNNNNNNN
NNNNNNNNNNNNAGGTGATCNNNNNNNNNNGACCAANNNNNNNNNNNNNNNNNATTAGTT
TCGCCAATTGTTGCTTTTCCGGCTGTAGAGTTANNNNNNNNNNNNNNNNNACAGACATAT
GCCCANNNNNNNNNNNTCTCANNNNNNNNNNNNNNNNNNATCTGACAGCATAACAACGAN
NNNNNNNNNNNNNNNNNNNNNNNNNNNNNNNNNNNNNNNNNNNNNNNNNNNNNNNNNNNN
NNNNNNNNNNNNNNNNNNNNNNNNNNNNNNNNNNNNNNNNNNCTTCTCGCACGNNNNNNN
NNNNNNNNNNGAGAAATTGGATNNNNNNNNNNNNNNNNNNNNNNNNNNNNNNNNNNTAAT
AGAAGCCGAGATGTTATAGGCGNNNGTAAGAACTNNNNNNNNNNNNNNNNNNNNNNNNNN
NNNNNNNNNNNNNNNTAAGGGAATGGATACAAGACNNNNNNNNNAGGTAAGACGAGTGGN
NNNNNNNNNNNNNNNNNNNNCAATCTATGTCATTACTTTGGTATTAACTCTTATATAGAA
AATATTNNNNNNNNNNNNNNNNNNNNNNNAGTTACCAATTCATCTTTANNNNNAACAATT
GTATGGGCTNGNAATCAATAAAAAGAATAACTTCGGNNNNNNNNNNNNNNTTCTACTAGG
CCACAANNNNNNNNNNNNNNNNCAAGCCTCNNNNNNNNNNNNNNNNNNNNNNNNNNNNNN
NNNNNNNNNNNNNNNNNNGAANNNNNNNNNNNNNNNNNNNNAGGTNNNRCTGATWTATCN
NNNNNNNNANNNNNTGAAGGCCTGNNNNNNNNNNNNNNNNNNNNNNNNNNNNNNNNNNNN
NNNNNNNNNNNNNNNNNNNNNNNNNNNNNNNNNNNNNNNNNNNNNNNNNACGCTCCAAAT
AGACNNNNNNNNNNNNNNNNNNNNNNNNNNNNNNNNNNNNNNNNNNTATACGGGTGCTGA
AGCCCTGACTGATCCTCANNNNNNNNNNNNTCTCAATTCCAATATCTTACNNNNNNNNNN
NNNNNNNNNNNNNNNNNNNNNNNNNNNNNNNTTAGCCCAGTTGGNNCANTTGTCTYAGTT
GATAACGCAGCATNNNNNNNNNNNNNNNNNNNNNNNNNNNNNNNNNNNNNNNNNNNNNNG
TGAAGTGANNNNNNNNNNNNNNACTACGCATTAAAATGNNNNNNNNNNNNNNNNNNNNNN
NNNNNNTANNNNNNNNNNNNNNNAGTCGTNNNNNNNNNNNNNNNNNNNNNNNNNNNNTGT
ANNNNNNNNNNNNNNNNNNTCTTCATCTAAGTTTCAANNNTNNNNCGNNNNNNNNNNNNN
NNNNNNNNNNNNNNNNNNNNNNGGATTACCGTCNNNNNNNNNNNNNNNNNNNNNNNNNNN
NNNNNNNNNNNNNNNNTGGAATAAGAAANNNNNNNNNNAGRAACGGTCCGTNNNNNNNNN
>Ixora-chinensis
NNNNNNNNNNNNNNNNNNNNNNNNNNNNNNNNNACTGTAGCCNNNNNNNNNNNNNNNNNN
NNNNNNNNNTCTCTATTTCCAGCTGGNNNNNNNNNNNNNNNNNNNNNNNNNNNNNNNNNN
NNNNNTGCAAGAATTCTCGGCCANNNNNNNNNNNNNNNNNNNNNNNNNNNNNNNNNNNTG
ACTGAAACNNNNNNNNNNNNNNNNNNNNNNNNNATCTCTANTCGTNNNNNNNNAAATTTC
AACAANNNNNNNNNNNNNNNNNNNNNNNNNNNNNNNNNNNNNTGTTNNNNNTGGCCCTNN
GCTTGGNNNNNNNNNNNNNNNNNNNNNNNNNNNNNAGNGACTAANNNNNNNNNNNNNNNN
NNNNNTCTATKAAAAATCAAAATTTTATCTTCGTAACGGGGNCCAAANGNNNNNNNNNNN
NNNNNNNNNNNNNNNNNNNNNNNNNNNNNNNNNNNNNNNNNNNNNNNNNNNNNNNNNNNN
NNNNNNNNNTAATGCACCTGCCCTAACCTTCAAGNNNNNNNNNNNNNNNNNNNNNNNNNN
NNNCTTTGGGAAAAATTAAAGATACATNNNNNNNNTTNNNNNNNNNNNNNNNNNNNNNNN
NNNNCTTANNNNNNNNNNNNNNNNNNNNNNNNNNNNNNNNNNNNNNNNNNNNNNNNNNNN
NNNNNNNNNNNNNNNNNNNNNNNNNNNNNNNNNNNNNNNNNNNNNNNCGGTAAGTGGGTN
NNNNNNNNNNNNNNNNNNNNNNNNNNNNNNNNNNCCCGCTGCCAAACCNNNCCGTAAGGA
NNNNNNNNNNNNNNNNNNNNNNNNNNNNNNNNNNNNNNNNNNNNNNNNNNNNNNNNNNNN
NNNNNCGCAGTAACTGNNNNNNNNNNNNNNNNNNNNNNNNNNNNNNNNNNNNNNNNNNNN
NNNNNNNNNNNNNNNNNNNNNNNNNNNNNAGCANCTGNCCTCATNTNNNNNNNNNNNNAT
TCGTTAANNNNNNNNNNNNNNNNNNNNNNNNNNNNNNNNNCCGTNNNNNNCCNNNNNNNN
AATAACAAAGANNNNNNNNNNNNNNNNNCTTTNNNNNNNNNNNNNNNNNNNNNNNNNNNN
NNNNNNNNNNNNNNNNTGCTGTTGGCAACATATACTCTCATTTAGAATCTCANNNNNNNN
NNTGAAGTCAANNNNNNNNNNNNNNNNNNNNNNNNTGCAGATGANNNNNNNNNNNNNNNN
NNNNNNNNNNNNNNNNNNNNNNNNNNNNNNNNNNNNNTTGATCAGNNNNNNNNNNNNGCA
NNNNNNNNNNNNNNNNNNNCTTTATTTRTATTNNNNNNNNNNNNNNNNNNNNNNNNNNNN
NNNNNNNNNNNNNNNNNNNNATTTTCCNNNNNNNNNNNNNNNNNNNNNNNNNNNNNNNNN
NCCTTCAATCCTGCAGTGGTGGGNNNNNNNNNNNNNNNNNNNNNNNNNNNNNNNNNNNNN
NNNNNNNNNNNNNNNNNNNNNNNNNNNNGTACCATCTCANNNNNNNNNNNNNNNGGGAAA
ATACAGAGTYTCTAATANNNNNNNNNNNNNNCTGTTTAAGCAATNNNNNNNNNNNNNNNN
NNNNNNNNNAGTATGNNTTCCNNNNNNNTTNNNNNNAGCGTTCGGGNNNACTAATGGNNN
ANNNNNNNNNNNTCTCNNNNNNNNNNNNNNNNNNNNNNNNNNNTGTCCTNNNNNNNNNNN
NNNNNNNNNNNNNNNNNNNNNNNNNNNNNNNNNNNNNNNNNNNNTNNNNNNNNNNNNNNN
NNNNNNNNNTATAGTTTGGCCTAATAAGCTTNNNNNNNNNNNNNNNNNNNNNNNNNNNNN
NNNNNNNNNNNNNNGGAGAGTGNNNNNNNNNNNNNNNNNNNNNNNNNNNNNNTANNCACT
GNACGAANNAATCNNTTGGGGAATCAGCGACCGNNNNNNNNNNNNNNNNTCCCTGAGNNN
NNNCNNNAGACAAAGNNNNGTGGATTGGNCAGGGCCNNNNNNNNNNNNNNNNNNNNNNNN
NNNNNNNNNNNNNTTTCAGCGCACTTANNNNNNNNNNNNNNNNNNNNNNNNNNNNNNNNN
NNNNNNNNNNNNNNNNNNNNNNNNNNNNNNNNNNNNNNNNNNNNNNNNNNNNNNNNNNNN
NNNNNNNNNNNNNNNNNNNNNNNNNNNNNNACATNNGGAWAAATSCGAGGATATAAAATT
TANNNNNNNNNNNNNNNNNNNNNNNNNNNNNNNNNNNNNNNNNNNNNNNNNNAGGNNNNN
NNNNNNNNNNNNNTGTGCACTTGGCNNNNGAGNNNNNNNNNNNNNNNNNNNNNNNNNNNN
NNNNNATAATCCATTNNNNNNNNNNNNNNNNNTNCTTGAATAGTAANNNNNNNNNNNNNN
NNNNNNNNNNNNNNNNNNNNNNNNNNNNNNNNNNNNNNNNNNNNNNNNNNNNNNNNNNCT
NNNTAAAACANCGAAGCAAGTAGCCGATNNNNNNNNNNNNNNNNNNNNNNCGATACCATA
ATGTTATTCNNNNNNNNNNNNNNNNNNNNGGGCCCAGTNNNNNNNNNNNNNNNNNNTCAG
AAAAGTAGTTTGAGNNNNNNNNNNNNNANNNNNNNNNNNNCCGNNNNNNNNNNNNNNNNN
NNNNNNNNNNNNNNNNNNNNNNNNNNNNNNNNNNNNNNNNNNNNAATTAGGNNNNNNNNT
GCTTTAATGGGNNNNNNNNNNNNNNNNNNNNNNNNNNNNNNNNNNNNNNNNNNNNNNNNN
NNNNCCTCRCGNNNNNNNNNNNNNNNNNGTANNNNNNNNNNNNNNNNNNNNNNNNNNNNN
NNNNNNNNNNNNNNNNNNNNNNNNNNNNNNNNNNNNNNNNNNNNNNNNNACAGTCTCAGN
NGACNNNCCTTAAGGTTCTACNNNNNNNNNNNNNNNNNNNATGTATATATAATGGCACAG
ATACGGTNNNNNNNNNNNNNNNNNNNNNNNNNNNNNNNNNNNNNNNNNNNNNNNNNNNNN
NNNNNNNNNNNNNNNNNNNNNGNNNNNNNNNNNNNNNNNNNNNNNNNTANGNNTNNNNNN
NNNNNNCGATTTTATAAACANNNNNNNNNNNNNNNAGTCNNNNNNNNNNNNNNNNNNNNN
AANNNNNNNNNNNNNNNNNNNNNNNNNNNNNNNNNNNNNNNNNCATTTCTGATANNNNNN
NNNNNNNNNNNNNNNNNNNNNNNNNNNNNNNNNNNNNNNNNNNNNNNNNNNNNNNNNNNN
NNNNNNNNNNNNNNNNNNNNNNNNNNNNNNNNNNCNGTTGNANNNNNNNNNNNNNNNNNN
NNNNNNNNNNNNNNNNNNNNNNNNNNNNNNNNNNNNNNGGGCNTTGNNNNNNNNNNNNNN
NNNNNNNNNNNNNNNNNNNNTCATAGCGAGTTTATTTACTAYAAATTTCGTTGGGCANNA
TAAGAAGTCGGACANNNNNNNNNNNACACAKTTAGGAGCTTTTATTACATCTATTTAAAT
CNNNNNNNNNNNNNNNNNNNNNNNNNNNNNNNNCGGTAAGNNNNNNNNNNNNNNNNANNN
NNNNNNNNNNNNNNNNNNNNNNNNNNNCGCCAATAACNNNNNNNNNNNNNNNANNNNNNN
NNNNNNNNNNNNNNNNNNNNNNNNNNNNNNNNNNNNNNNNNNNNNNNNNNNNNTGAACAT
GACAGNNNNNNNNNNNNNNNNNNNNNNNNNNNNNNNNNNNNNNNNNNNNNNNTNCGCAAA
TGTNNNNNNNNNNNNNNNNNTAATNNNNNNNNNNNNNNNNNNNNNNNNNNNNNNNNNCNN
NCGAAATAGGNNNNNNNNNNNNNNNNNNNNATTATTCCAAATCGTNNNNNNNNNNNNNNN
NNNNNNNNNNNNNNNNNNNNNNNNGATGGGTACGACNNNNNNNNNNNNNNNNNNNNNNNN
NNNNNNNNNNNNNNNNNNNNNNNNNNNNNNNNNNNNNNNNNNNNNNNNNNNNNNCATCTN
NNNNNNNNNNNNNNNNNNNNNNNNNNNNNNNNTTNNNNNNNNNNNNNTACCATCTAACAN
NNNNNNNNNNNNNNNNNNNNNNNNNNNNNNNNNNNNNNNNNNNNNNNNNNNNNNNNNNNN
NNNNNNNNNNNNNNNNNNNNNNNNNNNNNNNNNNNNNNNNNNNNNNNNNNNNNNNNNNNN
NNNNNNNNNNNNNNNNNNNNNNNNNNNNNNNNNNACAGTNGTTGTANNNNNNNNNNNNNN
NNNNNAAGCNNNNNNNNNNNNNNNNNNNNNNNNNNNNNNNNNNNNNNNNNNNNNNNNNNN
NNNNNNNNNNNNNNNNNNNNNNNCATATAAACNNNNNNNNNNNNNNNNNNNNNNNNNNNN
NNNNNNNNNNNNNNNNNTTTTTNNNNNNNNNNNNNNNNNNNNNNNNNNNNNNNNNNNNNN
NNNNNNNNNNNNNNNNNNNNNNNNNNNNNNNNNNNNNNNNNNNNNNNNNNNNNNNGATGG
GTANNNNNNNNNNNNNNNGATTATCAGNNNNNNNNNNNNNNNNNNNNNNNNNNNNNNNNN
NNNNNNNNNNNNNNNNNNNNNNNNNNNNNNNNNGAACNNNNNACGACGTNNNNNNNNNNN
NNNNNNNNNNNNNNNNNNNNNNNNNNNNNNNNNNNNNNNNNNNNNNNNNNNNNNNNNNNN
NNNNNNNNNNNNNNNNNNNNNNCGGTAGCNATATTCACCAAAAACTATAAGGCAATTTCN
NNNNNNNNNNAAGTTTATAATNNNNANNNNNNNNNNNNNNNNNNACTTTCGGATNNNNNN
NNNNNNNNNACTTCCGCNNNNNNNNNNNNNNCCAATCANNNNNNNNNNNAGTTAAGTNNN
NNNNNNNNNNNNNNNATCTTTGNNNNNNNNNNNNNNNNNNNNNNNNNNNNNNNNNNNNNN
NNNNNNNNNNNNNNNNNNNNNNNNNNNNNNNNNNNNNNNNNNNNNNNNNNNNNAATCNNN
NNNNNNNNNGAGTATTGTCCGTTTTATGTNNNNNNNNNNTATCAGTACATGNNNNNNNCC
CTCCNCTATCGNNNNNNNNNNNNNNNNNNNNNNNNNNNNNNNNNNNNNNNNNNNNNNNNC
TCTGCTGNNNNNNNNNNNNNNNNNNNNNNNNNNNNNGGTTTGGAAGGCTTANNNATGATG
NNNNNNNNNNNCAAGCGTTCTGANNNNNNNNNNNNNATTAAANNNNNNNNNNNNNNNNNN
NNNNNNGTAATTCTACATNNNNNTANNNNNNTTGNNTTTCTGNNNNNNNNNNNNNNNNNG
CTGTTCANNNTCGGAANNNNNNNNNNACTCATATNNNNNNNNNNNNNNNNNNNNNNNNNN
NNNNNNNNNNNNNNNNNNNNNNNNNNNNNNNNNNNNNNNNNNNNNNNNNNNNNNNNNNNN
NNNNNNNNNNNNNNNNNNNNNNNNNNNNNNNNNNNNNNNNNNNNNNNNNNNNNAACAAGT
TGGTCTTCGCCGACATTTTAGTTNNNNNNNNNNNNNNNNNNNNNNNNNNNNTAAGNNNNN
NNNNNNNNNNNNNGNNNNNNNNNNNNNNNNNNNNNNNNNNNNNNNNNNNNNNNNNNNNGT
ATTAGTGAGTATGAAANNNNNNNNNNNNNNNNGGANTAAANNNNNCAAAAGTACANNNNN
NNNNNNNNNNNNNNNNNNNNNNATTATGTATCATACTCTGATTCANNNNNNNNNNNNNNN
NNNNNNNNNNNNNNNNNNNNNNNNNNNNNNNNNNNNNNNNNNNTTGAGAAANNNATCGCA
TGTGGNNNNNNNNNNNNNNNNNNNNNNNNNNNNNNNNNNNNNNNNNNNNNNNNNNNNNNN
NNNNNNNNNNNNNNNNNNNNNNNNNNNNNNNNNNNNNNNNNNNNNNNNNNNNNNNNNNNN
NNNNNNNNNNNNNNNNNNNNNNNNNNNNNNNNNNNNNNNNNNNNNNNNNNNNNNNNNNNN
NNNNNNNNNNNNATTATGAAATTACCATNNNTTCACAGNNTACCAGATACCGNNNNNTGT
NNNNNNNNNNNNNNNNNNNNNNNNNNNNNNNNNNNNNNNNNNNNNNNNNNNNNNNTNNNN
NNNNNNNNNNNNNNNNNNNNNNNNNNNNTATACGAATATCATAANNNNNNNNNNNNNNNN
NNNNNNNNNNNNNNNNNNNNNNNNNNNNNNNNNNNNNNNNNNNNNNNNNNNNNNNNNNNN
NNNNNNNNNNNNNNNNNNNNNNNNNNNNNNNNNNNNNNNAACACGTGTAATNNNNNNNNN
NNGNTTNNNNNNNNNNNNATTTTTTAATAATATNNNNNNNNNNNNNNNNNNNNNNNNNNT
NNNNNNNNNNNNNNNNNNNNNNNNNNNNNGTTGCTTTTCTNTCANNNNNNNNNNNNNNNN
NNNNNNNNNNNNNNNNNNNNNNNNNNNNNNNNNNNNNNNNNNNNNNNNGAGAACNNNNNN
CNNNNNNNNNNNNNNNNNNNNNNNNNNNNNNNNNNNGANCGTGGNNNNATGTNNNNNNNN
NNNNNNNNNNNNNNNNNNNNNNNNNNNNNNNNNNNNNNNNNCTTACTGTTCANGATNNNN
NNNNNNNNNNNNNNNNNNNNNNNNNNNNNNNNNNNNNNNNNNNNNNNNNNNNGGTNNNNN
NNNNNNNTNTTCANNNNNNNNNNNNNNNNNGGANNGCGTACGCCRTTCTANNNNCTCTCA
TCAANATNNNNNNNNNNNNNNNNNNNNNNNNNNNNNNNNNNNNNNNNNNNNNNNNNNNNN
NNNNNNNNNNNNNNNNNNNNNNNNNNNNNNNGATGAATATANNNNNNNNNNNNNNNNNAG
TAATGCTCAGGACANNNNNNNNNNNNNNNNNNNNNNNNNNTGGTGAAGCGGTTTAACTCC
GNNNNNNNNNNNNNNNNNNNNNNNTTCNNNNNNNNNNNNNNCTNNNNNNNNCACANNNNN
NNNNNNNNNNACGTGAATTATACCTGTNNNNNGCAATAGAANNNNNNNNNNNNNNNNAAT
TATTATANNTTACCCCTNNNNNNNNNNNNNNNNNNNNNNNNNNNNNNNNNNNNNNNNNNN
NNNNNNNNNNNNNNNNNNNNNNNNNNNNNNNNNNNNNNNNNNNNNNNNNNNNNNNNNNNN
NNNNNNNNNNNNNNNNNTAAGNNNNNNNNNNNNNNNNNNNNNNNNNNNNNNNNNNTATAG
ATCTNNNNNNNNNNNNNNNNNNNNNNNNNNNNNNNNNNNNNNNNNNAGGTCTACTTACAN
NNNNNNNNNNNNNNNNNNNNNNNNNNNNNCAATTNNNNNNNNNNNNNNNNNNNNNNNNNN
NNNNNNNNNNCCCTNNNNNNNNNNNNNNNNNNNNNNNNNNNNNNNNNNNNNNNNNCGNNN
NNNNNNNNNNNNNCGAAGGNGGCGNAGCTAGAGNNNATTGAGCGACACCTGTTGGTCANN
NNGCAANNNNNNNNNNNNNNNNNNNNNNGTAGGTTRGGTGCAAACCASNNNNNNNNNNNN
NNCATNNNNNNNNNNNNNNNNNNNNNNNNNNNNNNNNNNNNNGANNNNNANNNNNNNNNN
NNNNNNNNNNNNNATGAAGTGTNNNNNNNNNNNNNNNNNNNNNNNNNNNNNNNNNNNNNN
NNNNNNNNNNNNNNNGTGTCCGNNTAAGTTACTATGNNNNNNNNNNCTGAAGNTNNNNNN
NNNTGTATCCTTATNNNNNNNNNNNNNNNNNCCTNNNNNNNNNNNNNNNNNNNNNNNNNN
NNNNNNACAGCTNNNNGCTCATTAACTATTAATCCCAACCTTGAAAAGCNNATATAGTGA
AGATCANNNNNNNNNNNNNNNNNNNNNNNNNNNTGTGCTGGTYYNNNNNNNNNNNNNNNN
NNNNNNNNNNNNNNNNNACNNNNNNNNNNNNNNNNNNNNNNNNNNNNNNNTTTAAGNNNN
NNNNNNNNNNNNNNNNNNNNNNNNNNNNNNNNGNNNNNNNNNNNNNNNNNNNNNNNNNNN
NNNNNNNNNNNNNNNNNNNNNNNNNNNNNNNNNNNNNNNNNNNNNNNNNNNNNNNNNNNN
NNNNNNNNNCCCTCGACNNNNNNNNNNNNNNNNNNNNNNNNNNNNNNNNNNNNNNNNNNN
NNNNNNNNNNNNNNNNNNNNNNNNNNNNNNNNNNNNNNNNNNNNNNNNGGANNNNNNNNN
NNNNNNNNNNNNNNNNNNNNNNNNNNNNNNNNNNNNNNNNNNNNNGAAAGCAAGCNNNNN
NNNNNNNNNNNNNGCTTGTCCCNNNNNNNNNNNNNNNNNNNNNNNNNNNNNNNNNNNNNN
NNNNNNNNNNNNNNNNNNNNNNNNNNNNNNNNNNNNNNNNNNNNNNNNNNNNNNNNNNNN
NNNNNNNNNNNNNNNNNNTAAGGGCNNNNNNNNNNNNNNNNNNNNNNNNNNNNNNNNNNN
NNNNNNNNNNNNNNNNNNNNNNNNNNNNNNNNNNNNNNNNNNNNNNNNNNNNNNNNNNNN
NNNNNNNNNNNNNNNNNNNNNNNNNNNNNNNNNNNNNNNNNNNNNNNNNNNNNNNNNNNN
NNNNNACTAAGAAACGAAGACNNNNNNNNNNNNNNNNNNNAGTNNNNNNNNNNNNNNNNN
NNNNNNNNNNNNNNGGCCTTCCNNNNNNNNNNNNNNNNNNNNNNNNAANANNNNNNNGGG
GTAACAGTTATTACCTNNNNNNNNNNNNNNNNNNNNNNNNNNACTAAGCGCGCTNAAANN
NATTGTATGCAAGCCTTGNNNNNNNNNNNNNNNNNNNNNNNNNNNNNNNNNAGTANTATA
TCCNNNNNNNNNNNNNNNNNNNNNNNNATANNNNNNNNNNNNNNNNNNNNNNNNNNNNNN
NNNNNNNNNNNNNNGGAACGAGGCTACGTAACCNNNNNNNNNNNNNNNNNNNNNNNNNNN
NNNNNNNNNNNCTAACTGAAGAGCGNNNCACGAANNNNNNNNNNNNNNNNNNNNNNNNNN
CAAAAANNNNNNNNNNNNNNNNNNNNNNNNNNNNNNNNNNNNNNNNNNNNNNNNNNNTTG
TTNNNNNNNNNNNNNNNNNNNNNNNNNNNNNNNNNNNNAAAGTTAACATTANNNNNNNNN
NNNNNNNNNNNNNNNNNNNNNNNNNNNNNNNNNNNNNNNNNNNNNNNNNNNAACGTAGAA
GTGGAATTGANNNNNNNNNNNNNNNNNNNNNNNNNCTGTAAGTAATCTACGNNNNNNNNN
NNNNNNNNNNNNNNNNNNNNNNNNNNNNNNNNNNNNNNNNNNNNNNNNNNNNNNNNNNNN
NNNNNNNNNNNNNNNNNNNNNNNNNNNNNNTNCANGGACGTCCGNNNNNNNNNNNNNNNN
NNCATTCGGANNNNNNNNNNANNNNNNNNNNNNNNNNNNNNTAAGATTTAAATATNNNNN
NNNNNNNNNNNNNNNNNNNNNNNNNNNGAATCGCGNNNNNNNNNNNNTAGGATANNNNNN
NNNNNNNNNNNNNNNNNNNNNNNNNNNNNNNNNNNNNNNNNNNNNNNNNNNNNNNNNNNN
NNNNNNNNNNNNNNNNNNNNNNNNNNTNNNNNNNNNNNNNNNNNNNNNNNNNNNNNNNNN
NNNNNNNNNNNNNNNNNNNNNNNNNNNNNNNNNNNNNNNNNNNNNNNNNNNNNNNNNNNN
NNNNNNNNNGNNNNNNNNNNNNNNNNNNNNNNNNNNNNNNNNNNNNNNNNNNNNNNNNNN
NNNNNNNNNNNNNNNNNNNNNNNNNNNNNNNTNTTACTTGNNNNNNNNNNNNNNNNNNNN
NNNNNNNAAANNNNNNNNTCNNNNNNNNNNNNNGTGAAGTGTTKTWAGRTNNNNNNNNNN
NNNNNNNNNNNNNNNNNNNNNNNNNNNNNNNNGAAATAAGATCTNNNACACTTTGTTGTA
ACNNATCTTACNNNNNNNNNNNNNNNNNNNNNNNNNNNNNNNNTTANNNNNNNNNNNNNN
NNNNNNNNNNNNNNNNNNNNNNCCNNNNCTNNNNNNGGCCTNNNNNNNNNNNNNNNNNNN
NNNNNACAAAGANCANNNNNNNNNNNNNNNNNNNNNNNNNNNNNNNNNNNNTCGGTCCNN
NNNANNNNNNNNNNNNNNNNNNNTATTAAATCNNNNNNNNNNNNNNNNNNNNNNNNNNNN
NNNNNNNNNNNNNNNNNNNNNNNNNGGNACAAATTCTNNNNNNNNNNNNNNNNNNNNNNN
NNNNNNNNNNNNNNNTAGCTTTTNNNNNNNNNNNNNNNNNNNNNNNNNNNNNNNNNNNNN
NNNNNNNNNNNNNNNNNNNNNNANNNNNNNNNNNNNNNNNNNNNNNNNNNNNNNNNNNNN
NNNNNNNNTGTTAATTGGCCGTTNNNNNNNNNNNNNNNNNNNNNNNNNNNNNNNNNNNNN
NNNNNNNNNNNNNNNNNTTATGTAACNNNNNNNNNNNNNNNNNNNNNNNNNNNNNNNNNN
NNNNNNGTGTAAAATNNNNNNNNNNNNNNNNNNNNNNNANNNNNNNNNNNNNNNNNNNNG
ANACCAGGNNNNNNNNNATTNNNNNNNNNNNNNNNNNNNNNNNNNNNNTATATTGGTTGT
TAGANNTCTNNNNNNNNNNNNNNNNNNNNNNNNNNNNNNNNNNNNNNNNNNNNNNNNNNN
NNNNTGGGTGAACCTGGATTTGNNNNNNNNNNNNNCCGNGTNTGATTNNNNNNNNNNNNN
NNNNNNNNNNTTGTANNNNNNNNNNNNNNCATGAACNNNNANNTTCAAAGTAGTNCNNNN
NNNNNNNNNNNNNNNNNNNNNNNNNNNNNNNNNNNNNNNNNNNNNNNCCTACAGCTGTAT
NNNNNNNNNNNNNNNNNNNNNNNNNNNNGTTGCCNNNNNNNNNNNNNNNNNNNNNNNNNN
NTCTCAGTACAATNNNNCNNNNNNNNNNNNNNNNNNNNNNNNNNNNNNNNNNNNNCGATC
AGCAGTGATCTTGNNNNNNNNNNNNNNNNNNNNNNNNNNATNNNNAGATCAGCTTYCNNN
NNNNNNNNNNNNNNNNNNNNNNNNNNNNNNNNTGAATTTAGANNNNNNTCAAGTAATTTT
CCTGNNNNNNNNNNNNNNNNNNNNNNNNNNNNNNNNNNNNNNNNNNNNNNNNNNNNNNNN
NNNNNNNNNNNNNNNNNNNNTNNNNNNNNNNNNNNNNNNNNNNNNNNNNNNNNNNNNNNN
NNNNNNNNNNNNNNNNNNNNNNNGTATTTCGTCNNNNNNNNNNNNNNNNNNNNNNNNNNN
NNNNNNNNNNNNNNNNNNNNNNNNNNNNNNNNNNNNNNNNNTATCATGAGNAATAACGGA
ATNNNNNNNNNNNNNNNNNNNNNNNNNNNNNNNNNNNNNNNNNNNNNNNNNNNNNNNNNN
NNNNNNNNNNNCNNNNNNNNNNNNNCGACANNNNNNNNNNNNNTCNNTTTTNANNNNAGG
AAGNNNNNNNNNNNNNNNNNNNANGGGCGCGTAGCTGTAAAATTNNNNNNNNNNNNNNNN
NNNNNNNNNNNNNNNNNNNNNNNNNNNNNNGTGTGAAANNNNNNNNNNNNNNNNNNNNNN
NNNNNNNNNNNNNNNNNNNNNNNNNNNNNNNNNNNNNNNNNNNNNNNNNNNNNNNNNNNN
NNNNNNNNNNNNNNNNNNNNNNNNNNNNNNCAAANATANNNNNAGGCACTAGACAGATTN
NNNATAAGATGTGTTTTAGCTTACTAGACATGCCNNNNNNNNNNNNNNNNNNNNNNNNNN
NNNNNNNNNNNNNNNNNNNNNNNNNNNNNNNNNNNNNNNNNNNNNNNNANNNNNNNNNNN
NNNNNNNNNNNNNNNNNNNNNNNNNNNNNNNNNNNNCTCCANNNNNNNNNNNNNNNNNNN
NNNNNNNNNNNNNNNNNNNNNNNNNNNNNNNCACTCCNNNNNNNNNNNNNNNNNNNNNNN
NNNNNNNNNNNNNNNNNNNNNNNNNNNGAACGGTGNNNNNNNNNNNNNNNNNNNNNNNNN
NNNNNNNNNNNNNNNNNNNNNNNNNNNNNNNNNNNNNNNNNNNNNNNNNNNNNNNNNNNN
NNNNNNNNNNNNNNNNNNNNNNNNNNNNNNNNNNNNNNNNNNNNNNNNNNNNNNNNNNNN
NAAGAGANNNNNNNNNNNNNNNNTCCANNNGCTGCATCGGGGCGCNNNNNNNNNNNNNNN
TATCATCATTTATACANNNNNNNNNNNNNNAGGTTGTTGTGGCCGNNNNNNNNNNNNNNN
NNNNNNNNNNNNNNNNNNNNNNNNNNNNNNNNNNNNNTAAGGTNGTAGNNNNNNNNNNNN
NNNNAACATNNNNNNNNNNNNNNNNNNNNNNNNNNNNNNNNNNNNNNNNNNNNNNNNNNN
NNNNNNNNNNNNNNACTTAGATNNCATNNAGTNNNNNNNNNNNNNCAATAANNGANNNNN
NNNNNNNNNNNNNNNNNNNNNNNNNNNNNNNNNNNNNNANNNNNNNNNNNNNNNNNNNNA
ACATCTCTTNAAANNNNNNNNNNNAGTTGNTGNANNNNNNNNNNNNNNNNNNNNNNNNGG
CGTNNNNNNNNNNNNNNNNNNNNNNCATGATGNNNNNNNNNNNNNNTCGTATCGACGTAA
NNNNNNNNNNNNNNNNNNNNNNNNNNNNNNNNNNNNNNNANNNNNNNNNNNNNNNNNNNN
NNNNNNNNNNNNNNNNNNNNNNNNNNNNNNNNNNNNNNNAGTNNNNNNNNNNNNNNNNNN
NNNNNNNNNNAACGTAGGGTAGTCTCGNNNNNNNNNNNNNNNNNTTGGAAGTAATCGGGG
AGNNNNNNNNNNNNNNNNNNNACGCRCNNNNNNNNNNNNNNNNNNNNNNNNNNNNNNNNN
NNNNNNNNNNNNNNNNNNNNNNNNNNNNNNGTGCANNCAANNTGGANNNNNNNNNNNNNN
NNNNNGATCTGATNNNNNNNNNNNNNNNNNNNNNNNNNNNNNNNNNNNNNNNNNNNNNNN
NNNNNNNNNNNNNNNNNNNNNNNNNNNNNNNNNNNNNNNNNNNNNNNNNNNNNNNNNNNN
NNNNNNNNNNNNNNNNNNNNNNTNNNNNNNNNNNNNNNNNNNNNTTTATANNNNACGGNN
NNNNNNNNNNNNNNATGTTAATCGACTGNNNNNNNNCCACCCCCTGCACCGTTAAGGNNN
NNNNNNNNNNNNNNNNNNNNNNNNNNNNNNNNNNNNNNNNNNNNNNNNNNNNNNNNNNNN
NNNNNNNNNNNNNNAAGTGTAAGGNNNCAACTCTAGCNNNNNNNNNNNANCNCGTGTNNN
NNNNNNNNNNNNNNNNNNNNNNNNNNNNNNNNNNNNNNNNNNNCTTTGTCTCNNNNNNNN
NNNNNNGGATAGTAACAATTGTTCACANNNNNNNNNNNNNNNNNNNNNNNNNNNNNNNNN
NNNNNNNNNNNNNNNNNNNNNNNNNNNNNNNNNNNNNNNNNNNNNNNNNNNNNNNTATAC
NNNNNNNNNNNNNNNNNATGGTAATKTCNNNNNNNNANATNNNNNNNNNNNNNNNNNNNN
NNNNNNNNNNNNNNNNNNNNNNNNNNNNNNNNNNNNNNNNNNNNNNNNNNNNNTTTATAG
TCTTANNNNNNNNNNNNNNNNNNNNNNNNNNNNNNNNNNNNCCGCGTCGAATTNNNNNNN
NNNNCTCTTTTATTGGYGTATTCANNNNNNNNNNNNNNNNNNNNNNNNNNNNNNNNNNNN
NNNNNNNNNNNNNNNNNNNNNNNNNNNNNNNNNNNNTTGCCAAATNNNNNNNNNNNNNNN
NNNNNNNNNNNNNNNNNNNNNNNNNNNNNNNNNNNNNNNNNNNNNNNNNNNNNNNNNNNN
NNNNNNNNNNNNNNNNNNNNNNNNNNNNNNNAATTATANNNNNNNNNNTTTATAANNNNN
NNNNNNNNNNNNNNNNNNNNNNNNNNNNNNNNNNNNNNNNNNNNNNNNNTTTCCNNNNNN
NNNNNNNNNNNNNNNNNNNNNNNNNGCGTTACANNNNNNNNNNNNNNNNNNNNNNNNNNN
NTCNNNNNNNNNNNNNNNNNNNNNNNNNNNNNNNNNNNNCGGCTCCTATTGAAAAANNNN
NNNNNNNNNNTAGGGNNTTGATCGGGCCTTGTCATAGTCCCAANNNNNNNNNNNNNNNNN
NNNNNNNNNNNNNNNNNNNNNNNNNNNNNNNNNNNNNNNNNNNNNNNNNNNNNNNNNNNN
NNNNNNNNNNNNNNNNNNNNNNNNNNNNNNNNNNNNNNNNNNNNNNNNNNNNNNNNNNNN
NNNNNNNNNNNNNNNNNNNNNNNNNNNNNNNNNNNNNNNNNNNNNNNNNNNNNNNNNNNN
NTTGTGAAGGACACTTGTNNAAGGTCTCTATGGCCACGAGACCNAAGCTNCGATCAGGAN
NNNNNNCTTNNNNNNNNNNNNNNNNNNNNNNNNNTCNCAGTGANNNNNNNNNNNNNNNNN
NNNNNNNNNNNNNNNNNNNNNNNNNNNNNNNNNNNNNNNNNNNNNNNNNNNNNNNNNNGC
TGCGCCTCGTATCAAACAACTGTNNNNNNNNNNNNNNNNNNNNNNNNNNNNNNNNNNNNN
NNNNNNNNNNNNNNNNNNNNNNNNNNNNNNNNNNNNNNNNNNNNNNTANNNNNNNNNNNN
NNNNNNNNNNNNNNNNNNNNNGATTNNNNNNNNNNNNNNNNNNNNNNNNNNNNNNNNNNN
NNNNNNNNNNNNNNNNNNNNNNNNNNNNNNNNNNNNNNNNNNNNNNNNNNNNNNNNNNNN
NNNNNNNNNNNNNNNNNNNNNNNNNNNNNNNNNNNNNNNNNCCCCKAAACCTCACCGANN
NNNNNNNNNATCCGNNNNNNNNNNNNNNNNNNNNNNNNNNNNNNNNNNNNNNNNNNNNNN
NNNNNNNNNNNNNNNNNNNNNNNNNNNNNNNNNNNNNNNNNNNNNNNNNNNNNNNNNNNC
GGGTTATAATATAGGATTNNNNNNNNNNNNNNNAAAGATTATTCCAANNNNNNNNNNNNN
NNNNNNNNNNNNNNNNTCGCNNNNNNNNNNNNNNNNNNNNNNNNNNNNNNNNNNNNNNNN
NNNNNNNNNNNNNNNNNNNNNNNAAAAACCNNNNNNNNNNNNNNNNNNNTGTCAANNNNN
NNNNNNNNANTTANAATATGNNNNNNNNNNNNNNNNNNNNNNNNNNNNNNNNNNNNNNNN
NNNNNNNNNNNNNNNNNNNNNNNNNNNNNNNNNNNNNNNNNNNNNNNNNNNNNNNNNNNN
NNNNCCNNNNNNNNNNNNNNNNNNNNNNNNNNNNCNGCTNNNNNNNNNNNNNNNNNNNNN
NNNNNNNNNNNNNNNNNNNNNNNNNNNNNNNNNNNNNNNNNNNNNNNNNTACANNNNNNN
NNCTTTTGGTACACTNNNNNNNNNNNNNNNNNNACTGGTACAGCTTTTTACCACTTCATG
NNNNNNNNNNNNNNNNNNNNNNNNNNNNNNNNNNNNNNNNNNNNNNNNNNNNNNNNNNNN
NNNNNNNNNNNNNNNNNNNNNNNNNNNNNNNNNNNNNNGNNNNNNNCTGACNNANNNNNN
NNNNNNNNNNNNNNNNNNNNNNNNNCGGGCNNNNNNNNNNNNNNNNNNNNNNNNNNNNNN
NNNNNNNNNNNNNNNNNNNNNNNNNNNNNNNNNNNNNNNNNNNNNNNNNNNNTTGACTGC
TANNNNNNNNNNNNNNNNNNNNNNNAGCCATTCCGNNNNNNNNNNNNNCTGNNNNNNNNN
NTCAGTCCCTATTCANNNNNNNNNNNANNATGAAANNNNNNNNNNNNNNNNNNNNNNNNN
NNNNNNNNNNNNNNNNNNNCATANNNNNNNNNNNNNNNNNNAAATTGTGACCGAANNNNN
NNNNNNNNNNNNNNNNNNNNNNNNNNNNNNNNTTTGCGCNNNNNNNNNNNNNNNNNNNNN
NNNNNNNNNNNNNNNNNNNNNNNNNNNNNNNNNNNNNNNNNNNNNNNNNNNNNNNNNNNN
NNNNNNNNNNNNNNNNNNNNNNNNNNNNNNNNNNNNNNNNNNNNNNNNNNNNNNNNNNNN
NTGCATCAAGTNNNNNNNNNNNNNNNNNNNNNNNNNNNNNNNNNNNNNNNNNNNNNNNNN
NNNNNNNNNNNNNNNNNNNNNNNNNNNNNNNNNNNNNNNNNNNNNNNNNNNNNNNNNNNN
NNNNNNNNNNNNNNNNNNNNNNNNNNNNNNNNNNNNNNNNNNNNCCTGTTGNNNNNNNNN
NNNNNNNNNNNNNNNNNNNNNNNNNNNNNNNNNNNNNNTGCANNNNNNNNNNNNNNNNNT
CCTGTAATCATGTCGATCTCTCATATTGTTTAANNNNNNNNNNNNNNNNNNNNNNNNNNN
NGTATCGCTGACCGTCTGAANNNNNNNNNNNNNNNNNNNNNNNNNNNNNNNNNNNNNNNN
NNNNNNNNNNNNNNNNNNNNNNNNNNNNNNNNNNNNNNNNNNNNNNNNNTGTAATAAANC
NNNNNNNNNNNNNNNNNNNNNNNNNNNNNNNNNNNNNNNNNNNNNNNTAATCAGGATACN
NNNNNNNNNNNNNNNNNNNNNNNNNNNNNNNNNTTCNNNNNNNNNNNNNNNNNNNNNNNN
NNNNNNNNNCTCCGTTAACNCTGCTCATTNNNTACAGAATGACCTACNNNNNNNNNNNNN
NNNNAACCCCCAAAGATTTTGNNNNNNNNNNNNNNNNNNNNNNNNNNNNNNNNNNNNNNN
NNNNNNNNNNNNNNNNNNNNCGTAGGTTNTCGAGGGTCGANNNACAACAATTANNNNNNN
NNNNNNNGCATAATAATGACNNNNNNNNNNNNNNNNNNNNNNNNNNNNNACTTCAGTAGC
AAGTNNNNNNNNNNNNNNNNNNNNNNNCANNNNNNNNNNNNNNNNNNNNNNNNNNNNNNA
CACCCGTGCGTGGNNNNNNNNNNNNNTTTNNCTGCGANNTATACTGTATATATTTGTTGG
TTTTNNNNNNNNNNNNNNNNNNNNNNNNNNNNNNNNNNNNNNNNNNTAATATNNNNNNNN
NNNNNNNNNNNNNNNNNNNNNNNNNNNNNNNNNNNNNNNNNNNNNNNNNNNNNNNNNNNN
NNNNNNNNNNNNNNNNNNNNNNNNNNNNNNNNACACGNNNNNNNNNNNNNNTNNNTGGGC
TGNNNNNNNNNNNNNNNNNNNNNNNNNNNNNNNNNNNNNNNNNNNNNNNNNNNNNNNNNN
NAAAAGGTTCGCTGNTGAANNNNNNNNNNNNNNNNNNNNNNNNNNNNNNNNNNNNNNNNN
NNNNNNNNNNNNNNNNNNNNNNNNNNNNNNNNNNNNNNNNNNNNNNNNNNNNNNNNNNNN
NNNCAGTNNNNNAGNCTGCAATTNNNNNNNNNNNNNNNNNNNNNNNCTANNNNNNCGTCG
GTGGNNNNNNNNNNNNNNNNNNNNNNNNNNNNNNNNNNNNNNNTTTATCCAACNNNNNNN
NNNNNNNNNNNNTTCAATTANNNNNNNNNNNNNNNNNNNNNNNNNNNNNNNNNNNNNNNN
AGGGCCAGCCTATTCTNNNNNNNNNNNNNNNNNNNNNNNNNNNNNNNNNNNNNTAGTANN
NNNNNNNNNNNNNNNNNNNNNNNNNNNNCACTATGTTTCTNNNAGGATCGTCNNNNNNNN
NNNNNNNNNNNNNNNNNNNNNNNNNNNNNNNNNNNNNTATTTGCNNNNNNNNNNNNNNNN
NNNNNNNNNNNNNNNNNNNNNNNNNNNNNNNNNNNNNNNNNNNNNNNNNNNNNNNNNNNN
NNNNNNNNNNNNNNNNNNNNNNNNNNNNNNNNNNNNATTAGTTTGGGGTGTANNNNNNAG
TCCCTAATCTACAGTGCNNNNNNNNNNNNNNNNNNNNNNNNNNNNNNNNNNNNNNNNNNN
ATTTCTNNNNNNNNNNNNNNNNNNNNNNNNNNTTYCNNNNNACCCCCTCTNGTGATANNN
NNNNNNNNNNNNNNNNNNNNNNNNNNNNNNNNNNNNTAANNNNNNNGTTNNNNNNNNNNN
NNNGCTGTCNNNNNNNNNNNNNNNNNNNNNNNNNNNNNNNNNNNNNNNNNNNNNNNNNNN
NNNNNNNNNNNNNNNNNNNNTAAATCCGTCCTCTNNNNNNNNNNNNNNNNNNNNNNNNNN
NNNNNNNNNNNNNNNNNNNNNNNNNNNNNNNNNNNNNNNNNNNNNNNNNNNNANNNNNNN
NNNNNNNNNNNGRCCCCGRGNNNNNNNNNNNNNNNNNNNNNNNNNNNNNNNNNNNNNNNN
NNNNNNNNNNNNNNNNNNNNNNNNNNNNNNNNNNNNNNNNNNNNNNNNNNNNNNNNNNNN
NACTTTCTATTTGACCANNNNNNNNNNNNNNNNNNNNNNNNNNNNNNNNNNNNNNCAANN
NNNNNNNNNNNNNNNNNNNNNNNNNNNNNNNNNNNNNNNNNNNNNNNNNNNNNNNNNNNN
NNNNNNTAGCNNNNNNNNNNATATGTCATYATTTCNTCCCTCAATGTAGATACGTTWGAG
TGGGGCTCANNNNNNNNNNNNNTGCAGATTCCGTNNNNNNNNNNNNNNNNNNNNNNNNNN
NNNNNNNNNNNNTAGANNNNNNNNNNNNNNNNNNTCNNNNNNNNNNNNNNNNNNNNNNNN
NNNNNNNNNNNNNNNNNNNNNNNNNNNNNNNNNNNNNNNNNNNNNNNNNNNNNNGGTAGC
GTCATNNNNNNATGCGATATACCCATANNNNNNNNNNNNNNNNNNNNNNNNNNNNNNNNN
NNNNNNNNNNNNNNNNNNNNNNNNNNNNNNNNNNNNNNNNNNNNNNNNNNNNNNNNNNNN
NNNNNNNNNNNNNNNNACCACTCGAGANNGATGCTNNNNNNNNNNNNNNNNNNNNNNNNN
NNNNNNNNNNNNNNNNNGNNNNNNNNNNNNNNNNNNNNNNGTGTNNNNNNNNNNNNNNNN
NNNNNNNNNNNNNNNNNNNNNNNNNNNNNNNNNNNNNNNNNNTGTATGAAANNNNNNNNN
NNNNNNNNCCTCATCATTTGNNNNNNNNNNNNNNNNNNNNNNNCAANNNNNNTTGAGTCC
TTATCGAATAGGTTTTCTNNNNNNNNNNNNNNNNNNNNNNNNNNNNNNNNNNNGGANGNN
NNNNNNTACAGANNNNNNNNNNNNNNATATATNNNNNNNNNNNNNNNNNTTCCTNNNNNN
NNNNNNNNNNNNNNNNNNNNNNNNNNNNNNNNNNNNNNNNNNNNNNNNNNNNNNNNNNNN
NNNNNNNNNNNNNNNNNNNNNNNNNNNNNNNNNNNNNNNNNNNNNNNNNNNNNNNNNNNN
NNNNNNNNNNNGGNNNNNNNNNNCCTCTTNNNNNNNNNNNNNNNNCTTGACCGGGATGGG
ATNNNNNNNNNNNNNNNNNNNNNNNNNNNNNNNNNNNNNNNNNNNNNNNNNNNNNNNNNN
NNNNNNNNNNNNNTGTGCTCNCCTAGTTGACTTAGTATCNNNNNNNNNNNNNNNNNGTAT
TGGNNNNNNNNNNTTGGTATTCGTATCAGAATAGCTGNNNNNNNNNNNNNNNNNNGNTGT
NNNNNNNNNNNNNNNNNNCNCGGCGTNNNNNNNNNNNNNNNNNNNNNNNNNNNNNNNNNN
NNNNNNNNNNNNNNNNNNNNNNNNNNNNNNNNNNNNNNNNNNNNNNNNNNNNNNNNNNNN
NNNNNNNNNNNNNNNNNNNNNNGAANNNNNNNNNNNNNNNNNNNNNNNNNNNNNNNNNNN
NNNNNNNNNNNNNNAACAGACGATTGATNGACACGGGCGTTTTTTTGGNAACGTGTCATN
AGATCGCTACGNATCACTCTCGNCGGTTTACTGTTNNNNNNNNNNNNNNNNNNNNNNNNN
NNNNNNNNGTTTNNNNNNNGTGATTGGCTCTACAGAACCGGAGATNNNAACCATGNNNNN
NNNNNNNNNNNNNNNNNNNNNNNNNNNNNNNNNNNNNNNNNNNNNNNNNNNNCAGCACTT
NNNNNNNNNNNNNNNNNNNNNNNNNNNNNNNNNNNNNNNNNNNNNNNNNNNNNNNNNNNN
NNNNNNNNNNNNNNNNNNNNNNNNNNNNNNNNNNNNNNNNNNNNNNNNNNNNNNNCCATG
CCCTATCCACCAGTTCNNNNNNNNNNNNNNNNNNNNNNNNNNNNNNNNNNNNNNNNNNNN
NNNNNNNNNNNNNNNNNNNNNANNNNNNNNNNNNNNNNNNNNNNNNNNNNNNNNNNNNNN
NNNNNNNNNNNNNNNNNNNNNNNNNNNNNNNNNNNNNNNNNNNNNNNNNNNNATAATTTT
TCTCATNTTNNNNNNNNNATTATCGGCAACNNNNNNNNNNNNNNNNNNNNNNNNNNNNNN
NNNNNNNNNNNNNNNNNNNNNNNNNNNNNNNNNNNNNNNNNNNNNNNNNNNNNNNNNNNN
NNNNNNNNNAGACGCATGATATTTTAGGTCTATNNNNNNNNNNNNNNNNNNNNNNNNNNN
NNNNNNNNNNNNNNNNNNNNNNNNNNNNNNNNNNNNNNNNNNNNNNNNNNNNNNNNNNNN
NNNNNNNNNTNNNNNNNNNNNNNNNNNNNNNNNNNNNNNNNNNNTTACCCATTTGTAGTG
NNNNNNNNNNNNNNNNNNNNNNNNNNAGAGATTGAGCCAAAATAGGTATTGCCATTACNN
NNNNNNNNNNNNNNNNNNNNNNNNNNNNNNNNNNNNNNNNAACCCTCGTNNNNNNNNNNN
NNNNNNNNNNNNNNNNNNNNNNNNNNNNNNNNNNNNNNNNNNNNNNNNNNNNNNNNNNNN
NNNNCATCAAAAGATCGAAGGCTANNNNNNNNNNNNNNNNNNNNNNNNNNNNNNNNNNNN
NNNNNNNNNNNNNNNNTGSTAGCTAGCACAAACACGTNCCTCCNNNCCCTGAAGGCATTA
AGTGTCTCTACAAAGTNNNNNNNNNNNNNNNNNNNNNNNNNNNNNGCTAAGCAATGCTNN
NNNNNNNNNNNNNNNNNNNNNNNGAGANNNNNNNNNNNNNNNNNNNNNGGACATATNNNN
NNNNTCGGGCTTTTAANNNNNNNNNNNNNNNNNNNNNNNNNNNNNNNNNNNNNNNNNNNN
NNNNNNNNNNNNNNNNNNNNNNNNNNNNNNNNNNNNNNNNNNNNNNNNNNNNNNNNNNNN
NNNNNNNTTNNNNNNNNNNNNNNNNNNNNNNNNNNNNCAGAAAACGCANNNNNNNNNNNN
NNNNNNNNNNNNNNNNNNNNNNNNNNNNNNNNNNNNNNNNNNNNNNNNNNNNNNNNNNNN
NNNNNNNNNNNTTRTTCCGTNNNNNNNNNNNNNNNNNNNNNNNNNNNNNNNNNNNNNNNN
NNNNNNNNNNNNNNNNNNNNNNNNNNNNNNNTCCAAATAGCGGGCTGAACCGTTTTGGTA
TNNNNNNNNNNTNANNNNNNNNNNNNNNNNNNTGGAAAAATCGGTACTGGATATCGAGAC
CTGCANNNNNNNNNNNNNNNGATCTANNNNNNNNNNNNNNNNNNNNTNNCNNNNNNNNNN
GTCCAAACGCGNNNTNNNNNNNNNNNNNNNNNNNNNNNNNNNNNNNNNNNNNTGATAAAT
AATTGATNNNNNNNNNNNNNNNNNNNNNNNNNNNNNNNNNNNNNNNNNNNNNNNNNNNNT
AAAACACGCANNNNNNNNNNNNNNNNNNNNNNNNNNNNNNNNNNNNNNNNNNNGGTNNNN
NNNNNNNNNNNNNNNNNGACAAANNNNNNNNNNNNNNNNNNNNNNNNNNNNNNNNNNNNN
NNNNNNNNNNNNNNNNNNNNNNNNNNNNNNNNNAAGGTCCAAGCCTTTTTTCNNNNNNNN
NNNNNNNNNNNNNCCGAGATNNNNNNNNNNNNNNNNNNNNNNNNNNNNNGAAAAGAGNNA
TGCATTGGTAGCCAGGACAGANNNGGGTTCCCNNNAAGGGTAAGATNTCCATGGNNNNNN
NNNNNNNNNNNNNNNNNNNNNNNNNNNNNNNNNNNNNNNNNNNNNNNNNNNGCANTTCGN
NNNCAAANNNNNNNNNNNNNNNNNNNNNNNNNNNNNNNNNNNNNNAGNNNNNNNACCCCA
TGNNNNNNNNNNNNCAGCTTNNNNNNNNGTCATACGCCACACTACCTTAAGAACNNGTTT
TGTTNNNNNNNNNNNNNNNNNTAGCAAGTTCGANNNNNNNNNNNNNNNNNTGTNNNNNNN
NNNNNNNNNNNGAGGCTCTGATNNNNNNNNNNNNNNNNNNNNNNNNNNNAGGGGATRGAT
ANNCCGCTNNNNNNNNNNNNNNNNNNNNNNNNNNNNNNNNNNNNNNNNNNNNNNNNNNNN
NNNNNNNNNNNTAATNNNNNNNNGAGTGGTGACANNNNNNNNNNNNNNNNNNNNNNNNNN
NNNNNNNNNNNNNNNNNNATTGTGTCTTGNNNNNNNNNNNNNNTGCATTCAGGTAGTGCG
TGTCAAGACGACATGNTGATCGNNNNNNNNNNNNNNNNNNNNNNNNNNNNNNNNNNNNNN
NNNGAGTTARATCCAWCATTNNNNNNNNNNNNNNNNNNNNTGATTTTGCTGCATTCCTTC
GTNNNNNNNGCCATANCTNNNNNNNNNNNNNNNNNNNNNNNNNNNACAAAAAGNNNNNNN
NNNNNGATTCTNNNNNNNNNAGCCAAANNNNNNNNNNNTGATGCGNNNNNNNNNNNNNNN
NNNNNNNNNNNNNNNNNNNNNNNNNNGTTNNTGATCCTGCTNNNNNNNNNNNNNNNNNNN
NNNNNNCGTTCTGAGTTCCGCTCCCCNNNNNNNNNNNNNNNNNNNNNNNNNNNNNNNNNN
NNNNNNNNNNNNNNNNNNNNNNNNNNNNNNNNNNNNNNNNNNNNNNNNNNNNNNNNNNNT
GCATTTNNNNNNNNNNNNNNNNNNNNNNNNNNNNNNNNNNNNNNNNNNNNNNNNNNNNNN
NNNNNNNNNNNNNNNNNNNNNNNNNNNNNNNNNGACCGGTCTAGGAAANNNNTTCCAAGT
NNNNNNNNNNNNNNNNNNNNNNNNNNNNNNNNNNNNNNNNNNNNNNNNNNNNNNNNNNNN
NNNNNNNNNNNNNNNNNNNNNNNNNNNNNNNNNNNNNNNNNNNNNNNNNNNNNNNNNNTC
ATCAAATACGGAACCAAGGCTTCATATAAGNNNNNNNNNNNNNNNNNNNNNNNNNNNNNN
NNNNNNNNNNNNNNNNNACTGTTCGANCATATTGGCTTCTNNNNNNNNNNNNNNNNNNNN
NNNNNNNNNNNNNNNNNNNNNNNNNTGTGCNNNNNNNNNNNNNNNNNNNNNNNNNNNAGA
GCATCATACGTCTTTCTGCTTACANNNNNNATCGTTNNNNNNNNNNNNNNNNNNNNNNNN
NNNNNNNNNNNNNNNNNNNCNNTATGNNATTNNNNNNNNNNNNNNNNNNNNNNNNNNNNN
NNNNNNNNNNNNNNNNNNNNNNNNNNNNNNNNNNNNNNNNNNNNNNNNNNNNNNNNNTGA
NNNNNNNNNNNNNNATAGNNNNNNNNNNNNNNNNGCATTTCTATCANNNNGTANNNNNNN
NNNNNNNNNNNNNNNNNNNNNNNNNNNNNNNNNNNNNNNNNNAATCGGTTTATRACTTTT
GTTNNNNNNNNNNNNNNNNNNNNNNNNNNNNNNNNNNNNNNNNNNNNNNNNNNNNNNNNN
NNNNNNNNNNNNNNNNNNNNNNNNNNNNNNNNNNNNNNNNNNNNNNNNNNNNNGACTNNN
NNNNNNNNNNNNNNNNNNNNNNNNNNNNNNNNNNNNNNNNNNNNTGCCNNNNNNNNNNNN
NNNNNNNNNNNNNNNNNNNNNNAGTTNNNNNNNNNNNNNNNNNNNNNNNNNTTCAACATT
TNNGCATCACATGTAGNNNNNNNNNNNNNNNNNNNNNNNNNNNNNNNNNNNNTAANNNNN
NNNNNNNNNNNNNNNNNNNNNNNNNNNNNNNNNNNNNNNNNNNNNNNCTCGATGTATNNN
NNNNNNNNNNNNNNNNNNNNNNNNNNNNNNNNNNNNNNNNNNNNNNCGCGCTTCGTNNNN
NNNNNNNNNNNNNNNNNNNNNNNNNNNNCTGAGAACNAGGNNTGCACAAGANNNNNNNNN
NNNNNNNNNNNNNNNNNNNNNNNNNNNNNNNNNTGAGGNNNNNNNNNNNNNNNNNNNTGC
TCGGATCAGATATATNNNNNNNNNNNNNNNNNNNNGGGAAAACAAGAANNNNNNNNNNNN
NNNNNNNNNNNNNNNNNNNNNNNNNNNNNNNNNNNNNNNNNNNNNNNNNNNNNNNNNNNN
NNNNNNNNNNNNNNNNNNNNNNNNNNNNNNNNNNNNNNNNNNNNNNNNATAATTCTACAT
GNCAGGCCGNNAGCGCTTTTAGTCGGAAATTTTNNNNNNNNNNNNNNNNNTNNNNNNNNN
NNNNNNATCAGTTAACTTGYATCGTATTTTACTAGGTGGGTANNNNNNNNNNNNNNNGTG
ACCTAAAANNNNNNNNNNNNNNNNNNNNNNNNNNNNNNNNNNNNNNNNNNNNNNNTATGC
GGNNNNNTGGTNNNNNNNNNNNNNNNNNNNNNNNNNNNNNNNNNNNNNNNNTNNNNNNNN
NNNNNNNNNNNNNNNNNNNNNNNNNNNNNNNNACTCTANNNNNNNNNNNNNNTACACTGG
AGAGTATGNANNNNNNNNNNNNNNNNNNNNNNNNNNNNNNNNNNNNNNNNNNNNNNNNNN
NNNNNNNNNNNNNNNNNNNNNNNNNNNNNNNNATACGCCTAGGTCAATTNTNNNNNNNNN
NNAATTATTANNNNNNNAGANNNNNNNNNNNNNNNNNNNNNNNAANNNNNNNNNNNNNTT
NNNNNNNNNNNNNNNTNCCACCTTAATAAATCATGTTNNNNNNNNNNNNNNNCGTTGCAA
TNNNNNNNNNNNNNNNNNNNNNNNNNNNNNNNNNNNNNNNNNNNNNNNCCATGNNANGGT
NNNNNTTAAGTGGGNNNNNNNNNNNNNNNNNNNNNNNNNNNNNNNNNNNNNNNNNNNNNN
NNNNNNNNNNNNNNNNTTATACTTNNNNNNNNNNNNNNNNNNNNNNNNNNNNNNNNATTG
CACTTCGCAGNNNNNNNNNNNNNNNNNNNNNNNNNNNNNNNNNNNNNNNNNNNNNNNNNN
NNNNNNNNNNNNNAGTTCAATCNNNNTATTTNNNNNNNNNNNNNNNNNNNNNNNNNNNNN
NNNNNNNNNNNNCNNNNNNNNNNNNNNNNNNNNNNNNNNNNNNNNNNNNNNNNNNNNNNN
NNNNNNNNNNNNNNNNNNNNNNNNNNNNNNNNNNNNNNNNNNNNNNNNNNNNNNNNNNNN
NNNNNNNNNNNNNNNNNNNNNNNNNNNNNNNNNNNNNNNNNNNNNNNNNNNNNNNNNNNN
NNNNNNNNNNNNNNNNNNNNNNNNNNNNNNNNNNNNNNNNCGTANAATCANNNNNNNNNN
NNNNNTCTTGAGCNNNNNNNNNAGAGCANCGTANNNNNNNNNNNNNNNNNNNNNNNNNNN
NNNNNNNNNNNNNNNNNNNNNNNNNNNNNNNNNNNNNNNNNNNNNNNNNNNNNNNNNNNN
NNNNNNNNNNNNNNNNNNNNNNNNNNNNNNNNNNNNNNNNNNNNNNNNNNNNNGGATNNN
NNTCGNNNNNNNNNNNNNNNNNNNNNNNNNNNNNNNANNATCATGTGNNNNNNNNNNNNN
NNNNNNNNNNNNNNNNNNNNNNNNNGATTAGNNNNNNNNNNNNNNNNNNNNNNNNNNNNN
NNNNNNNNNNNNNNNNNNNNNNCAAAGTAAAGTACCTCAAATNNNNNNNNNNNNNNNNNN
NNNNNNNNNNNNNTCTGNNNNNNNNNNNNNNNNNNNNNNNNNNNNNNNNNNNNNAATTCA
CAANCTTGNNNNNNNNNNNNNNNNNNNNNNNNNNNNNNNNNNNNNNNNNNNNNNTNNNNN
NNNNNNNNNNNNNNNNNNNNNNNNACNNNNNNNNNNNNGANNNNNNNNNNNNNNNNNNNN
NNNNNNNNCCGCTCNNNNNNNNNNNCCAATACGACAGAAAANNNAGAATGANNTACTGNN
NNNNNNNNCGGNNGATTTACANNNNNNNNNNNNNNNCACCAGCCTAGAGACAAGTGTTAG
ATGGTNNNNNNNNNNNNNNNNNNNNNNNNNNNNNNNNNNNNNNNNNNNNNGCCTTTGACT
AACACTNNNNNNNNNGNNNNNNNNAAGAAAACCCAATATTGAGTACTTNNNNNNNNNNNN
NNNNNAATANNNNNNNNNNNNNNNNNNNNNNNNNNNNNNNNNNNNNNNNNNNAACTTGCT
AATAGTCGNNNNNNNNNNNNNNNNNNNNNNNNNNNNNNNNNNNNNNNNNNNNNNNNNNNN
NNNNNNNNNNNNNNNNNNNNNNNNNNNNNNNNNNNNNNNNNNNNNNNNNNNNNNNNNNNN
NNNNNNNNNNNNNNNNNNNNNNNNNNNNNNNNNNNNNNNNNNNNNNGCTCTGGNNNNNNN
NNNNNNNNNNNNNNNNNNNNNNNNNNNNNNNNNNNNNNNNNNNNNNNNNNNNNNNNNNNN
NNNNNNNNNNNNNNNNNNNNNNNNNNNNNNNNNNNNNNNNNNNNNNNNNNNNNNNNNNNN
NNNNNNNNNNNNNNNNNNNNNNNNNNNNNNNNNNNNNNNNNNNNNNNNNNNNNNNNNNNN
NNNNNNNNNNNNNNNNNNNNNNNNNNNNNNNNNNNNNNNNNNNNTMACTTCATCNNNNAG
CNNNNNNGAAAGTGACCTANNNNNNNNNNNNNNNNNNNNNNNNACTCTTTTTTNNNNNNN
NNNNNNNNNNNNNNNNNNGCNTNGAATCATTNNNNNNNNNNNNNNNNNNNNNNNNNNNNN
NNNNNNNNNNNNNNNNNNNNNNNNNNNNNNNNNNNNNNNNNNNTATAGTTTGNNNNNNNN
NNNNNNNNNNNNNNNNNNNNNNNNNNNTCACTTTTAGCTCGACCCTATACTNNNNNNNNN
NNNNNNNNNNNNNNNNNNNNNNNNNNNNNNNNNCATATNNNNNNNNNNNNNNNNNNNNNN
NNNNNNAATATTAAAGAACAAANTGAATCNNNNNNNNNNNNNNNNNNNNNNNNNNNNNNN
NNNNNNNNNNNNNNNNNNNNNNNNNNNNNNNNNNNNNNAACAANTCATCTGGCGCAAANN
NNNNNNNNNNNNNNNNNNNNNNNNNNNNNNNNNNNNNNNNNNNNNNNNNNNNNNNNNNTC
TGGTGNNGNNNNNNATTTNNNNNNNNNNNNNNNAGCTTACGTGGNNNNNNNNNNNNNNNN
NNNNNNNNNNNNNNNNNACTCTCNNTNNNNNNNNNNNNNNNNNNNNNNNNNNNNNNNNNN
NCGCCCGTCACNNNNNNNNNNNNNNNNNNNNNNNNNNNNNNNNNNNNNNNNNNNNNNNNN
NNNNNNNNNNNNNNNNNNNNNNNNNNNCCACGGATCCTTCTNNNNNNNNNNNNNNNNNGT
ATAATATGNNNNNNNNNNNNNNNNNNNNNNNNNNNNNNNNNNNNNNNNNNNNNNNNNNNN
NNNNNNNNNNNNNNGTTNNNNNNNNNNNNNNNNAGCATAAGATAATTTTGTTNNTCTGTC
CTNNNNNNNNNNNNNNNNNNNNNNNNNNNNNNNNNNNNNNNNNNNNNNNNNNNNNNNNNN
NNNNNNNNNNNNNNNNNNNNNNNNNNNNNNNNNNNNNNNAGCATATGTNNNNNNNNNNNN
NNNNNNNNNNNNNNCAGGCCGGGTACTTTGCANNNNNNNNNNNNNNNNNNNNNNNNNNNN
NNNNNNNNNNNNNNNNNNNNNNNNNNNNNNNNNNNNNNNNAGCTNNTGAACNNNNNNNNN
NNNNNNNNNNNNNGATGTAGTTAGAGTGGNNNNNNNAATAGTACAGCTAAATATAANNNN
NNNNNNNNNNNNNNNNNNNNNNNNNNNGTAAAAGNNNNNNNNNNNNNNNNNNNNNNTCCC
TTNNNNNNNNNNNNNNNNNNNNNNNNNNNNNNNNNNNNNNNNNNNNNNGACTCGNNNNNN
NNNNNNNNNNNNNNNNNNNNNNNNNNNNNNGACCAATGTTAGGATGNGAANNNNNNNNNN
NNNNNNNNNNNNNNNNNNNNNNNNNNNNNNNNNNNNNNNNNNNNNNNNNNNNNNNNNNNN
NNNNNNNNNNNNNNNNNNNNNNNNNNNNNNNNNNNNNNNATCTGACAGCATAACGATGAN
NNNNNNNNNNNNNNNNNNNNNNNNNNNNNNNNNNNNNNNNNNNNNNNNNNNNNNNNNNNN
NNNNNNNNNNNNNNNNNNNNNNNNNNNNNNNNNNNNNNNNNNNNNNNNNNACGNNNNNNN
NNNNNNNNNNGAGAAANNNNNTTCTTGNNNNNNNNNNNNNNNNNNNNNNNNNNNNNTAAT
AGAAGTTGAGATTNNNNNNNNNNNNNNNNNNNNNNNNNNNNNNNNNNNNNNNNNNNNNNN
NNNNNNNNNNNNAGANNNNNNNNNNNNNNNNNNNNNNNNNNNNANNNNNNNNNNNNNNNN
NNNNNNNNNNNNNNNNNNNNNNNNNNNNNNNNTTACTCTGGTRCTAATTNNNNNNNNNNN
NNTGTTTAAGGACTGNNNNNNNNNNNNNNNNNNNNNNNNNNNNNNTTANTCATAACNNNN
NNNNNNNNNNNNNNNNNNNNNNNNNNNNNNNNNNNNNNNNNNNNNNNNNNTTCTRTTAGG
CTACAANNNNNNNNNNNNNNNNNNNNNNNNNNNNNNNNNNNNNNNNNNNNNNNNNNNNNN
NNNNNNNNNNNNNNNNNNNNNNNNNNNNNNNNNNNNNNNNNARGTCTCACTGATGTATCA
AAGTCTCCACTRGTTGAAGGCCCANNNNNNNNNNNNNNNNNNNNNNNNNNNNNNNNNNNN
NNNNNNNNATTCYAGTCATGAACTCTAGTAATGATAGTCAGCGTNNNNNNNNNNNNNNNN
NNNNNNNNNNNNNNNNNNNNNNNNNNNNNNNNNNNNNNNNNTCTTTNNNNNNNNNNNNNN
ANCCCTGACTGNNNNNNNNNNNNNNNNNNNNNNNNNNNNNNNNNNNNNNNNNNNNNNNNN
NNNTGNNNNNNNNNNNNNNNNNNNNNNNNNNNNNNNNNNNNNGNNNNNNNNNNNNNNNNN
NNNNACACAGCATNNNNNNNNNNNNNNNNNNNNNGACGCCNNNNNNNNNNNNNNNNNNNR
TCAAGTAANNNNNNNNNNNNNNNNNNNNNNNNNNNNNNNNNNNNNNNNNNNNNNNNNNNN
NNNNNNNNNNNNNNNNNNNNNNNNNNNNNNNNNNNNNNNNNNNNNNNNNNNNNNNNNTNN
NNNNNNNNNNNNNNNACANNNNNNNNNNNNNNNNNNNNNNNNNNNNNNNNNNNNNNNNNN
NNNNNNNNNNNNNAGTGCAACANNNNNNNNNNNNNNNNNNNNNNNNNNNNNNNNNNNNNN
NNNNNNNNNNNNNNNNTGGAATAAGNNNNNNNNNNANNNNNNNNNNNNNNNNNNNNNNNN
>Belonophora-coffeoides
ATCCCCTACTTGAGGTCACCTTAAAACGGTTCGGCTGTAGCCATGGCCATTCTGTGTCTA
TTCCCTGCATCTCCGTCTCCAACTGTAAATGATGTATTCTCTTAGTCSGCGCTCACTTTA
TTATTTGCCAGAATTCTCGGCCANNNNNNNNNNNTAGCCTAGCGCNNNTNNNNNNNNNTG
TCTGAAATAATCAATGCTAGTGTCTACCTTATAATCTCAACTCGTGTTTAGNNAAATTCC
GACCANNNNNNNNNNNNNNNNNNNNNATGTCTTGAAGATAGACATCCACAGTGGCTCTNN
NCTTGGGCGCAGGGTTAGTAGAGGCCTGCGAAATGAGTGGGNAACATGTCTGNNNNNNNN
NNNTTTCTATTGAAAATGAAAATTTTATCTTCGTAACGGGGGCGAAATGAAAGAGGTAGA
TATAATGATTACGCGACCCTTCTTNNNNNNNNNNNNNNNNNNNNNNNNNNNNNNNNNNNN
NNNNAAAATTAATGNNNNNNNNNNNNNNNNNNNNGAATAAATNNNNNTTTTCNNGTTCTT
TACATTTGGGAAAAGTTACAGATGCGTAAAGTANNNNNNNNNTATATTNNNNNNNNNNNN
NNNNCTTAAACTGGTATTCCGGACCATTGAATGCCATTCGYTTATAATGTTNNNNNNNNN
NNNNNNNNGTAATGATTACTCGGTGCATGAATTCTNNNNGCANGNNACAATAAGTGGGTA
GCGAATCCGATGGTGCTGGAGGGTTTGGTCTNNNCGCGCCACCTAACCAAGTCCTWAGGA
TATAAAAATCTACCCGGGAATCTCGTGACCCCGATGTTGCAAGAGACTTATTGANNTAGA
AATTCCACAGTAACTGTTTGTTTTGCATCCGTCAACGTATTAGCATAATCCGTAAAANTA
ATGTAGTTCTGTGAGAGATAGNNNNNNNNAGCAACTNACCTCGTTTCAATGCTAATACAT
TCATTGAATNNNNNNNNNNNNCCCATATGATCATGACCAGTCGTKGAAAGCCCGGGCACG
AACAACAAAGAAATGACAACATATTCTGCTTTGGTGACTAACNTTTATATTGTTTAGACG
AATCGCANTGCNNNNNTGCTGTTGGCGACATATACTCTCATTTAGAACCTCATTACCACT
TGTCACGTCGATGACGGTACTAGTTACCGCTNNNNCACAGAAGACAAGCCTATGAATATC
TNNATGTTTTGACTGTATGGGGAAAAAATCATGCTTTTTAATCAGTTCTGATCTTTAGCA
GAAAAGNNNAACTTCAGCACCTTATCTATATTGTGAATGCATTGGTTACTGTTTTGNNNN
NNNNNNNNNNNNNNNNNNNNATTTTCTACAGAGTTGTTACGATGGTTATTCGGAAAGCGC
GCCTTCAACCCTGCAGTGGTGAGTGCATGTGGGGAGGCATTCGCCCATAKATATCATATG
AATCGCTTTGGANNNGGTACTGAAGGGAGTACCATCTCAAGCACCACCAAATCGATGANN
NNNNNNNNNNNNNNNNNAGATTCACATTTATCATCTTAAGCAATNNNNNTGATTGAGCNN
NNNNGGATTAGCATGGCTTCCAACGTAGTTATATGTAGCGGTCGGATGTACTCGCGATAT
ACCCGGTGTTTCTTTCGCGTCGAGGTCGGTCAGTTCCGAAGTGTGTCCNNNCATGTGGCA
TAACGATCGACCCATGTGTGATTGTCGAAGAAACCGCCGACAGTTNNNNNNNNNNAGATA
NNATAANTCTAAAGTTTGGCCTAATAATCTTCAACAGGCAAGAGCGACGCGATGAATCGC
GAGACACTGTAAGTGGAGAGTGGTATACATCAGTCACTCTCAGTCCCCAGATTAACCACT
GNNNNAATCAACCNCTTGGGGAATCAGGGACNNNNATTAATCATCCCCTTCCCTGAGCTT
TGCCCGAAGCCAAAGTATTGTGAATTGGACAGGACCAGGATTACTAGGGCGTCTGGTGAA
CCGTATCACAATTTTTCGGCGCACTTANNNCCTGATATGTTCGTANNNNNNNNNANNNNN
NNNNNNTNCTGTCTTACTAGTAATAAGGACGTTATAATTGCCCAGGAGCTGNNNNNNNNG
GTCATATANGACGGTAATGACTTAGAGGTTTCGTACGGAGAAATACGAGAATATAAAATT
TAAAACAACTTCATGATTNTTCAATGACACCTGAATNNNNNCAGGTACCCGCAGGCAGNT
CTTCAGAGATATGTCTGCACTTCGCTCTGGAGACATGAGACAAAAATAAGAAGGATTNNN
NNNNGATAATNCATTNNNNNNNNNNNNNTTACTACTTAAGGAGCAAGTTAAACGATAGTT
AGNNNNNNNNNNNNNNNNNNNNNNNNNNNNNTACAATATATAGACGCGAGAGNTGCGCCT
TAGTAAAACACCGAAGCAAGTCGCCNNNGGGTTATTACGTGTATGACATACGACACCGTA
ACGTTGTTCTATCGATACCGGCNTAAAATGCGCTCAGTCGCATTGNGGTTGAACTTTCCG
AAAAGTAGTAAGAGNNNNNNNNNNNNNACNNNTTNNNNNNCCGAGAGAACAAAACAATTG
TACCACCTGGTTTTTATTGCATTGTCGGCAGAAATTGGCTAGCAAATTAGGTGGAACCAT
CCTTTGATGTGCAGCAATACCAACAAAAGTGTGATGANNTCAATTCATGCTCAGATTTGT
GTNNCCTCTCGGTAGAGACAACAAGAACGTANNNNNNNNNNTCGACATGTCATAGTAGAG
GACATGTTGAAATCTGCGNNNNNNATAGTATAGACGAGGATATCGTAGAACAGTCTCAGT
TGACGTCCGTTAACGTTCTACGTGATCCATCGGCGTGAATATGTGTATATAATGACACGA
NTACGGTNNNNNNNNNNNNNNNNNNNNNNNNNTGTTCCAGGNNNNNNNNNNNNNNNNNNN
NNNNNNGTCGTTTAACGAAATGGATGNNNNNNNNNNNNNNNNGCAATTTGGATTTNNNNN
NNGAAATGATTTTATAAACAATGATATACCCAGAAAGTCNNNNNNNNNNNNNNNNNNNNN
AATTANNATTGAGTTAGNNNNNNNNNNNNNNNNNTCAGGTCTCCATTTTTGATANNNNNN
TAGCGATACGGTTTTACACACATACCTAGATTACCATCATTCAAGAGTTGGATTTACAAG
TGATAGCTTCTTTAAACTTACCATGACTAAAAGTCCGATGCATGTTTATTACTACTGGCA
TTAATTTCGGATACCGCTACGCCCCATAATGATGGCTCGGGCTTTGAATTTCTGCTGTCA
ACGAGGGTTCTGTATCGTGCTAGTAACAAGTTTAGTTGCTACANNTTTCGTTGAGCAAGA
TTAGAAGTCGAACGGACATGTGTCCACACNTNNAAGATCTTTTATTACATCCATTTAATT
CANNNGATATATAACAATCAGTGTATAGATCGACGCTAAGAGTAGGGCACGGGCTGGNNN
TTNNNNNNNNNNTATGTTGGTNNNNTGCGCCAATAAAATGAACCGAGGATATNNNNNNNN
NCGACACGGRATTGAGCACGCANNNNNNNTAGAGACCCAAGACNNTCTATATATGAACAT
GACAGCCGGGAGCNNNCGACTGCCTTACGAGCTTGGNNNNNNNNNNNNNNNATTCTTAAA
TGTTTTTTTTTTCTNNNACATAATCTTTAGTCATTATTTACCTTAGGTATACAGACACTT
ACGAAATAGTNNNNNNNNNNNACANTATCGATTATTNNAAATCGTTAAATAAGTTAGTTT
ATAGATGATCATCCNNNNNNNNNTGATGGGTACGACTTNNNNNNNNNNNNNNNNNNNNTA
TTCTGTAGAAATGTAGTACGATCAAAGGCTNNNNCCCAATTCNNNNNNNNNNNNCANCGT
ACGAGTAATATTGGTTTTGCGTCTCAACTTAACTTTGTGGTTGGCTGCGCCATCTAACAT
TANNNNNTGATCACCATGAATGAGTTCAGGCCGGGTTCATATTCGATAGAAATAAAAAGA
AATTTGCCGTTTTNNNNNNNNNNNNCTAGCACCGTAATGGCCGGATAGCAATGCACTACA
CACACGNNNNNNNNNNNNNNAATGTAAGACTCAANNNNNCGATGTAATCTTTTATGCAAG
NNNTAAAGCAACGAGTAGGRNNNNNNNNNNNANNTCTATTCATAATGCCTCTTATAATTA
ATACATTAAAAAATCTCANTTTTCATATAANCNNNNNNNNNNNNNACACTAGAGTAAGAT
CTGATACGGGTAGTCGGTTTTTACCGGAGTTGAGAAATATACCAGGCATTGCGTTACCAT
CCGCATTTACACTNNNNNAGAAGGAGCGCCAGCTANACNNNNAAGATGCACCTAAGGTAG
GTAGATAACACTGTCCAAGGTTACCAGCGTTAGAATNNNNNNNNNNNNNNNNNNNCAAAT
TACTTATTCTTGATTCTGNCTCACCAAGAATACGAACTCCTAACGACGTGCNNNNNNNNN
NTGGTGATCCAACGGGNNNNNNNNGACCTNNNAAGACGATTATTCTTTTATTATGTCGTT
CGNNACATCTAGACTCATCTACCGGTAGCNATATTCACCAAAACCTATAAGGCAATCTNN
NNNNNNNGTAANNTTTGCAATTTNNAATAGTTATGATAGAGNNAANNNNCGGGTNNTATT
TGGCGAACCATTTCTGCATTTCTATGTCGAGCGAATCANNNNAGAAAAAGGTTAAGTGAG
NNNNNNNNAATTAACATCTCTGGATCTACAAAANNNNNNNNGTCCGGGGGATCGTATTTC
CTTCTTTGCAGTATATCATTGNNNNTCCAAAATCCGCCAGAAGGTACTTCCAGNNNNNNN
NNNNNNNNNANGCATTGTGCGTTCTACTTAACTTCCCTCTATCAGTATGCGTACTACTCC
CTCGACTATTGAATACCTGAGATTTCTATGGGTGAAAATAAACTAAGTGGAGGGTTGTCC
TTAACTGGTGCTAATTGGTAATACGATGTTAAGAAAGGTTTGCTAGGTTTANACATGATG
TACTNNTCATACAAGCGTTCCTAACAAATGTTGTAGATTAAAACTCTAACGTAAATAAGC
ACCGAGGTAATTTTACATGAATNNNNNNTTATTGTTTGTCTGAGGAATACCTCCCCTCTG
CTCTTCAAGGTCAGAATNNNNSGCCAACTCATATNNNNNNNGCGGGGTTAACTGTGNNGA
CCATATTAAAGGACATTAWNNNNNNNNNNNNNNNNTACTCTGCTCAAAACGTTTTCGCAA
CTTAAAGTTTCTCCACAAGCCNGAAATTCTGCTTTAGAGGCCTGTATANNNNNCACATGT
TGGTCTTCGCTCATATTTCAATTCAATTCGATTCGATTTNNNNNNNNNNTGTAAGTTACN
NNGANCTAGTGCAGTGTTTCAGGAGCGCCTTAGAGCAGCNNNNTAACAATCANNNNNNNN
NNNNNNGAGTATGAGANNNNNNNNNAATGCATAGAACAAATGGCTTGAGAATACGTCGTA
AGCATGAGCTTGATTACAGTCAATTATGTGTCTTACTCTGATTCACTTTTAACTCTCGAT
CTGTATATAAGGATCNNNNNTCNNNTATGACATCTTNNNNNNNTCGAGAAAGTTATCGCA
TGTGGNNNNNNNNNNNNNNNNNNGGGATATTTTGGNNNNNNNNNNNNNATATTGATTGGG
TTTAATGNNNNNNNNGATCNNNNNNNNNNNNNNNNTAGATACACTTCATANNNNNNNNNN
NNNNNNNNNNTATCATTATGCGCTGTTTTAAGTRGGGANAASCATACACGACAAATATGC
GACACTAACGGAATTATAAAATTAACATACATTCNCAGAATATCGGATACTGAGTTCTGN
ACGCRTAGACACGGACTACGCGCCACTCAGACGAAATACAAAAAACCGCGAGACGTTACA
GGGAATACTGGTGGGCCTAAATTGTTAATATACGAATATCACAATCTTATATNNTATTCG
ATGTCGCTGCCGTGTTACTAGGTATAATAGNTGTGATTTGGCTGCAACTTAACRGTATCG
TCTAGCACTCTTAGACAGTACTAATTCCANGTAACAATYAACACGCGCAATGCACATCAG
TCGCTTGAACATCCCGGGATGTTTCAATAATATATATCTGTAAGTTAATTCCCNNNAATT
CCGTGNNNNNNNNNNNNNNNNNNNNNNNNGTTTCTTTGCTRTCACTACANNNNNNNNNNN
NNGCTAACANNNNNNNNNNNNNNNNNNNNNNNNNNNNNNNNNNNNNNNGAGAGCAATGGA
CAAGTCTAANACGANNNNACTGAATGCGAGCATCCAAACCGTGNNGTAATGTCACGTACG
CCCATACCAGCCCACGAAGAGTAACATGGTGACTTNNNNNNCTTACTGTGCACGACTCGA
GGGGAGTACGNNNNNNNNNNNNNNNNNNCATGTTCGTANNNCATTNCACNNNGGTTAGTC
ATTANNNNNTTCANNNNNTCATACGACAGAGGACAGCGTGTGCCGTTATAGTNNCTCTCG
TCGAGATANATGAGAAACCAAATTTCAAACTACAACATTGTGGAATTGTCCGAATGGAGG
TTGAGGGACCTATAAATAAGTCANNNAGCAGGACGAATATAGTAAGAAATAGTCGCGTAC
TAATGGTCAAGACACCTCAACANNNNNNNNNNNNNNNNNNTAGTGAAGCGTTTTAACTCC
ACAGCTGTTGTCCGAGACCACCCTTGTACCAAATACTTACACTTACTCAAACACAGCGCA
TTCACAGAATACGTGAATTATACCCGTNNNNNGTAACAGAACTTATTTAGAGTCTTGAAT
TACGACGGANTNCNCCTTATCCGTCCATATGCGCCGACGAGACGATCCAGTCATCAACGC
TGGTCGNNNNNNNNNNNNNNNNNNNNNNNNTTCAGATGMTCAACTGCAAGATCGTGCCAC
AAGTCGATCTTTCGTGANNNNCGTCAACGTCAGCGCACACTTCTAGCGCANTGNNTACAG
ACCCCGACACAGCAGNNNNTAATCCCAGTCCTGTTAGGCCAGAAGTTAGCCTACTTACNA
ATTAAAGTTGTGTTAATATATACTAGTNACAATCATGCGACGCCACGTATGNNACATTTA
CTATANNNNNCCCTGAAAATGGACTTACTCACATTTGACGAGCACGAATCCTTGTCGTCN
NNACCTCGTCACCCGTAGGGAGTGGAGTCGGAGNNNNNTGGGCGGCACCTGTTGGTCAAA
AAGCAATAGAAAGNNNNNNNNNNNNNNNGTAGCTTAGGACCAAAACACRTATATATATCT
TCCATGCTAAGATCAACAGGCTAAAGGCCTTAWCGTTAATAAGAGTACTAGTATTTTCAA
GAGGTGAGGCTGATTGAGATGTGACTATCCCTTTTACTGGTGTAAGTAGTGAGTGTAAGA
ATCCACTANGGTCAGGTGTCCGTATAAGTTACTATGGAATTTTGGTCNNNAGATATATGA
CCTTGTATACTTATNNNNNNNNNNNNNNNNNCNNATTGGTANNATGCTATCAGTTACTAT
ATCCTTACAGCTAAGAAACTATTAACTATTAATCCTAACACTGAAAAGCACATACAGTGA
AGACCGGAATGACTGCAATAAGCTGGCCTTTGGTGTGCCGGTCATGAGTGTNNNNNNNNN
NNNAGACGAGGGACAGAGCGTGACTATNNNNNNNGNNNNGAAAGATAATGTTTAAGGTCA
ACGACTCANNNNNNNNNNNNNNNNNNNNNNNTGTTAGCATTTCACAACGACCTAGAGTCA
ANNNNCAAATCGTNNNATGTCAGTCAGGAGGTTANNNCCCCCAGGTAGCTGATNNNNNNA
CGTTCNNNNCCCTTGACCGGTAAAATATATGATTCANNNNNNNNNNCCTTTGCTTTAGTG
CCGAGTCCTTTTCGGTATNNTACGCAGTCGAGTAACATCTTCGACAAGGGANNNNNNNNN
NNNNNNNNNTCCCCCCGACTTCCGGATTAGTTCAGANNNNNNNNNGAAAACAAGTCTNNN
NNNNNGATCACTGGGTTGTCCCAGGAAGGGGGCATAATGGTAGACCATCATTAGGTCCAT
GAGTAATTTCAAAGATTGTATTCCAGTNNNNNAGCACTNNATACAAGAGAAGCATGTAAC
NNNNNNNNNNNNTTTGCGTAAGGGGNNNNNNNNNNNNNNNNNNNNNNGAGCTACCANNNN
NNNNNNNNNNNNNCGCGATACAGGCCCTTGAAGTCTCTGAACAGGTTCATTGGTAAGCAG
CANNNNNNNNNNNNNNNNNNNNNAACTCACTGCAACGTNNGTTAGANNGAAGNNNNNNNN
NNAACRCYAAGAAACGAAGACGATNNNNNNNNNNNNNNNNAATRTTTTCATGAGGTGTCA
GATCGATGTACTGTAGCCTTCCAATTGTCATTAGGACTGATGCGGAAATGGGAGAAAGGG
GTAACAGTTATTACCTTCAGTATTGGACCTGTCTGGTGTTGAATTAAGCGAGCTAAAAAC
TATCATATGCAAACTTTGNNNNNNNNNNNNNNNNNNNNNNNNNNTTGCTTAAGTGGTATA
TCCGTCAAGGAGGACCTTCCAAATCATATANNNNTCGGNNNNNNNNNNNNTATCAATANN
AACATTACCTAACGCGTACGAGACTACGTAACCNNNNNNNNNNNNNNNNNNNNTCGGTTG
TTTTTCGATNNNNNNNNNNAAAGCGATACACAAAAAAACAAAATTACAGTATTAATCCTT
CAAAAAAGGTGCTCGAGATAACGNNNNNNNNNNNNNNNNNATACAGCAAGACGTAGTTTG
CTAACCTATCACTTNNTCCTTTCTATCACTGTGATGTGAAAGCTAACATNNTAACAATCA
GCGATCTTGCAACGGNNNNNNNNNNNNGGTAATGAGACACAGTCCTATGAAANTGTAGAA
GTGGGATTGAAANNNNNNNNNNNNATTATACTGTACTGTAANNNNNNNNNGATATGGGCN
CAAACGTTCGACGCGGAAGAAGGCGGTGTTNTGCCTAGTTGCCGGCCNNNNNNNNNNNNN
NNNNNNNNCTAATGGAGGTNTTCACATTGAAACAAGGACGTCCGATTTTTCACAGACCAT
CGCATTCGGAACTCAAGGAAAGAACTCCACGCGCCCAGAGTTGAGATTAAAATTTTNNNN
NNNNNAATAAAGTCGACTCTAATATAAGAATCGCGAGGAAGTACTAGTAGGATANNNNNN
NNNNNNNNNNNNNNNNNNNNNNNNNNNNNNNNNGACCTATATNNNNNNTTATTAATTCAG
TGATATTGGATGAATTGCCAATACATTAGCATTGCACTACTGTGCCGNNNNNNNNNNNNN
NNNNNNGCTAAACGCCGCAAGTTCAAGCACCTAATAGAAGCAAAAATTTTGCACATTATA
TACTAGGTAGTCGCTAGTGAATATCTTGACTTCCTAACCCTCAGTCATTGTACATTATCA
ACGATGAGNNNNNNNNNNNNNNNNNNNNNNNCATTACTTGCGACAATCTATTTCGGTTAA
TAGCATCAAAAGAGCAGCTCNNNNNNGTCTCTGGCGAGGTGGTGTTAGACTCACTGTAAC
TTTTCTGTTNNNNNNNNNNNNNNNNNNGCGCGGTAATAAGATCNNNNNNNNNNTATTGTA
NNNGATCTTACCCTACAGAATAGGCTATMAATAGCTATTGNNNNTACAGGCACCTGAAGG
AANNNNNNNNNNNNNNNNNNNNCCGCAACCCCGGTTAGCCTCATCGAACTGCANNNNNNN
NNNNNACAAAGACCATGCTNNNNNNNATATTATCAATNNNNNNNNNCACANNCGGTGCAT
CACNTTTAGGCCCCGAAACTTTATATTAAATCCAGCGTRTACACTTTCACTCCCGATGGG
TTTTCGAACACTTTGCTTCNNAGTTGGCACGAATTCTTTGNNNNNNNNNNNNNNNNNNNN
TGTGTATAATATTTTGAGCTTTCTGNATTCGGGTTAATGGTAGTGAAAAGAATCTATTGT
CTACAGCTAATGAAAAGAANTCGTANNNNNNCCTTCCTAATTACGTGTCTGCGAGATTTA
TTTCCCTATGCTGATTGGTCGTTTCTGAGAACAAGGTTNNNNGACCCTAACGCAACATAN
NNNNNNNNNNNNNNNNNCNATGTAACAGAACAGAGAAGACCACTGGTATGTGGNNNNNAT
GTTANNNNNNNNNATTGCCCGCATGCTTGCGTCGTTGGATTATATGAAAGCANNNNNNAG
ATAASAGGTGTTTCCTAATCCTAAGCAACGCCACTACATTTGGATCTTTAAATTGGTTGT
TAGACTTCTCTTTCTCCTACAGAAATCACCTATCTTGCCCGCAACCGATTAGTGGCATGT
ATGATGGGTGAACCTGGATTTGAGNNCTGCNNAGACNNAGAATAATATTGGTGTNNNNNN
NCTTATGTGAGACTAACGTGGTCTTCTATCATGATCTTACATNTTCAGAGTAATCCTTCG
CGCTCGTTGGAACGCTCGGTACTCTGATTAATGAAATGAWATCTCTTCTTACAAGTACAT
ATACTTTATGTCAAGTCCGTANNNNNNNGTTGCCTTGTGTCCTTTCACCCCGTATCGTCG
ATCTCAGTGTGATAGTACCTCGGAGATGATATAATATGACAGACTACTTCTAGGTTGATC
TGCAGTGGTCTCGNNATNNNNTAGTTGTTTACTAGTTNNNNAGAGAGATCAGCTCCGNNN
NNNNNNNNNCAGGTTTACAGAAGTCCGAAGTANGATTCTAAAGTTCTTTCAAGTAATTCC
CCTGGTGCAAGCAATCACAAGGACATGTTCGTGATTTTTCACCGATTGACGTACCTCCAC
TACAANCAGGACCTATGCNTTTGGTATTTNNNNNNNNNAATGCGTTTATTCGAAATACAA
AATACCGTGCTATGCATGAGTAAGTATTTCGTCCNNNNNNNNNNNNTCTTAGTCTRCACA
GATANNNNNNNNNNNNNNTCCGCCTGAAACAGGAGTCTGCCTACCACGAGGAATAGTAGG
ATTGCATAGACCTCTAGCAAAACTTAATTGTAATGTGTAGCCNNNGGATAAANNNNNGCC
TTCTATAAGCGCNNNNNNATGCGTTCGATAGAAGTTACATTTCTCTTTTTTAGCCCGNGG
AAGGAGTTGATTGTTGCAGGTCACGGGCGCGTNGCTGAAAAATTGNATAGTAGATTTTAT
AAAATYCTTGAACTCGCTAACATCTGCTTCGCGCGGAAGAGGTGTGCTTCGATATATGTA
ACCCGTTTTTTAATATCANNNNNNNNNNNNNNNNNNTNAATCTTGTGTAGACTCNNNACG
ACTACCACANNNNTCTTGACAGGAAAGCTTCTGACATATCCAAAANNNNNNNNNNNNNNN
NNNNNNNNNNNNGTTTTAGCTTACTAGACTTGCCNNNNNNNNNNNNNNNNNTGGCAACAG
CCYAGATAAGTTTCGAGGAATATGGATTGACCTCGTGAAGTTATGNNCAANNNAGAATAG
ACTCCGAGCCTTAGGGANCCCTAATCTCTCAACTGGCTCCTTAANNNNNNNNCTAAGTAA
ATAANNNNNNNNNNNNNNNNNNNTATGCTCACACTTCGAACATTAAAGGTATTTTCTGCA
GATTNNNNNNNNNNNAGNNTTAAAATCGAACGGTGNNNNNNNNNNNNNNNNNNCTATTAC
TGCAAGTTTTAATTGAACRCTGATAACTCAGTGAATGAATAAGGCNNNNNNNNNTAATTT
TTAATTTTGGCCNTAAANCCAGCAACAAAAATCAACACATGGTATTCGTGGGAGGCTAAN
NAAGAAAATCGTTTGAACGCAGTTCCACTGGCTACGTCGRGGCGCGATCTTCGTTCCCTC
TATCATCATTTATACATTGCACAAANNNNNAGATTGTTTTGGCTGTACAGTAGATGTAAC
TCGCGTCCTTAGAGTCTAAAGATAGATTTGTGGAGAGCANNNNNNTGGGAAGATCAGAGC
AATGAACCTGTGGAAGGYTTAAAGCTATGCCACAGGGCATGTTTATCTATTGTCTTCACT
ACTGCTTTAACGCAACTTAGACAGCATTCAGTCCCTCAGGATGAGCAATAAGTGAGAGGA
AATTCACGACGAGNNNNNNNNNNNNNGAGATCCCGCAGATCACGGTATCAAAGTCCATAA
ACATCTCTTCAAATGGCGACGTTCAGTTGTCAAAGCCATGAATATAGCCCTCTCATAAGG
CGTTGATATTTACCCGTAGACCGGCCATGATGTTACGATATGTGAGCCGTATCGGCGTGA
CAGCTTTCACTGCNNAGTNNNTTTTTGACAAGTATGTGCACNNNNNNNNNNNNNNNNNNN
NNNNNNNNNNNNNNNNNNNNNNNNNNNNNNNAGCNNTGGAGTAAGAGAGAACAATGCTGA
ATGGGAATTGAACGTGCGNNAGTCTTGTNNNNNNNNNNNNNNNNTTGGAAGTAATTGGGG
AGGTCTGCGTTGTGACACGTCACGCACNCGNNNNNNNNNNNNTCGTCAAATATAGTTACT
GTCANNATATAAATACTTGCATGGCATANTGGGCAAATNNNNNNNNNCCCGTGGCCCTGT
ATACGGATCTGATATAGTTATTANNNNNNNAAACGTATTTCTCCAGNNNNNNAAAGCGTA
CGATTGGGGTTAAGCTANNNNNNNNNNNNNNNNNNNNNNNNNNGTTAAAAAAAAAAAAGA
AATGTTTTTCAAGATAAATCCGTNAATAACAACTTTTGAGGGAGCTTATANNNNGCGGNN
NNNAAATCTCCCACGCATTAATCGACTGCGCNNNAACNNNCCTCTGCACCGTTAAGGCGA
ATGCAAGTCGACNNATCCTNNNNNNNNNNNNNNNNNNTTAATANNNTACGAAGCGCTTTA
CACCAGAAATAGGAAAGTGCGAGGATTCAACTTTAGTTCTGTTCATATAACACGTGTCAG
AGAACATAAGAGATGTAAGGAGATTAAGTAAAACATTTACCAACTTTGTCTCNNNNNNNT
ACCATGGGGCAGTAATGACTATCAATAATAGAGTAAAAAATATCAAAAAGATATGGATTC
TCTGTCTCACTAAATTCACCATAACGCACTGATTCCTTAAGAATNNNNNNNNNNNTGTAC
NNGACTACACACTCGTGATGGTAGTGTCACTTGTTAAACTGCTATGATTTCTTTAGGTTC
CATTTTCGACTTTTTCTTTTAGARGTTAGCGCACCATTNNNNNNNNNNNNNNNTNNNNNN
NNNNNNNNNNNNNNNNGTNNNNNNNCATATTATAGTATATGNNNNNNNNNNNNNCATATG
TCAACTNNNNNNTTAGCNNNNNNACTATCAGACTCATATTGTTCCCTTGGATTGTGAACC
NNNNNNNATTCTATNNNGGTTGGATCCAAGCTTCGGTTGCCAAATCATACGCAGCCCCCC
TCCAAATCGCGACTCATCTTTCTCTTTTANNNNNNNNNNNNNNNNNNNNNNTCNCCTGTT
GTCANNNNNNNNNNNNNNNNNNNNNNNAAANNATTANNNNNNNNNNNNTTGATGANNNNN
NNNNATAATATTGAAACTATTATGTCTCTTCGGATATTGCACTTGGTAATTTCCCAACCC
CGACGGGGATCACACGGGAACGAAGGCGTTACATAAACTAAGGCCAATGTCACAAGGGCG
CTCGTTTAGGCGCTTGGAATCCAGAAGAACTGAGCGTAATGGCTCCTATAGAAAAAACTA
TGATCTTAGCTAGTGTGNNNNNNNNNNNNNNNNNNNNNNNNNNCAATTCAGTTCTGAGTG
ATATATCTCGTTCTACATTACACGTTCTTATCTTTGTCACCAAGCGTAGTTGTCCTCGAT
ACGNNNNNNNNNNNNGCAAGACTACCGTCTCATTATCCAANNNNNNNNNNNNNNNNNNNN
NNNNNNNCTCTNNNNNCAGAGTCCAGTCTTTAAAAAGGCAATCATCYAATATTCTTTCAG
TTTGTGAAGGANNNNNNNNGAAGATNNCNNTGGCCACGAGNCCCAAACTCCGATCAGGAT
ATTGTGCCGTATTTGTTTGAACATATTGACCACATCACAGTGACAATAAGGATTAATTGT
CAGCCGGTTTTATCAGGAGGNNNNNNNNTGGCTGTCTTGCACGCGTCGTAAGCAATTGGC
TTCGCCTCGTATCATACAACTGTTACGATCGCGACTATGATTTGATGCAGATCGAGCCGA
GGGAGTACGTATAGGGAGGAATATAAGNNNNNNNNNNNNNNNNNNNTAGGCCTANNNNCA
ATGGNNNNNNNNTNAATTACTGATCNNNNNNNCGAATACAGTAAGGGGCTACTAAAACGC
TCGNNNNNNNNNNNNNNNNNNNCCCCTTGACCAATAGCAAAAACAGAAACGCGACTATGA
ACGGACAGTAGACTTTGTCCTATTGNACAGTATTGTCGTTTCCCCGAAACCTTACCGATN
NNNNNNNNNATCCGTGATATCCAAGGCNNNNNNNNNNNAATTGCCGTCNNNNNNNNNNCC
AATGTCTGTTACNNNNNAGTCTATGACTTAGAGTAATGGTTGGTCCATAATACTCTCACC
GGGTTATAATATNNNNNNNNNNGGACAGTTGGCAAAGAGTAGTCCGAGTCTATATACCAN
NNNNNNTAGACGAACACCGCTAACGTTTCTGTCATCANNNNNNNNNCCCCNNNNNNNNNN
CACTGCCAGGAGGACATTTAATTAGAAACCCCGGATAGCATAAGTCTTATGTAAATGACT
CTTGTNCTTATTAGAACACNGCTGCGGTGAGCTGGTGCGCACCAAGTCTGATGATTGACT
AGTATAAGATGGTTCTAGTCGTCTACACAGTCTATAGACGCNCCGTGGTCTRCGAATTAG
YAGTNNNNNNNCTACCCAGAGATTTNNNNNNNNNCTGCTTCAAGTACACGATACCAATAG
CGGANNNNNNNNNNNNNNTCCTCTTTTTTCCTCTCCCTNNNNNCACGGGTACGTAAGAAT
CACTTTTAGAACACCCATGGTAACATCTCGTTGACTGGTACATCTTTTCAAAACTTCNNG
NGTTCTAGACAAATTGTAATCTGCACGGGAGCCATCCAAGTTATTCCATGTTTTTAAGCC
TATTTGTAAATTNCGNNNNNNNNNNNNNNNTGAANTTCGNNNNNNNCTGACTTATTACGG
GTNNNNNNNNNNNNNNNNNNNNNNNNNNNNNNNNNNNNNNNNNNNNNGTGAGGCAGATTT
AAANNNNNNNNNNNNNNNNNGTGTTGACTNNTACCCATCAATTATNNNNNNATCGACTGC
TAACCTACATGCAAAATACATGAGTAGCCATTCCGTGTGCGATTAATTCTGNNNNNNNNN
NTCAGTGCCTATTCAAAGAGGGAAGTATAATGAAAATTCTGCTTCAAGTGCATTTCATTC
CTTATNNCAAGCGCCTCCTGATAGCATAAGAAGTGYCNNNANNNNNGGGAGCGAAAAAGC
GTAGNGCGCACTACNNNATGCCGTAAACTTATTTTGTGCANNNATGTATATACAGTGTAT
NNTCCCTCTTAAAATANNNNTGTAGANNNNNNNNNNATGAGAAGTACCTTATCTTTTTAT
GAGTATTTGNNNNNNNNNNNNNNNNNNNAATANNCTAAAAAGTGCCNNNNNNNNNNNNNN
NNNCATCAAGTCAGGGCCATTCNNCCGTGTTTAGTCGGCTCGAGAGTGCTGGAGAGGGGG
ATAAAGTCTNNNNNGACGTGAAAGGAGGAACTTCGCTCTCNNNNNCGCATGATTTGCCGG
GAAACTCGGCTAGAGAATATACTATTNNNNNNNNNNNNNNNNNNNNTTCTGACCCATTAT
TTGTTTGCNTNNNNNNNNNNNNNNNNNNNNNNNNNNNNTGTAATACTAAATCATATGACT
CCCGTAANNNNNTNNNNNNNNNNNATTNNTCCATACTAGAACCTTTAATTACATTCTGTC
TGTATCGATGGCCGNCTGGATAATNATTTCCTNTGTTACGCAAATAGAGAGACACATCAG
CTTATATGTAAATCTTTGATCCATNGGATCTAACGGTTGTCACTTGCATTGTAATAAGTC
GTGTCAGTCCTATTAACTTGGCATTNNNNNNNNNTCTGATGTCAGTCTAATCTGGATACA
AACTACTGAACAGCGCATANNNNNNNNNNNNNNTTCATTTTCCTATCGNNATAAATAAAA
TTATTAAAGTCCTGTTAACNCTGCNNNNNNNCTACAGAATGACATACNNNNNGCGAACGG
AGTAAACCCCCAAGGATTTTGCAACTTATGATGRACCTCGCTANNNNNNNNNNNNTTGGA
TATTTAATAAGNNNNGCGAACGTAGGTTGTCGAGGGTCGAATTATGACNNNTAGACTAAT
TNTTACGGCATAATAGTGTCTTATCCTTAAATTTATGTCACCCGCACATACTCCAGTAGT
AGGCAGTTCTCTTGCCATGTAGTCATCCGCCCCATGTAAGCCTGCGCGGAGATACTGACA
CGCCCGTGAGTGGCCAGCGATTAAATTTCGACTGCTATATATNNNGNATATANNNNNNGG
TTTTCTTCTTGGCACCTGTACTCCTTCTCAAGGCCGGATTATGCCGTAATGTTGAGTTTT
GGATANNNNNNNNNNNNNNNNNNNATCTGAACGATAAGGACCGATACACCGTTTTCGCTT
GGGGTAAGATTCAAATATGTCCAGGTTTCCGTGCNCAGGTCNNATGGCTCATCGTTTGGC
TGCTTGCCANAGAGNNNACCAGAGTAGGGATGACAGGATNATANNNTAAATNNNNNNNNN
NNNNNNNNTCGCTGCCGAATCACATCGTCCCTGAGCCNNATCCCATTCGTGCATATTTCC
TGCAGGATCAAACCTATTCNNNNNNNNNNNNNNNNNNNNNNNNATCTCAATACTTTCAAC
CGCCAATTTGTTAGCCTGCAATCTTNNATATTTAAGCAAATCAGTTCTATAATTTCNTCG
GTGGAAACNNGACNNNNNNNCAGCATTACTTCCGAGTAATGAATTTATCCTACACAAGGT
GAATGGTACAGGGTCAATTAGTACTTTAAGAAGCATGTCAAATATTCTGCCCATAACGTT
AGGGCCATCCTCTTCTAAACGATGCCTGACTGNCACTGTCACTTATAAGGGGCTRGTATC
CAATAGCTCAATATAGGTGGAAGTGAANNNNNNTGTTCCTCAGACGATCGTCCGTTGTTT
TCAGGCTCCCCCTCGACCGAGCGAAGTTAGAGTAAAATATTTGCNNNNNNNNNNNNNNNN
NNNNNNNNNCGCACTTTAAGAGTGTAGCTCGTTTATTNNNNNNNNNNNNNNNNNNNNNNN
NNNNNNNNNNNNNNNNNNNNNNNNNNNNNNNNNNNNATTAGTTCGTGGCGGAATTGNNAG
TCCCTAACCTACAATGGCACGCGGATCGGAACCGCTATATTACCCTATCTCACACATTTG
ATTTCTTGAGAGATGTCGAAATTTAACCAACATTCCATAGTATCCCCTCTCGTGATAACA
TCTTTACCTCGATAGCCCCACGATGACCGTTTTTAANNNNNNNTGGGGGACAATGGTCAT
AGGATTGTCCCTTCTCGTCTAGGCTGTCGGTTCGCGACCGATAATAGTACACTATTCAAA
TANNNNTNNNNNNNNNNGTGTGANNNNNNNNNNNNNNNNNNNNNNNNNNNNACCGCGGAT
TAGAAACGTAAGTCATCTCTTACAACTTGCATAGCTTACGAGTTGACAGACCATATTAGA
NNNNNNNNNNTRGCCCCTAGCAGTAACAACAGCCGGAATGGATTATAGAATTTCTTGACN
NNNNTCTCGGCAATGCATTGTAAATTNNNNNCTTCGGTGGCTNNNNNNTAGATATGCTGG
GACTTTCTATTTGAACAAAGCATATTAAGACCTGTTTAAGTAGGTACATCCAATTCAACT
TCTTCCTATCTTAGTATTTATTTAGTTAGATCATTGCATTCNNNNNNNNNNNNNNGGTTG
CGTATGNAGCTTTAGGATTAATATAACNNNNNNNNTTCCCTCGATATAGGTGAGTTAAAA
NGGGTCTTATCCGTATTTTGTATGCAGATTCCGTTAACGTGTGCGTACNNNNNNNNTNNN
NGATGCNCGNNNTAGATTTGCTTCCAACTCNNATTCTAACTAAACCGTTCCCATTATTAT
AAGCATGTTCAATTTTTNNNTGGAGAGGTTAANNNNATAAGAGGAAGGTGGTTTAGTAGC
GTCATAGTATAATGCGATATANNNATANNNNNNNNNNNNNNNNNATCTAATTTTGTTTCT
TGTAAACTGTAGCACGCGTATRAGNNNNNNNNNTCACCAGTNNNNNNNNNNNNNNNACTT
CAGCCTGCTGTTTAATACAACTCGAGATGCGTGTTAAGGAGACTAAAGTCGTAATATGTA
NNNNNNNNNGGGCTTTGGACACGGTNAGGCGTTCAACTGAGTGTCGCCACATAGCACCNN
NNNNNNNNAACTGGGCACTGAGNNNNNNNNNNNNCGATAANNTGTATGAAAACGTTAAAG
GGAACAGGCCTCATCATTTCGCACTGCTGTACATTCCAAGGCACAGACCNNNNNNNNNGC
NNNNCGAATAGGTTNNCTGATGATTTAGAACCGAAATCATTATAATTCCCCGAGNNNNTA
TACGCATACAGANNNNNNNNNNNNNNATATATACATGACGTACTTAATATTCCTCAAGAG
[truncated: 420,457 more chars]
